# Supplementary material for: Transcriptome Analysis of Wild Bletilla striata Tubers Across Multiple Years Revealed the Molecular Mechanisms Regulating Polysaccharide Metabolism and Tuber Enlargement
Source: Plants (Basel). 2025 Feb 24;14(5):689. doi: 10.3390/plants14050689 (PMC11901577; doi:10.3390/plants14050689)
Supplement: Supplementary file 1 [file plants-14-00689-s001.zip]

Archive with 16 entries (16 files):
- Figure S1.jpg
- Figure S2.jpg
- Figure S3.jpg
- Figure S4.jpg
- Figure S5.jpg
- Figure S6.jpg
- Figure S7.jpg
- Table S1 Raw data of physiological phenotype testing.xlsx
- Table S2 Annotation status of each database.xlsx
- Table S3 DEGs identified among the samples.xlsx
- Table S4 Gene lists of each module in WGCNA.xlsx
- Table S5 Gene lists of blue and brown module in WGCNA.xlsx
- Table S6 SSR prediction result list.xlsx
- Table S7 SSR primer design table.xlsx
- Table S8 Identification and expression levels of BSPs-related genes in B. striata.xlsx
- Table S9 Expression levels of root enlargement protein encode genes.xlsx
