# Supplementary material for: Transcriptome Analysis of Wild Bletilla striata Tubers Across Multiple Years Revealed the Molecular Mechanisms Regulating Polysaccharide Metabolism and Tuber Enlargement
Source: Plants (Basel). 2025 Feb 24;14(5):689. doi: 10.3390/plants14050689 (PMC11901577; doi:10.3390/plants14050689)
Supplement: Supplementary file 1 [file plants-14-00689-s001.zip › Table S1 Raw data of physiological phenotype testing.xlsx]

## Sheet: Total phenol
Total phenol							Gallic acid standard curve
ID	Quality （g）	Extraction volume（mL）	Dilution ratio	Abs (760nm)	Content (By fresh sample；mg/g)		Concentration （mg/mL）	Abs (760nm)
1	0.1048	0.5	1	0.2586	0.261457		0.5	1.8269
	0.1005	0.5	1	0.2474	0.256952		0.4	1.4779
	0.0977	0.5	1	0.2396	0.253075		0.3	1.153
3	0.1043	0.5	1	0.3049	0.325216		0.2	0.7814
	0.1038	0.5	1	0.2937	0.31159		0.1	0.4197
	0.1019	0.5	1	0.2865	0.30745		0.08	0.3531
5	0.099	0.5	1	0.317	0.359836		0.05	0.2422
	0.0976	0.5	1	0.3051	0.34783		0.02	0.1246
	0.0999	0.5	1	0.3162	0.355467		0	0.056
7	0.1008	0.5	1	0.3319	0.374224
	0.1015	0.5	1	0.3272	0.365123
	0.1048	0.5	1	0.3372	0.367061

## Sheet: Polysaccharose
Polysaccharose							Glucose standard curve
ID	Quality （g）	Extraction volume（mL）	Dilution ratio	Abs (490nm)	Content (By fresh sample；mg/g)		Concentration （mg/mL）	Abs (490nm)
1	0.0969	4	10	1.0116	64.1798		0.5	2.7984
	0.1026	4	10	1.1166	67.393		0.3	1.7063
	0.1034	4	10	1.1061	66.1989		0.1	0.5725
3	0.0979	4	10	1.0031	62.9492		0.08	0.4852
	0.099	4	10	1.0056	62.417		0.05	0.3509
	0.0991	4	10	1.0315	64.0851		0.03	0.2631
5	0.1024	4	10	0.909	54.096		0	0.0937
	0.1029	4	10	0.9081	53.7752
	0.0973	4	10	0.9024	56.4821
7	0.1009	4	10	0.8236	49.294
	0.1022	4	10	0.8558	50.7539
	0.0987	4	10	0.8002	48.8224

## Sheet: Total protein
Total protein							Protein standard curve
ID	Quality （g）	Extraction volume（mL）	Dilution ratio	Abs (595nm)	Content (By fresh sample；mg/g)		Concentration （mg/mL）	Abs (595nm)
1	0.098	1	1	0.8005	1.72937		0.5	1.3222
	0.0991	1	1	0.8048	1.7376		0.2	0.8479
	0.1027	1	1	0.8346	1.86005		0.15	0.7829
3	0.1032	1	1	0.755	1.36363		0.1	0.6815
	0.1042	1	1	0.7745	1.4688		0.02	0.554
	0.1036	1	1	0.7704	1.4523		0	0.5405
5	0.0969	1	1	0.8341	1.96812
	0.1015	1	1	0.8269	1.8341
	0.0996	1	1	0.8343	1.91604
7	0.0997	1	1	0.7443	1.34368
	0.0984	1	1	0.7505	1.40125
	0.1038	1	1	0.7422	1.27782

## Sheet: Total alkaloids
Total alkaloids							Berberine standard curve
ID	Quality （g）	Extraction volume（mL）	Dilution ratio	Abs (410nm)	Content (By fresh sample；mg/g)		Concentration （mg/mL）	Abs (410nm)
1	0.1003	0.5	1	0.1671	0.29358		0.7	1.0532
	0.1041	0.5	1	0.1728	0.302818		0.5	0.7689
	0.1006	0.5	1	0.1642	0.282199		0.3	0.4887
3	0.0966	0.5	1	0.1484	0.234277		0.1	0.221
	0.0971	0.5	1	0.146	0.224063		0.05	0.1547
	0.0981	0.5	1	0.1463	0.222894		0.02	0.1162
5	0.0976	0.5	1	0.1803	0.350989		0.01	0.1062
	0.1006	0.5	1	0.1791	0.336175
	0.1015	0.5	1	0.1804	0.337862
7	0.1013	0.5	1	0.1753	0.320182
	0.0971	0.5	1	0.1739	0.328777
	0.1039	0.5	1	0.1734	0.305505
