# Supplementary material for: Transcriptome Analysis of Wild Bletilla striata Tubers Across Multiple Years Revealed the Molecular Mechanisms Regulating Polysaccharide Metabolism and Tuber Enlargement
Source: Plants (Basel). 2025 Feb 24;14(5):689. doi: 10.3390/plants14050689 (PMC11901577; doi:10.3390/plants14050689)
Supplement: Supplementary file 1 [file plants-14-00689-s001.zip › Table S2 Annotation status of each database.xlsx]

## Sheet: summay 
Sample	Raw Reads	Clean Reads	Clean Base(G)	Error Rate(%)	Q20(%)	Q30(%)	GC Content(%)
1Year-1	57370846	56614656	8.49	0.01	99.12	97.14	47.42
1Year-2	64960082	63857846	9.58	0.01	99.15	97.25	46.92
1Year-3	56376112	55661184	8.35	0.01	99.07	96.97	47
3Years-1	53863262	52756212	7.91	0.01	99.12	97.13	46.84
3Years-2	66205258	64018866	9.6	0.01	99.19	97.35	46.63
3Years-3	57737012	56091282	8.41	0.01	99.24	97.51	46.79
5Years-1	53855538	52919786	7.94	0.01	99.2	97.38	47.44
5Years-2	60400006	59669398	8.95	0.01	99.23	97.48	47.1
5Years-3	43684044	43051082	6.46	0.01	99.14	97.15	47.3
7Years-1	56636006	55732796	8.36	0.01	99.12	97.12	46.54
7Years-2	53906984	53132050	7.97	0.01	99.13	97.17	46.92
7Years-3	47471182	46815222	7.02	0.01	99.16	97.28	46.52

## Sheet: mapped reads
Sample	Total Read pairs	Total mapped reads	Uniq mapped reads	Multiple mapped reads
1Year-1	28307328	24,506,802(86.57%)	5,771,567(20.39%)	18,735,235(66.19%)
1Year-2	31928923	27,437,325(85.93%)	6,529,245(20.45%)	20,908,080(65.48%)
1Year-3	27830592	23,905,113(85.90%)	5,683,714(20.42%)	18,221,399(65.47%)
3Years-1	26378106	22,719,742(86.13%)	5,568,583(21.11%)	17,151,159(65.02%)
3Years-2	32009433	27,562,208(86.11%)	6,726,772(21.01%)	20,835,436(65.09%)
3Years-3	28045641	24,509,021(87.39%)	5,895,343(21.02%)	18,613,678(66.37%)
5Years-1	26459893	23,486,957(88.76%)	5,490,511(20.75%)	17,996,446(68.01%)
5Years-2	29834699	26,097,897(87.47%)	6,241,096(20.92%)	19,856,801(66.56%)
5Years-3	21525541	18,830,911(87.48%)	4,460,351(20.72%)	14,370,560(66.76%)
7Years-1	27866398	23,941,841(85.92%)	5,684,375(20.40%)	18,257,466(65.52%)
7Years-2	26566025	22,970,543(86.47%)	5,421,245(20.41%)	17,549,298(66.06%)
7Years-3	23407611	20,086,518(85.81%)	4,764,595(20.35%)	15,321,923(65.46%)

## Sheet: asssembly
Type	Number	Mean Length	N50	N90	Total Bases
Transcript	253550	929	1545	370	235457199
Unigene	127294	1272	1789	579	161895352

## Sheet: annotation
Database	Number of Genes	Percentage (%)
KEGG	60862	47.81
Nr	81516	64.04
SwissProt	54620	42.91
TrEMBL	80173	62.98
KOG	48419	38.04
GO	67420	52.96
Pfam	53592	42.1
Annotated in at least one Database	82842	65.08
Total Unigenes	127294	100
