# Supplementary material for: Transcriptome Analysis of Wild Bletilla striata Tubers Across Multiple Years Revealed the Molecular Mechanisms Regulating Polysaccharide Metabolism and Tuber Enlargement
Source: Plants (Basel). 2025 Feb 24;14(5):689. doi: 10.3390/plants14050689 (PMC11901577; doi:10.3390/plants14050689)
Supplement: Supplementary file 1 [file plants-14-00689-s001.zip › Table S3 DEGs identified among the samples.xlsx]

## Sheet: Sheet1
group	total	down	up
3Years_vs_1Year	11928	6309	5619
5Years_vs_1Year	16018	9353	6665
5Years_vs_3Years	11853	6770	5083
7Years_vs_1Year	16566	8572	7994
7Years_vs_5Years	14185	6527	7658

## Sheet: Sheet2
ID	1Year-1_fpkm	1Year-2_fpkm	1Year-3_fpkm	3Years-1_fpkm	3Years-2_fpkm	3Years-3_fpkm	5Years-1_fpkm	5Years-2_fpkm	5Years-3_fpkm	7Years-1_fpkm	7Years-2_fpkm	7Years-3_fpkm	3Years_vs_1Year_log2FoldChange	3Years_vs_1Year_pvalue	3Years_vs_1Year_padj	3Years_vs_1Year_regulated	7Years_vs_5Years_log2FoldChange	7Years_vs_5Years_pvalue	7Years_vs_5Years_padj	7Years_vs_5Years_regulated	5Years_vs_3Years_log2FoldChange	5Years_vs_3Years_pvalue	5Years_vs_3Years_padj	5Years_vs_3Years_regulated	Length	KEGG	KEGG pathway	NR	Swissprot	TrEMBL	KOG	GO	Pfam	TF-Family	TF-Category	TF-Classification
Cluster-60394.5	0	0	0	36.12	43.76	40.06	13.44	13.99	15.45	0	0	0	12.8402	1.8129e-27	4.82401e-26	up	-11.4205	5.67652e-22	1.0074e-20	down	-1.35711	7.49811e-43	4.51563e-41	down	1720	K07513 acetyl-CoA acyltransferase 1 [EC:2.3.1.16] | (RefSeq) LOW QUALITY PROTEIN: 3-ketoacyl-CoA thiolase 2, peroxisomal-like (A)	ko00071: Fatty acid degradation; ko00280: Valine, leucine and isoleucine degradation; ko00592: alpha-Linolenic acid metabolism; ko01040: Biosynthesis of unsaturated fatty acids; ko01100: Metabolic pathways; ko01110: Biosynthesis of secondary metabolites; ko01212: Fatty acid metabolism; ko04146: Peroxisome	LOW QUALITY PROTEIN: 3-ketoacyl-CoA thiolase 2, peroxisomal-like [Phalaenopsis equestris]	THIK2_ARATH RecName: Full=3-ketoacyl-CoA thiolase 2, peroxisomal; EC=2.3.1.16; AltName: Full=Acetyl-CoA acyltransferase 2; AltName: Full=Beta-ketothiolase 2; AltName: Full=Peroxisomal 3-oxoacyl-CoA thiolase 2; AltName: Full=Peroxisome defective protein 1; Flags: Precursor;	A0A2I0VUS8_9ASPA SubName: Full=3-ketoacyl-CoA thiolase 2, peroxisomal {ECO:0000313|EMBL:PKU67161.1};	3-oxoacyl CoA thiolase	GO:0005783,endoplasmic reticulum; GO:0009514,glyoxysome; GO:0005739,mitochondrion; GO:0005730,nucleolus; GO:0005777,peroxisome; GO:0000325,plant-type vacuole; GO:0003988,acetyl-CoA C-acyltransferase activity; GO:0006635,fatty acid beta-oxidation; GO:0006633,fatty acid biosynthetic process; GO:0010111,glyoxysome organization; GO:0009695,jasmonic acid biosynthetic process; GO:0031408,oxylipin biosy…	Thiolase, N-terminal domain	--	--	--
Cluster-56601.3	0	0	0	43.34	44.47	44.39	9.29	9.49	12.74	0	0.68	0	12.6755	6.3593e-27	1.65838e-25	up	-5.763	0.00317209	0.00737991	down	-1.94833	7.22984e-60	6.99761e-58	down	1451	--	--	probable leucine-rich repeat receptor-like protein kinase At1g35710 [Dendrobium catenatum]	--	A0A2I0W8T5_9ASPA SubName: Full=Putative leucine-rich repeat receptor-like protein kinase {ECO:0000313|EMBL:PKU72063.1};	FOG: Leucine rich repeat	GO:0016301,kinase activity; GO:0016310,phosphorylation; GO:0003674,molecular_function; GO:0003824,catalytic activity; GO:0016740,transferase activity; GO:0016772,transferase activity, transferring phosphorus-containing groups; GO:0006793,phosphorus metabolic process; GO:0006796,phosphate-containing compound metabolic process; GO:0008150,biological_process; GO:0008152,metabolic process; GO:0009987…	Leucine rich repeat	--	--	--
Cluster-65702.3	0	0	0	7.82	8.35	6.45	0	0.08	0	10.57	8.3	7.8	12.5718	2.62778e-26	6.64592e-25	up	8.18659	2.41026e-06	9.02821e-06	up	-7.98796	3.95269e-06	1.75053e-05	down	6534	K09327 homeobox protein prophet of Pit-1 | (RefSeq) homeobox protein prophet of Pit-1-like isoform X2 (A)	--	homeobox-DDT domain protein RLT2 [Dendrobium catenatum]	RLT2_ARATH RecName: Full=Homeobox-DDT domain protein RLT2 {ECO:0000305}; AltName: Full=Protein RINGLET 2 {ECO:0000303|PubMed:22694359};	A0A2I0XGX4_9ASPA SubName: Full=Uncharacterized protein {ECO:0000313|EMBL:PKU87162.1};	--	GO:0031010,ISWI-type complex; GO:0005634,nucleus; GO:0003700,DNA-binding transcription factor activity; GO:0000976,transcription cis-regulatory region binding; GO:0009908,flower development; GO:0045892,negative regulation of DNA-templated transcription; GO:0006357,regulation of transcription by RNA polymerase II; GO:0010228,vegetative to reproductive phase transition of meristem; GO:0003674,molec…	HB1, ASXL, restriction endonuclease HTH domain	HB-other	TF	HB->HB-other
Cluster-31842.29	0	0	0	21.2	20.11	21.61	0	0	0	15.96	29.09	15.75	12.1977	5.34378e-25	1.26437e-23	up	11.8926	1.31242e-22	2.4244e-21	up	-11.9892	3.38913e-24	9.19022e-23	down	2034	K13210 far upstream element-binding protein | (RefSeq) far upstream element-binding protein 1-like (A)	--	far upstream element-binding protein 1-like [Phalaenopsis equestris]	BTR1_ARATH RecName: Full=Protein BTR1 {ECO:0000303|PubMed:18762309}; AltName: Full=Binding to ToMV RNA 1 {ECO:0000303|PubMed:18762309};	A0A2I0X3R4_9ASPA SubName: Full=Uncharacterized protein {ECO:0000313|EMBL:PKU82559.1};	K-homology type RNA binding proteins	GO:0005737,cytoplasm; GO:0005829,cytosol; GO:0005886,plasma membrane; GO:0003729,mRNA binding; GO:0003727,single-stranded RNA binding; GO:0046719,regulation by virus of viral protein levels in host cell; GO:0010468,regulation of gene expression; GO:0008380,RNA splicing; GO:0003674,molecular_function; GO:0003676,nucleic acid binding; GO:0003723,RNA binding; GO:0005488,binding; GO:0097159,organic c…	KH domain	--	--	--
Cluster-68344.5	0	0	0	3.29	3.43	3.44	1.49	1.23	1.46	11.21	10.77	10.24	12.0721	1.54086e-24	3.56227e-23	up	2.7868	1.15763e-208	7.56762e-206	up	-1.15784	3.61398e-33	1.52735e-31	down	10113	K17398 DNA (cytosine-5)-methyltransferase 3A [EC:2.1.1.37] | (RefSeq) uncharacterized protein LOC114262439 (A)	ko00270: Cysteine and methionine metabolism; ko01100: Metabolic pathways	hypothetical protein IEQ34_005260 [Dendrobium chrysotoxum]	PDP5_ARATH RecName: Full=PWWP domain-containing protein 5 {ECO:0000303|PubMed:29314758};	A0A2I0VLP1_9ASPA SubName: Full=Serine/threonine-protein kinase ATM {ECO:0000313|EMBL:PKU64332.1};	--	GO:0035098,ESC/E(Z) complex; GO:0098532,histone H3-K27 trimethylation; GO:0006355,regulation of DNA-templated transcription; GO:0006479,protein methylation; GO:0006807,nitrogen compound metabolic process; GO:0008150,biological_process; GO:0008152,metabolic process; GO:0008213,protein alkylation; GO:0009987,cellular process; GO:0016570,histone modification; GO:0016571,histone methylation; GO:00180…	PWWP domain	--	--	--
Cluster-64782.4	0	0	0	6.85	4.35	4.39	0.76	1.14	2.6	0	0	0	11.8499	5.98563e-23	1.26344e-21	up	-10.122	9.56965e-15	9.55417e-14	down	-1.66593	0.00299958	0.00815659	down	5789	K18442 brefeldin A-inhibited guanine nucleotide-exchange protein | (RefSeq) brefeldin A-inhibited guanine nucleotide-exchange protein 2 isoform X1 (A)	ko04144: Endocytosis	hypothetical protein IEQ34_015083 [Dendrobium chrysotoxum]	BIG2_ARATH RecName: Full=Brefeldin A-inhibited guanine nucleotide-exchange protein 2; Short=BIG2; AltName: Full=ARF guanine-nucleotide exchange factor BIG2;	A0A2I0WBW0_9ASPA SubName: Full=Brefeldin A-inhibited guanine nucleotide-exchange protein 3 {ECO:0000313|EMBL:PKU73139.1};	Guanine nucleotide exchange factor	GO:0005829,cytosol; GO:0016020,membrane; GO:0005085,guanyl-nucleotide exchange factor activity; GO:0043001,Golgi to plasma membrane protein transport; GO:0032012,regulation of ARF protein signal transduction; GO:0003674,molecular_function; GO:0030234,enzyme regulator activity; GO:0030695,GTPase regulator activity; GO:0060589,nucleoside-triphosphatase regulator activity; GO:0098772,molecular funct…	Sec7 domain	--	--	--
Cluster-53630.0	0	0	0	29.41	29.6	34.24	58.02	65.26	71.53	0	0	0	11.7656	3.45773e-23	7.41483e-22	up	-12.8929	1.11635e-27	2.72243e-26	down	1.19164	3.01545e-28	1.02471e-26	up	1169	K02735 20S proteasome subunit beta 3 [EC:3.4.25.1] | (RefSeq) proteasome subunit beta type-3 (A)	ko03050: Proteasome	proteasome subunit beta type-3 [Phalaenopsis equestris]	PSB3_PICMA RecName: Full=Proteasome subunit beta type-3; AltName: Full=20S proteasome alpha subunit C; AltName: Full=20S proteasome subunit beta-3;	A0A1U7Z7F9_NELNU RecName: Full=Proteasome subunit beta {ECO:0000256|RuleBase:RU004203};	20S proteasome, regulatory subunit beta type PSMB3/PUP3	GO:0005737,cytoplasm; GO:0005634,nucleus; GO:0019774,proteasome core complex, beta-subunit complex; GO:0043161,proteasome-mediated ubiquitin-dependent protein catabolic process; GO:0006508,proteolysis; GO:0006511,ubiquitin-dependent protein catabolic process; GO:0006807,nitrogen compound metabolic process; GO:0008150,biological_process; GO:0008152,metabolic process; GO:0009056,catabolic process; …	Proteasome subunit	--	--	--
Cluster-15234.1	0	0	0	18.16	13.43	16.1	0.58	1.88	1.32	0	0	0	11.5253	3.63674e-22	7.31151e-21	up	-7.91414	5.93441e-09	3.08402e-08	down	-3.54607	3.37597e-23	8.67727e-22	down	1738	K03233 elongation factor 1-gamma | (RefSeq) LOW QUALITY PROTEIN: elongation factor 1-gamma 2-like (A)	--	hypothetical protein IEQ34_011973 [Dendrobium chrysotoxum]	EF1G2_ORYSJ RecName: Full=Elongation factor 1-gamma 2; Short=EF-1-gamma 2; AltName: Full=eEF-1B gamma 2;	A0A6I9RMJ6_ELAGV SubName: Full=elongation factor 1-gamma 2 {ECO:0000313|RefSeq:XP_010928857.1};	Glutathione S-transferase	GO:0004364,glutathione transferase activity; GO:0003746,translation elongation factor activity; GO:0006749,glutathione metabolic process; GO:0042221,response to chemical; GO:0003674,molecular_function; GO:0003824,catalytic activity; GO:0016740,transferase activity; GO:0016765,transferase activity, transferring alkyl or aryl (other than methyl) groups; GO:0003676,nucleic acid binding; GO:0005488,b…	Elongation factor 1 gamma, conserved domain	--	--	--
Cluster-5321.0	0	0	0	18.78	15.73	15.6	0	0	0.04	12.48	13.8	13.48	11.4603	4.02997e-22	8.0765e-21	up	9.91549	6.27533e-17	7.59892e-16	up	-10.2902	4.05597e-18	7.22559e-17	down	1659	K05909 laccase [EC:1.10.3.2] | (RefSeq) laccase-11 (A)	--	hypothetical protein MA16_Dca027700 [Dendrobium catenatum]	--	A0A2I0VAC2_9ASPA RecName: Full=DUF4283 domain-containing protein {ECO:0000259|Pfam:PF14111};	--	--	Domain of unknown function (DUF4283)	--	--	--
Cluster-68884.3	0	0	0	6.37	6.88	4.98	1.81	1.97	2.31	8.42	5.41	8.53	11.4296	8.36593e-22	1.6418e-20	up	1.70841	1.77682e-15	1.89766e-14	up	-1.45922	1.60331e-17	2.71567e-16	down	3809	K05546 mannosyl-oligosaccharide alpha-1,3-glucosidase [EC:3.2.1.207] | (RefSeq) predicted protein (A)	ko00510: N-Glycan biosynthesis; ko01100: Metabolic pathways; ko04141: Protein processing in endoplasmic reticulum	uncharacterized protein LOC110018570 [Phalaenopsis equestris]	GLU2A_ORYSJ RecName: Full=Probable glucan 1,3-alpha-glucosidase; EC=3.2.1.207 {ECO:0000250|UniProtKB:P38138}; AltName: Full=Glucosidase II subunit alpha; Flags: Precursor;	A0A835PZY7_VANPL SubName: Full=Uncharacterized protein {ECO:0000313|EMBL:KAG0460577.1};	Glucosidase II catalytic (alpha) subunit and related enzymes, glycosyl hydrolase family 31	GO:0005783,endoplasmic reticulum; GO:0090599,alpha-glucosidase activity; GO:0030246,carbohydrate binding; GO:0004553,hydrolase activity, hydrolyzing O-glycosyl compounds; GO:0044275,cellular carbohydrate catabolic process; GO:0006952,defense response; GO:0006491,N-glycan processing; GO:0003674,molecular_function; GO:0003824,catalytic activity; GO:0015926,glucosidase activity; GO:0016787,hydrolase…	Glycosyl hydrolases family 31	--	--	--
Cluster-55239.5	0	0	0	5.22	6.62	5.27	1.73	1.95	0.58	7.29	8.59	9.4	11.4051	8.5429e-22	1.67579e-20	up	2.39912	1.73971e-10	1.09041e-09	up	-1.87797	1.52725e-06	7.16701e-06	down	3975	K08869 aarF domain-containing kinase | (RefSeq) uncharacterized protein LOC110023342 (A)	--	uncharacterized protein LOC110023342 [Phalaenopsis equestris]	AB1K8_ARATH RecName: Full=Protein ACTIVITY OF BC1 COMPLEX KINASE 8, chloroplastic {ECO:0000303|PubMed:22694836}; Short=ABC1-LIKE KINASE 8 {ECO:0000303|PubMed:22694836}; EC=2.7.11.1 {ECO:0000250|UniProtKB:Q9MA15}; AltName: Full=ABC2 homolog protein 13 {ECO:0000303|PubMed:11346655}; Short=AtATH13 {ECO:0000303|PubMed:11346655}; AltName: Full=Oxidative stress-related ABC1-like protein 1, chloroplasti…	A0A2I0W9F8_9ASPA SubName: Full=Putative aarF domain-containing protein kinase {ECO:0000313|EMBL:PKU72295.1};	Predicted unusual protein kinase	GO:0009507,chloroplast; GO:0009941,chloroplast envelope; GO:0031969,chloroplast membrane; GO:0016021,integral component of membrane; GO:0009536,plastid; GO:0005524,ATP binding; GO:0004672,protein kinase activity; GO:0106310,protein serine kinase activity; GO:0004674,protein serine/threonine kinase activity; GO:0034599,cellular response to oxidative stress; GO:0007623,circadian rhythm; GO:0055072,…	Beta-lactamase	--	--	--
Cluster-52892.2	0	0	0	64.29	56.73	51.95	92.52	137.09	151.72	0.58	1.36	0	11.3179	1.17198e-21	2.27189e-20	up	-7.89746	2.91108e-23	5.61685e-22	down	1.27316	9.97656e-17	1.56907e-15	up	650	K02908 large subunit ribosomal protein L30e | (RefSeq) 60S ribosomal protein L30-like (A)	ko03010: Ribosome	60S ribosomal protein L30 [Dendrobium catenatum]	RL30_LUPLU RecName: Full=60S ribosomal protein L30;	A0A2I0WXH6_9ASPA SubName: Full=60S ribosomal protein L30 {ECO:0000313|EMBL:PKU80365.1};	60S ribosomal protein L30	GO:0022625,cytosolic large ribosomal subunit; GO:0003723,RNA binding; GO:0003735,structural constituent of ribosome; GO:0003674,molecular_function; GO:0003676,nucleic acid binding; GO:0005488,binding; GO:0097159,organic cyclic compound binding; GO:1901363,heterocyclic compound binding; GO:0005198,structural molecule activity; GO:0005575,cellular_component; GO:0005622,intracellular anatomical stru…	Ribosomal protein L7Ae/L30e/S12e/Gadd45 family	--	--	--
Cluster-67946.18	0	0	0	9.91	10.98	15.86	31.04	28.95	33.27	0	0	0	11.2549	1.05583e-20	1.93843e-19	up	-12.6614	8.8264e-27	2.0618e-25	down	1.4723	5.4055e-16	7.92922e-15	up	1841	K14713 solute carrier family 39 (zinc transporter), member 7 | (RefSeq) IAA-alanine resistance protein 1 (A)	--	hypothetical protein IEQ34_018357 [Dendrobium chrysotoxum]	IAR1_ARATH RecName: Full=IAA-alanine resistance protein 1; Flags: Precursor;	A0A2I0WY00_9ASPA SubName: Full=IAA-alanine resistance protein 1 {ECO:0000313|EMBL:PKU80527.1};	Putative zinc transporter	GO:0005783,endoplasmic reticulum; GO:0016021,integral component of membrane; GO:0005385,zinc ion transmembrane transporter activity; GO:0006882,cellular zinc ion homeostasis; GO:0071577,zinc ion transmembrane transport; GO:0003674,molecular_function; GO:0005215,transporter activity; GO:0008324,cation transmembrane transporter activity; GO:0015075,ion transmembrane transporter activity; GO:0015318…	ZIP Zinc transporter	--	--	--
Cluster-63557.4	0	0	0	3.5	3.08	3.25	0	0	0	0.88	2.18	1.69	11.2231	2.73681e-21	5.19198e-20	up	9.92389	2.95743e-15	3.10035e-14	up	-11.0148	1.54848e-20	3.40139e-19	down	5942	K08711 ATP-binding cassette, subfamily G (WHITE), member 2, PDR | (RefSeq) pleiotropic drug resistance protein 2 (A)	ko02010: ABC transporters	uncharacterized protein LOC110110575 [Dendrobium catenatum]	TRX1_ORYSJ RecName: Full=Histone-lysine N-methyltransferase TRX1 {ECO:0000305}; Short=OsTrx1 {ECO:0000303|PubMed:24420930}; EC=2.1.1.364 {ECO:0000269|PubMed:24420930}; AltName: Full=Protein SET DOMAIN GROUP 723 {ECO:0000305}; AltName: Full=SET family protein 33 {ECO:0000305}; Short=OsSET33 {ECO:0000303|PubMed:23762371};	A0A2I0WIA3_9ASPA SubName: Full=Histone-lysine N-methyltransferase ATX2 {ECO:0000313|EMBL:PKU75400.1};	--	GO:0000785,chromatin; GO:0005634,nucleus; GO:0042054,histone methyltransferase activity; GO:0018024,histone-lysine N-methyltransferase activity; GO:0046872,metal ion binding; GO:0006325,chromatin organization; GO:0009908,flower development; GO:0048578,positive regulation of long-day photoperiodism, flowering; GO:0006357,regulation of transcription by RNA polymerase II; GO:0003674,molecular_functi…	Enhancer of polycomb-like	--	--	--
Cluster-58768.3	0	0	0	4.87	4.74	5.39	1.62	1.31	3.8	5.55	5.71	5.13	11.0755	9.91997e-21	1.825e-19	up	1.11626	0.0034571	0.00799037	up	-1.03261	0.00699968	0.0174143	down	3633	K12617 DNA topoisomerase 2-associated protein PAT1 | (RefSeq) protein PAT1 homolog (A)	ko03018: RNA degradation	hypothetical protein IEQ34_019030 [Dendrobium chrysotoxum]	PAT1H_ARATH RecName: Full=Protein PAT1 homolog {ECO:0000305}; Short=AtPAT1 {ECO:0000303|PubMed:25603932};	A0A2I0VJ46_9ASPA SubName: Full=Uncharacterized protein {ECO:0000313|EMBL:PKU63421.1};	--	GO:1990726,Lsm1-7-Pat1 complex; GO:0000932,P-body; GO:0003729,mRNA binding; GO:0003723,RNA binding; GO:0000290,deadenylation-dependent decapping of nuclear-transcribed mRNA; GO:0045087,innate immune response; GO:0006397,mRNA processing; GO:0033962,P-body assembly; GO:0003674,molecular_function; GO:0003676,nucleic acid binding; GO:0005488,binding; GO:0097159,organic cyclic compound binding; GO:190…	Topoisomerase II-associated protein PAT1	--	--	--
Cluster-70603.9	0	0	0	6.79	10.02	8.06	3.34	2.87	1.57	9.29	13.15	15.47	10.9308	7.36701e-20	1.27953e-18	up	2.1015	5.08531e-12	3.78345e-11	up	-1.5419	2.18943e-07	1.15228e-06	down	2123	K26552 MFS transporter, POT/PTR family, nitrate/chloride/glucosinolate transporter | (RefSeq) protein NRT1/ PTR FAMILY 2.11-like (A)	--	hypothetical protein IEQ34_001836 [Dendrobium chrysotoxum]	PTR53_ARATH RecName: Full=Protein NRT1/ PTR FAMILY 2.11; Short=AtNPF2.11; AltName: Full=Nitrate transporter 1.10; AltName: Full=Protein GLUCOSINOLATE TRANSPORTER-2;	A0A835VGX5_VANPL SubName: Full=Uncharacterized protein {ECO:0000313|EMBL:KAG0496061.1};	H+/oligopeptide symporter	GO:0016021,integral component of membrane; GO:0005886,plasma membrane; GO:0009506,plasmodesma; GO:0090448,glucosinolate:proton symporter activity; GO:1901349,glucosinolate transport; GO:0090449,phloem glucosinolate loading; GO:0003674,molecular_function; GO:0005215,transporter activity; GO:0008324,cation transmembrane transporter activity; GO:0008509,anion transmembrane transporter activity; GO:0…	POT family	--	--	--
Cluster-65992.2	0	0	0	4.91	1.96	6.14	0	0	0	10.99	11.68	11.16	10.9153	8.36242e-18	1.27317e-16	up	12.0403	2.13742e-24	4.37667e-23	up	-10.7057	4.12282e-17	6.74094e-16	down	3734	K18081 myotubularin-related protein 1/2 [EC:3.1.3.64 3.1.3.95] | (RefSeq) hypothetical protein (A)	ko00562: Inositol phosphate metabolism; ko01100: Metabolic pathways; ko04070: Phosphatidylinositol signaling system	hypothetical protein KFK09_023895 [Dendrobium nobile]	--	A0A6I9SHM4_ELAGV SubName: Full=LOW QUALITY PROTEIN: uncharacterized protein LOC105061525 {ECO:0000313|RefSeq:XP_010943907.3};	--	--	Uncharacterized ACR, COG1678	--	--	--
Cluster-63599.6	0	0	0	5.02	7.44	5.04	14.03	13.77	13.62	0	0	0.1	10.8684	1.61147e-19	2.74203e-18	up	-9.32341	9.79573e-38	3.72757e-36	down	1.37213	6.1242e-18	1.07588e-16	up	2779	--	--	uncharacterized protein LOC110116197 isoform X1 [Dendrobium catenatum]	--	A0A2I0VDI4_9ASPA SubName: Full=Uncharacterized protein {ECO:0000313|EMBL:PKU61468.1};	--	--	--	--	--	--
Cluster-69328.3	0	0	0	4.32	3.03	2.36	0.21	1.47	1	2.42	4.25	3.49	10.798	6.1966e-19	1.02114e-17	up	1.76037	0.00289381	0.00678438	up	-1.73761	0.00353396	0.00947246	down	4559	K11446 [histone H3]-trimethyl-L-lysine4 demethylase [EC:1.14.11.67] | (RefSeq) putative lysine-specific demethylase JMJ16 (A)	--	hypothetical protein KFK09_017947 [Dendrobium nobile]	JM703_ORYSJ RecName: Full=Lysine-specific demethylase JMJ703; EC=1.14.11.67 {ECO:0000269|PubMed:23319643, ECO:0000269|PubMed:23357881}; AltName: Full=Jumonji domain-containing protein 703; AltName: Full=Lysine-specific histone demethylase JMJ703; AltName: Full=Protein JUMONJI 703; AltName: Full=[histone H3]-trimethyl-L-lysine(4) demethylase JMJ703 {ECO:0000305};	A0A2I0XD86_9ASPA SubName: Full=Putative lysine-specific demethylase JMJ14 {ECO:0000313|EMBL:PKU85872.1};	DNA-binding protein jumonji/RBP2/SMCY, contains JmjC domain	GO:0005634,nucleus; GO:0008198,ferrous iron binding; GO:0032452,histone demethylase activity; GO:0032453,histone H3-methyl-lysine-4 demethylase activity; GO:0034647,histone H3-tri/di/monomethyl-lysine-4 demethylase activity; GO:0006338,chromatin remodeling; GO:0045814,negative regulation of gene expression, epigenetic; GO:0040010,positive regulation of growth rate; GO:0003674,molecular_function; …	JmjC domain, hydroxylase	Jumonji	TR	Jumonji
Cluster-57511.6	0	0	0	11.02	8.45	9.84	0.21	0	0	8.59	8.4	10.94	10.7012	3.00659e-19	5.033e-18	up	6.94294	1.10475e-27	2.69564e-26	up	-7.06621	3.22823e-29	1.13527e-27	down	1622	K18740 exonuclease 3'-5' domain-containing protein 1 | (RefSeq) uncharacterized protein LOC110024327 (A)	--	uncharacterized protein LOC110024327 [Phalaenopsis equestris]	--	A0A835R9G0_VANPL SubName: Full=Uncharacterized protein {ECO:0000313|EMBL:KAG0485071.1};	Predicted 3'-5' exonuclease	GO:0008408,3'-5' exonuclease activity; GO:0003723,RNA binding; GO:0003674,molecular_function; GO:0003824,catalytic activity; GO:0004518,nuclease activity; GO:0004527,exonuclease activity; GO:0016787,hydrolase activity; GO:0016788,hydrolase activity, acting on ester bonds; GO:0003676,nucleic acid binding; GO:0005488,binding; GO:0097159,organic cyclic compound binding; GO:1901363,heterocyclic compo…	3'-5' exonuclease	--	--	--
Cluster-55883.1	0	0	0	21.22	20.53	20.6	0.06	0	0.58	21.8	18.93	20.17	10.6786	2.20585e-19	3.72063e-18	up	6.71013	1.16965e-05	3.99389e-05	up	-6.81832	7.92788e-06	3.3669e-05	down	916	K02957 small subunit ribosomal protein S15Ae | (RefSeq) 40S ribosomal protein S15a (A)	ko03010: Ribosome	hypothetical protein HPP92_024874 [Vanilla planifolia]	RS15A_DAUCA RecName: Full=40S ribosomal protein S15a;	A0A835PJJ3_VANPL RecName: Full=30S ribosomal protein S8, chloroplastic {ECO:0000256|ARBA:ARBA00015880};	40S ribosomal protein S15/S22	GO:0005737,cytoplasm; GO:0005840,ribosome; GO:0003735,structural constituent of ribosome; GO:0006412,translation; GO:0003674,molecular_function; GO:0005198,structural molecule activity; GO:0006518,peptide metabolic process; GO:0006807,nitrogen compound metabolic process; GO:0008150,biological_process; GO:0008152,metabolic process; GO:0009058,biosynthetic process; GO:0009059,macromolecule biosynth…	Ribosomal protein S8	--	--	--
Cluster-54451.4	0	0	0	7.89	4.76	3.63	0	0	0	4.96	2.17	11.04	10.5734	1.05877e-17	1.59935e-16	up	10.4737	4.09396e-15	4.22406e-14	up	-10.3658	5.44719e-17	8.80342e-16	down	2478	K04424 sterile alpha motif and leucine zipper containing kinase AZK [EC:2.7.11.25] | (RefSeq) probable serine/threonine-protein kinase SIS8 (A)	--	hypothetical protein KFK09_007310 [Dendrobium nobile]	STY17_ARATH RecName: Full=Serine/threonine-protein kinase STY17 {ECO:0000305}; EC=2.7.11.1 {ECO:0000269|PubMed:17090544}; AltName: Full=Serine/threonine/tyrosine-protein kinase 17 {ECO:0000303|PubMed:16429265};	A0A2I0X9K4_9ASPA SubName: Full=Serine/threonine-protein kinase HT1 {ECO:0000313|EMBL:PKU84574.1};	Tyrosine kinase specific for activated (GTP-bound) p21cdc42Hs	GO:0005829,cytosol; GO:0005524,ATP binding; GO:0106310,protein serine kinase activity; GO:0004674,protein serine/threonine kinase activity; GO:0004712,protein serine/threonine/tyrosine kinase activity; GO:0009658,chloroplast organization; GO:0006468,protein phosphorylation; GO:0000166,nucleotide binding; GO:0003674,molecular_function; GO:0005488,binding; GO:0017076,purine nucleotide binding; GO:0…	Protein tyrosine and serine/threonine kinase	--	--	--
Cluster-62289.6	0	0	0	6.23	4.19	3.91	0	0	0	3.08	1.03	1.89	10.5648	2.37343e-18	3.75512e-17	up	9.05326	3.26059e-12	2.47376e-11	up	-10.3569	1.24562e-17	2.1256e-16	down	2756	K05929 phosphoethanolamine N-methyltransferase [EC:2.1.1.103] | (RefSeq) phosphomethylethanolamine N-methyltransferase (A)	ko00564: Glycerophospholipid metabolism	phosphomethylethanolamine N-methyltransferase [Dendrobium catenatum]	PEAM3_ARATH RecName: Full=Phosphoethanolamine N-methyltransferase 3; EC=2.1.1.103;	A0A2I0VEP3_9ASPA SubName: Full=Phosphoethanolamine N-methyltransferase 1 {ECO:0000313|EMBL:PKU61896.1};	SAM-dependent methyltransferases	GO:0005737,cytoplasm; GO:0000234,phosphoethanolamine N-methyltransferase activity; GO:0052667,phosphomethylethanolamine N-methyltransferase activity; GO:0006651,diacylglycerol biosynthetic process; GO:0032259,methylation; GO:0006656,phosphatidylcholine biosynthetic process; GO:0046337,phosphatidylethanolamine metabolic process; GO:0009555,pollen development; GO:0019432,triglyceride biosynthetic p…	Methyltransferase domain	--	--	--
Cluster-57831.4	0	0	0	3.21	4.17	3.08	0	0	0	4.24	2.83	1.42	10.5462	1.23988e-18	2.00089e-17	up	9.99459	5.56051e-15	5.66291e-14	up	-10.3379	6.51722e-18	1.14133e-16	down	3614	K21596 calmodulin-binding transcription activator | (RefSeq) calmodulin-binding transcription activator 2 isoform X1 (A)	--	hypothetical protein KFK09_013757 [Dendrobium nobile]	CMTA3_ARATH RecName: Full=Calmodulin-binding transcription activator 3 {ECO:0000303|PubMed:11925432}; Short=AtCAMTA3 {ECO:0000303|PubMed:11925432}; AltName: Full=Ethylene-induced calmodulin-binding protein 1 {ECO:0000303|PubMed:11162426}; Short=EICBP1 {ECO:0000303|PubMed:11162426}; AltName: Full=Ethylene-induced calmodulin-binding protein a {ECO:0000303|PubMed:11782485}; Short=EICBP.a {ECO:000030…	A0A2I0WZX2_9ASPA SubName: Full=Calmodulin-binding transcription activator 3 {ECO:0000313|EMBL:PKU81208.1};	Uncharacterized conserved protein, contains IPT/TIG domain	GO:0005634,nucleus; GO:0005516,calmodulin binding; GO:0003700,DNA-binding transcription factor activity; GO:0003690,double-stranded DNA binding; GO:0043565,sequence-specific DNA binding; GO:0003712,transcription coregulator activity; GO:0070417,cellular response to cold; GO:0042742,defense response to bacterium; GO:0050832,defense response to fungus; GO:0106167,extracellular ATP signaling; GO:001…	CG-1 domain	CAMTA	TF	CAMTA
Cluster-65138.1	0	0	0	4.9	4.67	4.21	0	0	0	12.65	12.97	11.43	10.4575	1.43152e-18	2.30011e-17	up	11.6362	8.56967e-23	1.60129e-21	up	-10.2493	7.44356e-18	1.2957e-16	down	2675	K14514 ethylene-insensitive protein 3 | (RefSeq) ETHYLENE INSENSITIVE 3-like 1 protein isoform X1 (A)	ko04016: MAPK signaling pathway - plant; ko04075: Plant hormone signal transduction	ETHYLENE INSENSITIVE 3-like 1 protein isoform X2 [Phalaenopsis equestris]	EIL1A_ORYSJ RecName: Full=Protein ETHYLENE-INSENSITIVE 3-like 1a {ECO:0000303|PubMed:16786297}; Short=EIN3-like protein 1a {ECO:0000303|PubMed:16786297}; Short=OsEIL1a {ECO:0000303|PubMed:16786297}; AltName: Full=OsEIL1 {ECO:0000303|PubMed:16786297}; AltName: Full=Protein MAO HUZI 6 {ECO:0000303|PubMed:25995326};	A0A678MQ13_9ASPA SubName: Full=Ethylene insensitive 3-like protein {ECO:0000313|EMBL:AER52315.1};	--	GO:0005634,nucleus; GO:0003677,DNA binding; GO:0003700,DNA-binding transcription factor activity; GO:0043565,sequence-specific DNA binding; GO:0050832,defense response to fungus; GO:0009871,jasmonic acid and ethylene-dependent systemic resistance, ethylene mediated signaling pathway; GO:1901001,negative regulation of response to salt stress; GO:0045893,positive regulation of DNA-templated transcr…	Ethylene insensitive 3	EIL	TF	EIL
Cluster-60438.3	0	0.2	0	48.54	54.06	61.32	0	0.29	0	58.99	68.47	46.24	10.3668	3.85761e-18	5.99442e-17	up	9.25551	8.06288e-19	1.14102e-17	up	-9.279	4.87324e-19	9.463e-18	down	668	K22068 iron-sulfur cluster assembly enzyme ISCU, mitochondrial | (RefSeq) iron-sulfur cluster assembly protein 1-like (A)	--	hypothetical protein IEQ34_003497 [Dendrobium chrysotoxum]	ISU1_ORYSJ RecName: Full=Iron-sulfur cluster assembly protein 1; Short=OsIsu1 {ECO:0000303|PubMed:19396402}; Flags: Precursor;	A0A2I0XGB8_9ASPA RecName: Full=Iron-sulfur cluster assembly protein {ECO:0000256|RuleBase:RU362089};	Iron binding protein involved in Fe-S cluster formation	GO:0005737,cytoplasm; GO:0005759,mitochondrial matrix; GO:0051537,2 iron, 2 sulfur cluster binding; GO:0008198,ferrous iron binding; GO:0044571,[2Fe-2S] cluster assembly; GO:0044572,[4Fe-4S] cluster assembly; GO:0006879,cellular iron ion homeostasis; GO:0003674,molecular_function; GO:0005488,binding; GO:0051536,iron-sulfur cluster binding; GO:0051540,metal cluster binding; GO:0005506,iron ion bin…	NifU-like N terminal domain	--	--	--
Cluster-47106.0	0	0	0	25.49	28.82	23.67	11.96	10.82	8.04	0	0	0	10.3641	3.11912e-18	4.88101e-17	up	-9.10417	1.24689e-13	1.09973e-12	down	-1.18963	1.04626e-08	6.61419e-08	down	699	--	--	--	--	--	--	--	--	--	--	--
Cluster-34246.4	0	0	0	3.96	3.41	2.59	0	0.04	0	4.21	3.05	3.31	10.2544	1.73441e-17	2.57357e-16	up	7.66704	1.52785e-18	2.11901e-17	up	-7.62619	3.78697e-18	6.77701e-17	down	3149	--	--	--	--	--	--	--	--	--	--	--
Cluster-27058.41	0	0	0	4.59	4.78	3.83	0.27	0.02	0.13	7.39	5.9	6.91	10.1793	1.52401e-17	2.27658e-16	up	5.4348	3.49808e-34	1.15024e-32	up	-4.86243	2.33034e-22	5.72174e-21	down	2339	K10268 F-box and leucine-rich repeat protein 2/20 | (RefSeq) F-box/LRR-repeat protein 20-like (A)	--	hypothetical protein L2E82_01523 [Cichorium intybus]	POLX_TOBAC RecName: Full=Retrovirus-related Pol polyprotein from transposon TNT 1-94; Includes: RecName: Full=Protease; EC=3.4.23.-; Includes: RecName: Full=Reverse transcriptase; EC=2.7.7.49; Includes: RecName: Full=Endonuclease;	A0A5N6LA86_9ASTR SubName: Full=Uncharacterized protein {ECO:0000313|EMBL:KAC9891007.1};	FOG: Transposon-encoded proteins with TYA, reverse transcriptase, integrase domains in various combinations	GO:0004190,aspartic-type endopeptidase activity; GO:0004519,endonuclease activity; GO:0003676,nucleic acid binding; GO:0003964,RNA-directed DNA polymerase activity; GO:0008270,zinc ion binding; GO:0015074,DNA integration; GO:0006508,proteolysis; GO:0003674,molecular_function; GO:0003824,catalytic activity; GO:0004175,endopeptidase activity; GO:0008233,peptidase activity; GO:0016787,hydrolase acti…	--	--	--	--
Cluster-69439.0	0	0	0	31.93	24.78	30.25	0	0	0	26.37	24.92	27.8	10.1765	2.26286e-17	3.33209e-16	up	9.71784	4.48912e-16	5.04022e-15	up	-9.96779	1.09868e-16	1.72048e-15	down	615	--	--	cytochrome c oxidase subunit 5C [Phalaenopsis equestris]	COX5C_ORYSJ RecName: Full=Cytochrome c oxidase subunit 5C; AltName: Full=Cytochrome c oxidase polypeptide Vc;	A0A2I0A1Z6_9ASPA RecName: Full=Cytochrome c oxidase subunit 5C {ECO:0000256|PIRNR:PIRNR038131};	--	GO:0016021,integral component of membrane; GO:0005746,mitochondrial respirasome; GO:0005575,cellular_component; GO:0016020,membrane; GO:0031224,intrinsic component of membrane; GO:0110165,cellular anatomical entity; GO:0005622,intracellular anatomical structure; GO:0005737,cytoplasm; GO:0005739,mitochondrion; GO:0005740,mitochondrial envelope; GO:0005743,mitochondrial inner membrane; GO:0019866,o…	--	--	--	--
Cluster-59217.1	0	0	0	7.5	6.21	6.23	0	0	0	1.49	1.17	1.05	10.175	1.56389e-17	2.33066e-16	up	7.46609	4.33618e-09	2.29151e-08	up	-9.96674	7.77764e-17	1.23488e-15	down	1652	--	--	phosphatidylinositol 4-phosphate 5-kinase 8 [Dendrobium catenatum]	--	A0A2I0X1U0_9ASPA SubName: Full=Phosphatidylinositol 4-phosphate 5-kinase 8 {ECO:0000313|EMBL:PKU81888.1};	Junctional membrane complex protein Junctophilin and related MORN repeat proteins	GO:0016021,integral component of membrane; GO:0016301,kinase activity; GO:0016310,phosphorylation; GO:0003674,molecular_function; GO:0003824,catalytic activity; GO:0016740,transferase activity; GO:0016772,transferase activity, transferring phosphorus-containing groups; GO:0006793,phosphorus metabolic process; GO:0006796,phosphate-containing compound metabolic process; GO:0008150,biological_proces…	MORN repeat	--	--	--
Cluster-67624.1	0	0	0	9.68	10.28	7.62	0	0	0	14.1	8.17	9.6	10.1625	2.08772e-17	3.08032e-16	up	10.1074	1.28798e-16	1.51483e-15	up	-9.95425	1.0481e-16	1.64543e-15	down	1272	K14396 polyadenylate-binding protein 2 | (RefSeq) polyadenylate-binding protein 2-like (A)	ko03015: mRNA surveillance pathway	polyadenylate-binding protein 2-like [Phalaenopsis equestris]	PABN2_ARATH RecName: Full=Polyadenylate-binding protein 2 {ECO:0000303|PubMed:18479511}; Short=AtPabN2 {ECO:0000303|PubMed:18479511}; Short=AtPabN3 {ECO:0000303|PubMed:23334891}; Short=Poly(A)-binding protein 2 {ECO:0000303|PubMed:18479511}; AltName: Full=Nuclear poly(A)-binding protein 2 {ECO:0000305}; AltName: Full=Poly(A)-binding protein II {ECO:0000305}; Short=PABII {ECO:0000305};	A0A835QPF9_VANPL RecName: Full=RRM domain-containing protein {ECO:0000259|PROSITE:PS50102};	Splicing factor RNPS1, SR protein superfamily	GO:0005737,cytoplasm; GO:0016607,nuclear speck; GO:0003729,mRNA binding; GO:0003674,molecular_function; GO:0003676,nucleic acid binding; GO:0003723,RNA binding; GO:0005488,binding; GO:0097159,organic cyclic compound binding; GO:1901363,heterocyclic compound binding; GO:0005575,cellular_component; GO:0005622,intracellular anatomical structure; GO:0110165,cellular anatomical entity; GO:0005634,nucl…	RNA recognition motif. (a.k.a. RRM, RBD, or RNP domain)	--	--	--
Cluster-57683.4	0	0	0	2.66	3.89	2.93	0.17	0	0	7.51	6.06	6.26	10.1498	3.71588e-17	5.37719e-16	up	6.70917	9.05519e-05	0.000274697	up	-5.68185	0.000991436	0.00299079	down	3084	K11855 ubiquitin carboxyl-terminal hydrolase 36/42 [EC:3.4.19.12] | (RefSeq) ubiquitin carboxyl-terminal hydrolase 15 isoform X1 (A)	--	hypothetical protein KFK09_003538 [Dendrobium nobile]	UBP15_ORYSJ RecName: Full=Ubiquitin C-terminal hydrolase 15 {ECO:0000305}; EC=3.4.19.12 {ECO:0000269|PubMed:30796160}; AltName: Full=Deubiquitinating enzyme 15 {ECO:0000305}; AltName: Full=Protein LARGE GRAIN 1 {ECO:0000303|PubMed:30796160}; AltName: Full=Ubiquitin thioesterase 15 {ECO:0000305}; AltName: Full=Ubiquitin-specific protease 15 {ECO:0000303|PubMed:30796160}; Short=OsUBP15 {ECO:0000303…	A0A2I0B9I5_9ASPA SubName: Full=Ubiquitin carboxyl-terminal hydrolase 15 {ECO:0000313|EMBL:PKA64439.1};	Ubiquitin carboxyl-terminal hydrolase	GO:0005829,cytosol; GO:0005634,nucleus; GO:0004843,cysteine-type deubiquitinase activity; GO:0004197,cysteine-type endopeptidase activity; GO:0046872,metal ion binding; GO:0051301,cell division; GO:0009908,flower development; GO:0010154,fruit development; GO:0048366,leaf development; GO:0016579,protein deubiquitination; GO:0048364,root development; GO:0006511,ubiquitin-dependent protein catabolic…	Ubiquitin carboxyl-terminal hydrolase	--	--	--
Cluster-32232.11	0	0	0	13.26	12.38	15.42	39.86	42.11	37.11	0	0.08	0	10.1482	2.6031e-17	3.81917e-16	up	-10.7922	7.83208e-20	1.19901e-18	down	1.67115	5.77087e-36	2.76193e-34	up	945	K25801 succinate dehydrogenase (ubiquinone) subunit 4 | (RefSeq) succinate dehydrogenase subunit 4, mitochondrial-like (A)	ko00020: Citrate cycle (TCA cycle); ko00190: Oxidative phosphorylation; ko01100: Metabolic pathways; ko01110: Biosynthesis of secondary metabolites; ko01200: Carbon metabolism	succinate dehydrogenase subunit 4, mitochondrial-like [Phalaenopsis equestris]	SDH4_ORYSJ RecName: Full=Succinate dehydrogenase subunit 4, mitochondrial {ECO:0000305}; Flags: Precursor;	A0A2I0AZ52_9ASPA SubName: Full=Putative mitochondrial protein ymf17 {ECO:0000313|EMBL:PKA60806.1};	--	GO:0016021,integral component of membrane; GO:0005749,mitochondrial respiratory chain complex II, succinate dehydrogenase complex (ubiquinone); GO:0045273,respiratory chain complex II; GO:0046872,metal ion binding; GO:0006121,mitochondrial electron transport, succinate to ubiquinone; GO:0006099,tricarboxylic acid cycle; GO:0003674,molecular_function; GO:0005488,binding; GO:0043167,ion binding; GO…	--	--	--	--
Cluster-67721.8	0	0	0	8.12	5.39	4.05	0	0	0	5.35	9.21	6.38	10.0257	3.82551e-16	5.09124e-15	up	10.0247	2.25809e-16	2.59995e-15	up	-9.81814	1.82638e-15	2.53908e-14	down	1687	K14638 solute carrier family 15 (peptide/histidine transporter), member 3/4 | (RefSeq) protein NRT1/ PTR FAMILY 8.3 (A)	--	protein NRT1/ PTR FAMILY 8.3 [Dendrobium catenatum]	PTR2_ARATH RecName: Full=Protein NRT1/ PTR FAMILY 8.3; Short=AtNPF8.3; AltName: Full=Histidine-transporting protein; AltName: Full=Peptide transporter PTR2;	A0A8A2IDZ3_CHLCM SubName: Full=Nitrate transporter {ECO:0000313|EMBL:QSV51797.1};	H+/oligopeptide symporter	GO:0005794,Golgi apparatus; GO:0016021,integral component of membrane; GO:0000325,plant-type vacuole; GO:0009705,plant-type vacuole membrane; GO:0005774,vacuolar membrane; GO:0005773,vacuole; GO:0071916,dipeptide transmembrane transporter activity; GO:0015334,high-affinity oligopeptide transmembrane transporter activity; GO:0042937,tripeptide transmembrane transporter activity; GO:0042938,dipepti…	POT family	--	--	--
Cluster-4750.0	0	0	0	8.25	10.09	8.94	0.04	0	0.13	15.71	15.29	16.58	10.0231	4.81789e-17	6.89772e-16	up	8.19574	2.96974e-22	5.37264e-21	up	-7.38055	7.4324e-18	1.29428e-16	down	1427	--	--	serine/threonine-protein phosphatase 7 long form homolog [Dendrobium catenatum]	--	--	--	--	--	--	--	--
Cluster-50082.3	0	0	0	3.26	1.39	2.85	0.13	0	0	0.63	0.83	0.36	9.94621	2.34419e-15	2.90237e-14	up	3.65079	0.00229998	0.00549995	up	-5.76784	0.000555704	0.00176656	down	3359	K05289 GPI-anchor transamidase subunit GAA1 | (RefSeq) glycosylphosphatidylinositol anchor attachment 1 protein isoform X1 (A)	ko00563: Glycosylphosphatidylinositol (GPI)-anchor biosynthesis; ko01100: Metabolic pathways	hypothetical protein IEQ34_005784 [Dendrobium chrysotoxum]	AMSH1_ARATH RecName: Full=AMSH-like ubiquitin thioesterase 1; EC=3.4.19.-; AltName: Full=Deubiquitinating enzyme AMSH1;	A0A2I0X5P9_9ASPA SubName: Full=Uncharacterized protein {ECO:0000313|EMBL:PKU83230.1};	Glycosylphosphatidylinositol anchor attachment protein GAA1	GO:0005768,endosome; GO:0016020,membrane; GO:0070122,NA; GO:0061578,Lys63-specific deubiquitinase activity; GO:0046872,metal ion binding; GO:0140492,metal-dependent deubiquitinase activity; GO:0071108,protein K48-linked deubiquitination; GO:0070536,protein K63-linked deubiquitination; GO:0003674,molecular_function; GO:0003824,catalytic activity; GO:0008233,peptidase activity; GO:0016787,hydrolase…	JAB1/Mov34/MPN/PAD-1 ubiquitin protease	--	--	--
Cluster-64746.3	0	0	0	4.61	3.3	0.58	0	0	0	20.16	9.78	12.71	9.92581	2.04995e-12	1.88345e-11	up	12.0125	5.1632e-23	9.79822e-22	up	-9.71956	7.34435e-12	6.95021e-11	down	2976	K14411 RNA-binding protein Musashi | (RefSeq) LOW QUALITY PROTEIN: heterogeneous nuclear ribonucleoprotein 1-like (A)	ko03015: mRNA surveillance pathway	LOW QUALITY PROTEIN: heterogeneous nuclear ribonucleoprotein 1-like [Phalaenopsis equestris]	RNP1_ARATH RecName: Full=Heterogeneous nuclear ribonucleoprotein 1; Short=hnRNP1;	A0A2I0XAU2_9ASPA SubName: Full=Heterogeneous nuclear ribonucleoprotein 1 {ECO:0000313|EMBL:PKU85006.1};	RNA-binding protein musashi/mRNA cleavage and polyadenylation factor I complex, subunit HRP1	GO:0005829,cytosol; GO:0005634,nucleus; GO:0005681,spliceosomal complex; GO:0003729,mRNA binding; GO:0006397,mRNA processing; GO:0051028,mRNA transport; GO:1901000,regulation of response to salt stress; GO:2000070,regulation of response to water deprivation; GO:0008380,RNA splicing; GO:0010228,vegetative to reproductive phase transition of meristem; GO:0003674,molecular_function; GO:0003676,nucle…	RNA recognition motif. (a.k.a. RRM, RBD, or RNP domain)	--	--	--
Cluster-60885.8	0	0	0	5.96	7.11	4.28	0	0	0	6.34	7.65	7.36	9.86421	4.65292e-16	6.13178e-15	up	9.90523	1.2705e-16	1.49508e-15	up	-9.65623	2.21805e-15	3.05614e-14	down	1556	K00784 ribonuclease Z [EC:3.1.26.11] | (RefSeq) tRNase Z TRZ1 isoform X1 (A)	--	hypothetical protein IEQ34_012659 [Dendrobium chrysotoxum]	RNZ2_ARATH RecName: Full=tRNase Z TRZ2, chloroplastic {ECO:0000303|PubMed:16336119}; EC=3.1.26.11 {ECO:0000269|PubMed:12032089}; AltName: Full=Chloroplast ribonuclease Z {ECO:0000303|PubMed:12032089}; Short=Chloroplast RNase Z {ECO:0000303|PubMed:12032089}; AltName: Full=Short tRNase Z 2 {ECO:0000303|PubMed:16336119}; AltName: Full=Zinc phosphodiesterase CPZ {ECO:0000303|PubMed:12032089}; AltName…	A0A2I0A4L5_9ASPA SubName: Full=Ribonuclease Z, chloroplastic {ECO:0000313|EMBL:PKA50485.1}; EC=3.1.27.- {ECO:0000313|EMBL:PKA50485.1};	--	GO:0009507,chloroplast; GO:0042781,3'-tRNA processing endoribonuclease activity; GO:0046872,metal ion binding; GO:0042780,tRNA 3'-end processing; GO:0008033,tRNA processing; GO:0003674,molecular_function; GO:0003824,catalytic activity; GO:0004518,nuclease activity; GO:0004519,endonuclease activity; GO:0004521,endoribonuclease activity; GO:0004540,ribonuclease activity; GO:0016787,hydrolase activi…	Beta-lactamase superfamily domain	--	--	--
Cluster-60724.4	0	0	0	3.26	4.09	4.7	9.32	6.64	7.54	0	0	0	9.83298	4.08766e-16	5.42064e-15	up	-10.8652	1.22484e-19	1.84164e-18	down	1.09637	1.74937e-07	9.32216e-07	up	2060	K13148 integrator complex subunit 11 [EC:3.1.27.-] | (RefSeq) cleavage and polyadenylation specificity factor subunit 3-II (A)	--	hypothetical protein KFK09_025418 [Dendrobium nobile]	RING4_ARATH RecName: Full=E3 ubiquitin-protein ligase At4g11680; EC=2.3.2.27; AltName: Full=RING finger protein At4g11680; AltName: Full=RING-type E3 ubiquitin transferase At4g11680 {ECO:0000305};	A0A2I0W1F7_9ASPA SubName: Full=E3 ubiquitin-protein ligase {ECO:0000313|EMBL:PKU69496.1};	FOG: Predicted E3 ubiquitin ligase	GO:0016021,integral component of membrane; GO:0000325,plant-type vacuole; GO:0046872,metal ion binding; GO:0016740,transferase activity; GO:0016567,protein ubiquitination; GO:0003674,molecular_function; GO:0005488,binding; GO:0043167,ion binding; GO:0043169,cation binding; GO:0003824,catalytic activity; GO:0006807,nitrogen compound metabolic process; GO:0008150,biological_process; GO:0008152,meta…	Ring finger domain	--	--	--
Cluster-61039.1	0	0	0	4.41	3.45	4.03	0.5	0.21	0.49	4.35	3.83	3.05	9.82487	2.66116e-16	3.58244e-15	up	3.09403	1.23557e-15	1.33588e-14	up	-3.2257	1.39672e-19	2.82742e-18	down	2076	K02885 large subunit ribosomal protein L19e | (RefSeq) 60S ribosomal protein L19-2 (A)	ko03010: Ribosome	hypothetical protein KFK09_008168 [Dendrobium nobile]	WTF1_ORYSJ RecName: Full=Protein WHAT'S THIS FACTOR 1 homolog, chloroplastic {ECO:0000305}; Flags: Precursor;	A0A2I0WAS6_9ASPA RecName: Full=PORR domain-containing protein {ECO:0000259|Pfam:PF11955};	--	GO:0009507,chloroplast; GO:0003723,RNA binding; GO:0000373,Group II intron splicing; GO:0006397,mRNA processing; GO:0003674,molecular_function; GO:0003676,nucleic acid binding; GO:0005488,binding; GO:0097159,organic cyclic compound binding; GO:1901363,heterocyclic compound binding; GO:0000375,RNA splicing, via transesterification reactions; GO:0000377,RNA splicing, via transesterification reactio…	Plant organelle RNA recognition domain	--	--	--
Cluster-63581.5	0	0	0	3.66	2.71	4.43	0	0	0	7.39	5.25	3.67	9.81856	7.91216e-16	1.02326e-14	up	10.1589	1.74101e-16	2.02374e-15	up	-9.60953	3.57392e-15	4.80084e-14	down	2245	K06176 tRNA pseudouridine13 synthase [EC:5.4.99.27] | (RefSeq) multisubstrate pseudouridine synthase 7 (A)	--	multisubstrate pseudouridine synthase 7 [Dendrobium catenatum]	--	A0A2I0X6P6_9ASPA SubName: Full=tRNA pseudouridine13 synthase {ECO:0000313|EMBL:PKU83583.1};	Uncharacterized conserved protein	GO:0009982,pseudouridine synthase activity; GO:0003723,RNA binding; GO:0001522,pseudouridine synthesis; GO:0008033,tRNA processing; GO:0003674,molecular_function; GO:0003824,catalytic activity; GO:0016853,isomerase activity; GO:0016866,intramolecular transferase activity; GO:0003676,nucleic acid binding; GO:0005488,binding; GO:0097159,organic cyclic compound binding; GO:1901363,heterocyclic compo…	tRNA pseudouridine synthase D (TruD)	--	--	--
Cluster-68344.8	0	0	0	0	0.32	1.77	0	0	0.01	1.98	1.25	1.65	9.80883	0.0120594	0.0273446	up	9.81823	3.54885e-16	4.01955e-15	up	-8.63423	0.00640399	0.0160771	down	10200	K17398 DNA (cytosine-5)-methyltransferase 3A [EC:2.1.1.37] | (RefSeq) uncharacterized protein LOC114262439 (A)	ko00270: Cysteine and methionine metabolism; ko01100: Metabolic pathways	hypothetical protein IEQ34_005260 [Dendrobium chrysotoxum]	PDP5_ARATH RecName: Full=PWWP domain-containing protein 5 {ECO:0000303|PubMed:29314758};	A0A2I0VLP1_9ASPA SubName: Full=Serine/threonine-protein kinase ATM {ECO:0000313|EMBL:PKU64332.1};	--	GO:0035098,ESC/E(Z) complex; GO:0098532,histone H3-K27 trimethylation; GO:0006355,regulation of DNA-templated transcription; GO:0006479,protein methylation; GO:0006807,nitrogen compound metabolic process; GO:0008150,biological_process; GO:0008152,metabolic process; GO:0008213,protein alkylation; GO:0009987,cellular process; GO:0016570,histone modification; GO:0016571,histone methylation; GO:00180…	PWWP domain	--	--	--
Cluster-4266.0	0	0	0	7.08	8.52	6.88	0	0	0.06	11.45	13.04	17.52	9.78319	3.20889e-16	4.29506e-15	up	9.4507	4.50164e-15	4.63161e-14	up	-8.61289	7.12575e-13	7.54344e-12	down	1213	--	--	Serine/threonine-protein phosphatase 7 long form like [Dendrobium catenatum]	--	A0A2I0WYM0_9ASPA SubName: Full=Serine/threonine-protein phosphatase 7 long form like {ECO:0000313|EMBL:PKU80759.1};	--	GO:0010073,meristem maintenance; GO:0008150,biological_process; GO:0009888,tissue development; GO:0032501,multicellular organismal process; GO:0032502,developmental process; GO:0048507,meristem development; GO:0048856,anatomical structure development	--	--	--	--
Cluster-39423.0	0	0	0	2.87	3.38	6.1	15.16	16.14	15.53	1.2	1.07	1.41	9.74227	8.26799e-15	9.76569e-14	up	-3.8827	1.47149e-129	4.10508e-127	down	2.04986	9.50271e-14	1.11274e-12	up	1905	K00627 pyruvate dehydrogenase E2 component (dihydrolipoyllysine-residue acetyltransferase) [EC:2.3.1.12] | (RefSeq) dihydrolipoyllysine-residue acetyltransferase component 4 of pyruvate dehydrogenase complex, chloroplastic (A)	ko00010: Glycolysis / Gluconeogenesis; ko00020: Citrate cycle (TCA cycle); ko00620: Pyruvate metabolism; ko00785: Lipoic acid metabolism; ko01100: Metabolic pathways; ko01110: Biosynthesis of secondary metabolites; ko01200: Carbon metabolism	hypothetical protein IEQ34_006977 [Dendrobium chrysotoxum]	ODP24_ARATH RecName: Full=Dihydrolipoyllysine-residue acetyltransferase component 4 of pyruvate dehydrogenase complex, chloroplastic; EC=2.3.1.12; AltName: Full=Dihydrolipoamide S-acetyltransferase component 4 of pyruvate dehydrogenase complex; AltName: Full=Pyruvate dehydrogenase complex component E2 4; Short=PDC-E2 4; Short=PDCE2 4; Short=plE2; Flags: Precursor;	A0A2I0WUQ2_9ASPA RecName: Full=Dihydrolipoamide acetyltransferase component of pyruvate dehydrogenase complex {ECO:0000256|RuleBase:RU003423}; EC=2.3.1.- {ECO:0000256|RuleBase:RU003423};	Dihydrolipoamide acetyltransferase	GO:0009507,chloroplast; GO:0009941,chloroplast envelope; GO:0009570,chloroplast stroma; GO:0009534,chloroplast thylakoid; GO:0005829,cytosol; GO:0022626,cytosolic ribosome; GO:0045254,pyruvate dehydrogenase complex; GO:0004742,dihydrolipoyllysine-residue acetyltransferase activity; GO:0006086,acetyl-CoA biosynthetic process from pyruvate; GO:0006096,glycolytic process; GO:0003674,molecular_functi…	2-oxoacid dehydrogenases acyltransferase (catalytic domain)	--	--	--
Cluster-38119.0	0.53	0	0.18	142.27	151.7	158.41	0.17	0.15	0	26.13	27.25	31.08	9.68728	6.07867e-40	2.61083e-38	up	7.95096	2.43938e-14	2.33535e-13	up	-10.4908	1.9903e-24	5.47944e-23	down	611	--	--	uncharacterized protein LOC110032697 isoform X4 [Phalaenopsis equestris]	ATP6_SOLTU RecName: Full=ATP synthase small subunit 6, mitochondrial {ECO:0000305}; Short=MtATP6 {ECO:0000305}; AltName: Full=ATP synthase 6 kDa subunit, mitochondrial {ECO:0000303|PubMed:8919912}; Flags: Precursor;	A0A2I0WIA1_9ASPA SubName: Full=ATP synthase 6 kDa subunit, mitochondrial {ECO:0000313|EMBL:PKU75381.1};	--	GO:0016021,integral component of membrane; GO:0005743,mitochondrial inner membrane; GO:0045263,proton-transporting ATP synthase complex, coupling factor F(o); GO:0006811,ion transport; GO:0006810,transport; GO:0008150,biological_process; GO:0051179,localization; GO:0051234,establishment of localization; GO:0005575,cellular_component; GO:0016020,membrane; GO:0031224,intrinsic component of membrane…	--	--	--	--
Cluster-70917.6	0	0	0	0.93	3.78	2.66	0	0	0	3.91	0.6	3.92	9.68515	2.76174e-13	2.80283e-12	up	9.62099	8.72687e-12	6.34509e-11	up	-9.47621	1.07436e-12	1.1143e-11	down	2893	--	--	protein NLRC3 [Phalaenopsis equestris]	--	A0A2H9ZX39_9ASPA SubName: Full=Uncharacterized protein {ECO:0000313|EMBL:PKA47870.1};	LRR-containing protein	--	Leucine Rich repeat	--	--	--
Cluster-60057.3	0	0.01	0.01	4.52	4.09	4.27	8.52	10.99	9.61	0	0	0.02	9.68438	5.45147e-16	7.14807e-15	up	-10.9301	4.8397e-20	7.51148e-19	down	1.31113	9.32517e-19	1.75575e-17	up	1787	K11324 DNA methyltransferase 1-associated protein 1 | (RefSeq) SWR1-complex protein 4 (A)	ko03082: ATP-dependent chromatin remodeling	hypothetical protein KFK09_024244 [Dendrobium nobile]	SWC4_ARATH RecName: Full=SWR1-complex protein 4;	A0A2I0XJA9_9ASPA RecName: Full=Myb-like domain-containing protein {ECO:0000259|SMART:SM00717};	DNA methyltransferase 1-associated protein-1	GO:0035267,NuA4 histone acetyltransferase complex; GO:0005634,nucleus; GO:0000812,Swr1 complex; GO:0003677,DNA binding; GO:0003714,transcription corepressor activity; GO:0006281,DNA repair; GO:0043486,histone exchange; GO:0043968,histone H2A acetylation; GO:0043967,histone H4 acetylation; GO:0000122,negative regulation of transcription by RNA polymerase II; GO:0003674,molecular_function; GO:00036…	SANT/Myb-like domain of DAMP1	--	--	--
Cluster-63649.3	0	0	0	1.83	1.75	1.73	0.06	0	0	1.59	1.33	2.02	9.67573	5.51873e-16	7.22987e-15	up	6.47712	3.62897e-16	4.10605e-15	up	-6.62477	1.77234e-18	3.27023e-17	down	3886	K11593 eukaryotic translation initiation factor 2C | (RefSeq) protein argonaute 1A-like (A)	--	Retrovirus-related Pol polyprotein from transposon TNT 1-94 [Dendrobium catenatum]	POLR1_ARATH RecName: Full=Retrovirus-related Pol polyprotein from transposon RE1; AltName: Full=Retro element 1 {ECO:0000303|PubMed:10689195}; Short=AtRE1 {ECO:0000303|PubMed:10689195}; Includes: RecName: Full=Protease RE1; EC=3.4.23.-; Includes: RecName: Full=Reverse transcriptase RE1; EC=2.7.7.49; Includes: RecName: Full=Endonuclease RE1;	A0A2I0W1C2_9ASPA SubName: Full=Retrovirus-related Pol polyprotein from transposon TNT 1-94 {ECO:0000313|EMBL:PKU69447.1};	FOG: Transposon-encoded proteins with TYA, reverse transcriptase, integrase domains in various combinations	GO:0004190,aspartic-type endopeptidase activity; GO:0004519,endonuclease activity; GO:0046872,metal ion binding; GO:0003676,nucleic acid binding; GO:0003964,RNA-directed DNA polymerase activity; GO:0015074,DNA integration; GO:0006310,DNA recombination; GO:0006508,proteolysis; GO:0003674,molecular_function; GO:0003824,catalytic activity; GO:0004175,endopeptidase activity; GO:0008233,peptidase acti…	gag-polypeptide of LTR copia-type	--	--	--
Cluster-52772.1	0	0	0	5.38	5.06	4.29	0	0	0	7.72	7.25	8.39	9.66614	7.31913e-16	9.50439e-15	up	10.0662	3.27043e-17	4.04409e-16	up	-9.45793	3.42905e-15	4.61761e-14	down	1584	K20003 palmitoyltransferase ZDHHC4 [EC:2.3.1.225] | (RefSeq) probable protein S-acyltransferase 17 (A)	--	probable protein S-acyltransferase 17 [Dendrobium catenatum]	ZDHC5_ARATH RecName: Full=Probable protein S-acyltransferase 17; EC=2.3.1.225; AltName: Full=Probable palmitoyltransferase At3g04970; AltName: Full=Zinc finger DHHC domain-containing protein At3g04970;	A0A2I0XAY9_9ASPA RecName: Full=S-acyltransferase {ECO:0000256|RuleBase:RU079119}; EC=2.3.1.225 {ECO:0000256|RuleBase:RU079119}; AltName: Full=Palmitoyltransferase {ECO:0000256|RuleBase:RU079119};	DHHC-type Zn-finger proteins	GO:0030659,cytoplasmic vesicle membrane; GO:0005783,endoplasmic reticulum; GO:0005789,endoplasmic reticulum membrane; GO:0005794,Golgi apparatus; GO:0016021,integral component of membrane; GO:0019706,protein-cysteine S-palmitoyltransferase activity; GO:0018230,peptidyl-L-cysteine S-palmitoylation; GO:0006612,protein targeting to membrane; GO:0003674,molecular_function; GO:0003824,catalytic activi…	DHHC palmitoyltransferase	--	--	--
Cluster-60897.4	0	0	0	2.3	3.63	2.58	0	0	0	9.37	10.26	8.23	9.64045	2.42431e-15	2.99405e-14	up	11.0981	1.06004e-20	1.72405e-19	up	-9.43195	1.10305e-14	1.41507e-13	down	2478	K03254 translation initiation factor 3 subunit A | (RefSeq) eukaryotic translation initiation factor 3 subunit A-like (A)	--	hypothetical protein IEQ34_015370 [Dendrobium chrysotoxum]	EIF3A_ARATH RecName: Full=Eukaryotic translation initiation factor 3 subunit A {ECO:0000255|HAMAP-Rule:MF_03000}; Short=eIF3a {ECO:0000255|HAMAP-Rule:MF_03000}; AltName: Full=Eukaryotic translation initiation factor 3 large subunit; AltName: Full=Eukaryotic translation initiation factor 3 subunit 10 {ECO:0000255|HAMAP-Rule:MF_03000}; AltName: Full=eIF-3-theta {ECO:0000255|HAMAP-Rule:MF_03000}; Al…	A0A2I0X3F3_9ASPA RecName: Full=Eukaryotic translation initiation factor 3 subunit A {ECO:0000256|HAMAP-Rule:MF_03000}; Short=eIF3a {ECO:0000256|HAMAP-Rule:MF_03000}; AltName: Full=Eukaryotic translation initiation factor 3 subunit 10 {ECO:0000256|HAMAP-Rule:MF_03000};	Translation initiation factor 3, subunit a (eIF-3a)	GO:0005829,cytosol; GO:0016282,eukaryotic 43S preinitiation complex; GO:0033290,eukaryotic 48S preinitiation complex; GO:0005852,eukaryotic translation initiation factor 3 complex; GO:0071540,eukaryotic translation initiation factor 3 complex, eIF3e; GO:0071541,eukaryotic translation initiation factor 3 complex, eIF3m; GO:0043614,multi-eIF complex; GO:0003729,mRNA binding; GO:0003743,translation …	PCI domain	--	--	--
Cluster-65345.6	0	0	0	1.78	1.07	1.44	0	0	0	0.35	0.53	0.15	9.6214	3.3156e-15	4.0531e-14	up	7.29403	2.40308e-07	1.02068e-06	up	-9.41305	1.48916e-14	1.8853e-13	down	4583	K24260 WD repeat-containing protein 11 | (RefSeq) WD repeat-containing protein 11-like (A)	--	hypothetical protein KFK09_025921 [Dendrobium nobile]	--	A0A2I0BA56_9ASPA SubName: Full=Uncharacterized protein {ECO:0000313|EMBL:PKA64675.1};	WD40 repeat protein	--	Anaphase-promoting complex subunit 4 WD40 domain	--	--	--
Cluster-45651.0	0	0	0.03	24.84	24.22	21.64	0	1.01	1.15	86.73	77.91	82.94	9.62092	8.2441e-16	1.06371e-14	up	6.79664	3.67575e-50	2.18742e-48	up	-5.10492	6.46796e-25	1.83425e-23	down	566	--	--	uncharacterized protein LOC110032359 [Phalaenopsis equestris]	--	A0A2I0WIT8_9ASPA SubName: Full=Uncharacterized protein {ECO:0000313|EMBL:PKU75571.1};	--	--	--	--	--	--
Cluster-65345.0	0	0	0	2.24	1.33	0.73	0	0	0	0.1	1	0.69	9.56556	1.14542e-13	1.21378e-12	up	8.04731	1.19335e-07	5.26147e-07	up	-9.35848	4.76593e-13	5.15994e-12	down	4400	K24260 WD repeat-containing protein 11 | (RefSeq) WD repeat-containing protein 11-like (A)	--	hypothetical protein KFK09_025921 [Dendrobium nobile]	--	A0A2I0BA56_9ASPA SubName: Full=Uncharacterized protein {ECO:0000313|EMBL:PKA64675.1};	WD40 repeat protein	--	Anaphase-promoting complex subunit 4 WD40 domain	--	--	--
Cluster-23431.8	0	0	0	6.98	4.69	7.89	2.69	2.71	1.77	0.18	0	0	9.54506	7.55671e-15	8.95414e-14	up	-5.73095	1.40305e-09	7.88051e-09	down	-1.31578	4.56125e-05	0.000173021	down	1188	--	--	hypothetical protein KFK09_006669 [Dendrobium nobile]	--	A0A8B7CSN4_PHODC SubName: Full=uncharacterized protein LOC103718412 isoform X2 {ECO:0000313|RefSeq:XP_008805461.1};	--	GO:0004848,ureidoglycolate hydrolase activity; GO:0003674,molecular_function; GO:0003824,catalytic activity; GO:0016787,hydrolase activity; GO:0016810,hydrolase activity, acting on carbon-nitrogen (but not peptide) bonds; GO:0016813,hydrolase activity, acting on carbon-nitrogen (but not peptide) bonds, in linear amidines	Ureidoglycolate lyase	--	--	--
Cluster-36159.7	0	0	0	10.19	8.52	10.57	0	0	0	3.99	3.74	3.31	9.51739	2.83315e-15	3.47962e-14	up	7.81203	3.05997e-10	1.86041e-09	up	-9.30871	1.26028e-14	1.60726e-13	down	886	K13457 disease resistance protein RPM1 | (RefSeq) disease resistance protein RPM1-like (A)	ko04626: Plant-pathogen interaction	hypothetical protein GmHk_05G013813 [Glycine max]	--	A0A0B2PZX1_GLYSO SubName: Full=Uncharacterized protein {ECO:0000313|EMBL:KHN14906.1}; Flags: Fragment;	--	--	--	--	--	--
Cluster-56080.2	0	0	0	4.4	2.27	3.52	0	0	0	3.66	2.71	4.33	9.47853	1.92865e-14	2.18838e-13	up	9.29326	2.79866e-14	2.6584e-13	up	-9.27008	8.29255e-14	9.77366e-13	down	1935	K24983 Ras GTPase-activating protein-binding protein 2 | (RefSeq) ras GTPase-activating protein-binding protein 2 isoform X3 (A)	--	ras GTPase-activating protein-binding protein 2 isoform X1 [Dendrobium catenatum]	NTF2_ARATH RecName: Full=Nuclear transport factor 2 {ECO:0000303|PubMed:28229965}; Short=AtNTF2 {ECO:0000303|PubMed:28229965};	A0A2I0VNU0_9ASPA SubName: Full=Nuclear transport factor 2 {ECO:0000313|EMBL:PKU65079.1};	RasGAP SH3 binding protein rasputin, contains NTF2 and RRM domains	GO:0005737,cytoplasm; GO:0005829,cytosol; GO:0005634,nucleus; GO:0009536,plastid; GO:1990904,ribonucleoprotein complex; GO:0003729,mRNA binding; GO:0031047,gene silencing by RNA; GO:0003674,molecular_function; GO:0003676,nucleic acid binding; GO:0003723,RNA binding; GO:0005488,binding; GO:0097159,organic cyclic compound binding; GO:1901363,heterocyclic compound binding; GO:0008150,biological_proc…	Nuclear transport factor 2 (NTF2) domain	--	--	--
Cluster-63228.2	0	0	0	2.48	2.1	1.89	0	0	0	0.42	0.08	0.64	9.43715	4.71718e-15	5.6897e-14	up	6.6275	6.39354e-05	0.000198084	up	-9.22905	2.13356e-14	2.65309e-13	down	2802	K14641 apyrase [EC:3.6.1.5] | (RefSeq) probable apyrase 1 (A)	ko00230: Purine metabolism; ko00240: Pyrimidine metabolism; ko01100: Metabolic pathways; ko01110: Biosynthesis of secondary metabolites; ko01232: Nucleotide metabolism	hypothetical protein KFK09_000926 [Dendrobium nobile]	APY1_ORYSJ RecName: Full=Probable apyrase 1; Short=OsAPY1; EC=3.6.1.5; AltName: Full=ATP-diphosphatase; AltName: Full=ATP-diphosphohydrolase; AltName: Full=Adenosine diphosphatase; Short=ADPase;	A0A2I0WKB2_9ASPA SubName: Full=Putative apyrase 1 {ECO:0000313|EMBL:PKU76089.1};	Nucleoside phosphatase	GO:0016021,integral component of membrane; GO:0016020,membrane; GO:0102490,NA; GO:0005524,ATP binding; GO:0102485,NA; GO:0102486,NA; GO:0102491,NA; GO:0102488,NA; GO:0102487,NA; GO:0102489,NA; GO:0017110,nucleoside diphosphate phosphatase activity; GO:0009134,nucleoside diphosphate catabolic process; GO:0000166,nucleotide binding; GO:0003674,molecular_function; GO:0005488,binding; GO:0017076,puri…	GDA1/CD39 (nucleoside phosphatase) family	--	--	--
Cluster-51502.1	0	0	0	4.18	6.21	4.35	0.25	0	0	14.1	13.34	14.74	9.40478	1.11516e-14	1.30056e-13	up	7.22952	2.54056e-32	7.7489e-31	up	-5.77369	2.65941e-15	3.62853e-14	down	1373	K09422 transcription factor MYB, plant | (RefSeq) myb-related protein Pp2-like (A)	--	hypothetical protein IEQ34_009873 [Dendrobium chrysotoxum]	--	A0A2I0XIB4_9ASPA RecName: Full=CUE domain-containing protein {ECO:0000259|PROSITE:PS51140};	--	GO:0043130,ubiquitin binding; GO:0003674,molecular_function; GO:0005488,binding; GO:0005515,protein binding; GO:0032182,ubiquitin-like protein binding	CUE domain	--	--	--
Cluster-51837.0	0	0	0	4.42	6.57	4.73	13.42	11.37	11.63	0	0	0	9.40164	1.08658e-14	1.26923e-13	up	-10.6871	3.10048e-19	4.49661e-18	down	1.34661	1.39306e-11	1.27033e-10	up	1305	K07052 CAAX protease family protein | (RefSeq) uncharacterized protein LOC110110501 (A)	--	hypothetical protein KFK09_024784 [Dendrobium nobile]	--	A0A2I0WDZ2_9ASPA SubName: Full=Uncharacterized protein {ECO:0000313|EMBL:PKU73870.1};	--	GO:0016021,integral component of membrane; GO:0004222,metalloendopeptidase activity; GO:0071586,CAAX-box protein processing; GO:0003674,molecular_function; GO:0003824,catalytic activity; GO:0004175,endopeptidase activity; GO:0008233,peptidase activity; GO:0008237,metallopeptidase activity; GO:0016787,hydrolase activity; GO:0140096,catalytic activity, acting on a protein; GO:0006508,proteolysis; G…	Type II CAAX prenyl endopeptidase Rce1-like	--	--	--
Cluster-28493.6	0	0	0	4.48	4.81	2.63	13.72	10.62	10.75	0	0	0	9.3444	3.60254e-14	3.99681e-13	up	-10.9816	3.94278e-20	6.14992e-19	down	1.69986	9.90633e-12	9.20592e-11	up	1578	--	--	uncharacterized protein LOC110020897 [Phalaenopsis equestris]	--	A0A835PGY9_VANPL RecName: Full=SAM domain-containing protein {ECO:0000259|PROSITE:PS50105};	RNA-binding protein Bicaudal-C	--	SAM domain (Sterile alpha motif)	--	--	--
Cluster-65957.0	0	0	0	2.75	3.07	1.98	0.79	0.15	0.7	1.9	1.99	2.18	9.33686	1.73467e-14	1.9789e-13	up	1.72635	0.00248766	0.00590457	up	-2.13932	0.000198358	0.000680889	down	2234	K00895 diphosphate-dependent phosphofructokinase [EC:2.7.1.90] | (RefSeq) pyrophosphate--fructose 6-phosphate 1-phosphotransferase subunit alpha-like (A)	ko00010: Glycolysis / Gluconeogenesis; ko00030: Pentose phosphate pathway; ko00051: Fructose and mannose metabolism; ko01100: Metabolic pathways; ko01110: Biosynthesis of secondary metabolites	hypothetical protein IEQ34_002563 [Dendrobium chrysotoxum]	--	A0A2I0W533_9ASPA RecName: Full=C2 domain-containing protein {ECO:0000259|PROSITE:PS50004};	--	--	C2 domain	--	--	--
Cluster-57843.4	0	0	0	4.19	3.29	4.8	13.04	15.16	15.27	7.09	7.62	6.37	9.32639	1.80251e-14	2.05417e-13	up	-1.22544	1.55958e-20	2.50948e-19	down	1.95936	5.89367e-29	2.05596e-27	up	1519	K01961 acetyl-CoA carboxylase, biotin carboxylase subunit [EC:6.4.1.2 6.3.4.14] | (RefSeq) biotin carboxylase 1, chloroplastic isoform X1 (A)	ko00061: Fatty acid biosynthesis; ko00620: Pyruvate metabolism; ko00640: Propanoate metabolism; ko01100: Metabolic pathways; ko01110: Biosynthesis of secondary metabolites; ko01200: Carbon metabolism; ko01212: Fatty acid metabolism	biotin carboxylase 1, chloroplastic isoform X2 [Phalaenopsis equestris]	ACCC1_POPTR RecName: Full=Biotin carboxylase 1, chloroplastic; EC=6.3.4.14 {ECO:0000250|UniProtKB:O04983}; AltName: Full=Acetyl-coenzyme A carboxylase biotin carboxylase subunit A 1 {ECO:0000305}; Flags: Precursor;	A0A2I0VZ19_9ASPA RecName: Full=Biotin carboxylase {ECO:0000256|ARBA:ARBA00013263, ECO:0000256|RuleBase:RU365063}; EC=6.3.4.14 {ECO:0000256|ARBA:ARBA00013263, ECO:0000256|RuleBase:RU365063}; AltName: Full=Acetyl-coenzyme A carboxylase biotin carboxylase subunit A {ECO:0000256|RuleBase:RU365063};	3-Methylcrotonyl-CoA carboxylase, biotin-containing subunit/Propionyl-CoA carboxylase, alpha chain/Acetyl-CoA carboxylase, biotin carboxylase subunit	GO:0009507,chloroplast; GO:0003989,acetyl-CoA carboxylase activity; GO:0005524,ATP binding; GO:0004075,biotin carboxylase activity; GO:0046872,metal ion binding; GO:0006633,fatty acid biosynthetic process; GO:2001295,malonyl-CoA biosynthetic process; GO:0003674,molecular_function; GO:0003824,catalytic activity; GO:0016421,CoA carboxylase activity; GO:0016874,ligase activity; GO:0016885,ligase act…	Carbamoyl-phosphate synthase L chain, ATP binding domain	--	--	--
Cluster-67138.7	0	0	0	8.19	6.63	6.08	0	0	0	3.15	5.13	6.19	9.31368	1.13784e-14	1.32492e-13	up	8.5053	1.35078e-11	9.61061e-11	up	-9.10556	5.03797e-14	6.05631e-13	down	1017	K08245 phytepsin [EC:3.4.23.40] | (RefSeq) aspartic proteinase-like (A)	--	aspartic proteinase-like [Phalaenopsis equestris]	ASPRX_ORYSJ RecName: Full=Aspartic proteinase; EC=3.4.23.-; Flags: Precursor;	A0A2I0W7G8_9ASPA SubName: Full=Aspartic proteinase {ECO:0000313|EMBL:PKU71605.1};	Aspartyl protease	GO:0005773,vacuole; GO:0004190,aspartic-type endopeptidase activity; GO:0006629,lipid metabolic process; GO:0006508,proteolysis; GO:0003674,molecular_function; GO:0003824,catalytic activity; GO:0004175,endopeptidase activity; GO:0008233,peptidase activity; GO:0016787,hydrolase activity; GO:0070001,aspartic-type peptidase activity; GO:0140096,catalytic activity, acting on a protein; GO:0008150,bio…	Eukaryotic aspartyl protease	--	--	--
Cluster-66988.5	0	0	0	2.98	1.93	2.25	0	0.28	0.3	5.74	5.86	5.45	9.31301	2.19813e-14	2.48084e-13	up	4.75025	2.84518e-15	2.9884e-14	up	-3.54067	4.41643e-06	1.9422e-05	down	2368	K10878 meiotic recombination protein SPO11 | (RefSeq) DNA topoisomerase 6 subunit A-like (A)	--	thioredoxin-like protein AAED1, chloroplastic [Dendrobium catenatum]	PXL2C_ARATH RecName: Full=Thioredoxin-like protein AAED1, chloroplastic; AltName: Full=AhpC/TSA antioxidant enzyme domain-containing protein 1; Flags: Precursor;	A0A4S8JMV5_MUSBA SubName: Full=Uncharacterized protein {ECO:0000313|EMBL:THU63593.1};	Uncharacterized conserved protein	GO:0009507,chloroplast; GO:0016209,antioxidant activity; GO:0003674,molecular_function; GO:0005575,cellular_component; GO:0005622,intracellular anatomical structure; GO:0005737,cytoplasm; GO:0009536,plastid; GO:0043226,organelle; GO:0043227,membrane-bounded organelle; GO:0043229,intracellular organelle; GO:0043231,intracellular membrane-bounded organelle; GO:0110165,cellular anatomical entity	AhpC/TSA antioxidant enzyme	--	--	--
Cluster-71836.1	0	0	0	3.63	3.95	1.87	5.28	7.54	6.61	2.07	3.04	4.29	9.25995	1.38459e-13	1.45163e-12	up	-1.23739	3.31777e-05	0.000106999	down	1.17957	0.000119424	0.000425027	up	1820	K23878 alpha- and gamma-adaptin-binding protein p34 | (RefSeq) uncharacterized protein LOC110036368 (A)	--	hypothetical protein KFK09_023652 [Dendrobium nobile]	RAE1A_ARATH RecName: Full=Ras-related protein RABE1a; Short=AtRABE1a; AltName: Full=Ras-related protein Rab8B; Short=AtRab8B;	A0A2I0XD50_9ASPA SubName: Full=Uncharacterized protein {ECO:0000313|EMBL:PKU85835.1};	Uncharacterized conserved protein	GO:0000139,Golgi membrane; GO:0043231,intracellular membrane-bounded organelle; GO:0005886,plasma membrane; GO:0005525,GTP binding; GO:0003924,GTPase activity; GO:0009306,protein secretion; GO:0017157,regulation of exocytosis; GO:0006904,vesicle docking involved in exocytosis; GO:0000166,nucleotide binding; GO:0003674,molecular_function; GO:0005488,binding; GO:0017076,purine nucleotide binding; G…	Alpha and gamma adaptin binding protein p34	--	--	--
Cluster-3703.0	0	0	0	2.78	3.88	3.27	0	0	0	4.85	6.72	6.27	9.24458	2.38473e-14	2.6819e-13	up	9.82669	3.57579e-16	4.04902e-15	up	-9.03587	1.02866e-13	1.19967e-12	down	1718	--	--	--	--	--	--	--	--	--	--	--
Cluster-43485.0	0.08	0	0.17	48.22	50.31	48.91	4.98	6.18	4.52	39.31	35.57	36.32	9.23378	9.61231e-55	6.19582e-53	up	2.62397	3.35176e-89	4.81324e-87	up	-3.08553	3.74669e-178	2.46152e-175	down	1331	--	--	hypothetical protein CARUB_v10001595mg, partial [Capsella rubella]	--	R0H8J6_9BRAS SubName: Full=Uncharacterized protein {ECO:0000313|EMBL:EOA21245.1}; Flags: Fragment;	--	GO:0003723,RNA binding; GO:0003674,molecular_function; GO:0003676,nucleic acid binding; GO:0005488,binding; GO:0097159,organic cyclic compound binding; GO:1901363,heterocyclic compound binding	Tenuivirus/Phlebovirus nucleocapsid protein	--	--	--
Cluster-67678.2	0	0	0	1.16	1.43	1.35	0.16	0.56	0.34	0	0	0	9.19611	2.4337e-14	2.73559e-13	up	-7.33078	2.81583e-07	1.18724e-06	down	-1.79624	0.000123459	0.000438005	down	3762	K03168 DNA topoisomerase I [EC:5.6.2.1] | (RefSeq) hypothetical protein (A)	--	uncharacterized protein LOC110113406 isoform X2 [Dendrobium catenatum]	TOP3A_ARATH RecName: Full=DNA topoisomerase 3-alpha; EC=5.6.2.1 {ECO:0000255|PROSITE-ProRule:PRU10131};	A0A2I0XC59_9ASPA RecName: Full=DNA topoisomerase {ECO:0000256|ARBA:ARBA00012891}; EC=5.6.2.1 {ECO:0000256|ARBA:ARBA00012891};	DNA topoisomerase III alpha	GO:0005694,chromosome; GO:0005634,nucleus; GO:0003677,DNA binding; GO:0003916,DNA topoisomerase activity; GO:0003917,DNA topoisomerase type I (single strand cut, ATP-independent) activity; GO:0008270,zinc ion binding; GO:0007059,chromosome segregation; GO:0006281,DNA repair; GO:0006265,DNA topological change; GO:0051321,meiotic cell cycle; GO:0000278,mitotic cell cycle; GO:0000712,resolution of m…	DNA topoisomerase	--	--	--
Cluster-58904.3	0	0	0	3.38	2.69	2.61	0	0	0	10	10.87	10.13	9.17382	3.19952e-14	3.56572e-13	up	10.7616	1.22556e-19	1.84208e-18	up	-8.96568	1.3828e-13	1.5896e-12	down	1859	--	--	uncharacterized protein KIAA0930 homolog isoform X2 [Dendrobium catenatum]	--	A0A2I0X6B2_9ASPA SubName: Full=Uncharacterized protein {ECO:0000313|EMBL:PKU83468.1};	Uncharacterized conserved protein	--	Uncharacterized conserved protein (DUF2045)	--	--	--
Cluster-46720.0	0	0	0	1.31	1.46	2.1	0	0	0	1.03	1.35	0.76	9.16152	9.34912e-14	9.97367e-13	up	8.27373	4.41528e-11	2.96557e-10	up	-8.95224	3.80626e-13	4.16251e-12	down	3038	K10858 DNA mismatch repair protein PMS2 | (RefSeq) DNA mismatch repair protein PMS1 isoform X1 (A)	ko03430: Mismatch repair	DNA mismatch repair protein PMS1 isoform X1 [Dendrobium catenatum]	PMS1_ARATH RecName: Full=DNA mismatch repair protein PMS1; AltName: Full=Postmeiotic segregation protein 1; AltName: Full=Protein POSTMEIOTIC SEGREGATION 1;	A0A2I0WT05_9ASPA SubName: Full=DNA mismatch repair protein PMS1 {ECO:0000313|EMBL:PKU78790.1};	DNA mismatch repair protein - MLH2/PMS1/Pms2 family	GO:0032300,mismatch repair complex; GO:0032389,MutLalpha complex; GO:0005634,nucleus; GO:0005524,ATP binding; GO:0016887,ATP hydrolysis activity; GO:0140664,ATP-dependent DNA damage sensor activity; GO:0030983,mismatched DNA binding; GO:0006310,DNA recombination; GO:0010154,fruit development; GO:0006298,mismatch repair; GO:0009555,pollen development; GO:0048316,seed development; GO:0000166,nucleo…	DNA mismatch repair protein, C-terminal domain	--	--	--
Cluster-12503.3	0	0	0	9.63	10.6	6.15	0.2	0.1	0.34	7.31	7.41	5.7	9.13372	3.40054e-14	3.78026e-13	up	4.92043	1.95136e-13	1.69076e-12	up	-5.48788	1.2224e-17	2.09009e-16	down	1465	--	--	--	--	--	--	--	--	--	--	--
Cluster-52911.2	0	0	0	1.9	2.19	1.42	0.36	0.98	1.04	0	0	0	9.09821	8.7522e-14	9.36612e-13	up	-7.94143	4.34067e-09	2.29361e-08	down	-1.09615	0.014308	0.0327756	down	2615	K11420 [histone H3]-lysine9 N-trimethyltransferase EHMT [EC:2.1.1.355] | (RefSeq) uncharacterized LOC104589448 (A)	ko00310: Lysine degradation; ko01100: Metabolic pathways	hypothetical protein IEQ34_008198 [Dendrobium chrysotoxum]	SUVH5_ARATH RecName: Full=Histone-lysine N-methyltransferase, H3 lysine-9 specific SUVH5; EC=2.1.1.- {ECO:0000250|UniProtKB:Q8GZB6}; EC=2.1.1.367 {ECO:0000250|UniProtKB:Q8GZB6}; AltName: Full=Histone H3-K9 methyltransferase 5; Short=H3-K9-HMTase 5; AltName: Full=Protein SET DOMAIN GROUP 9; AltName: Full=Suppressor of variegation 3-9 homolog protein 5; Short=Su(var)3-9 homolog protein 5;	A0A2I0XCQ6_9ASPA SubName: Full=Histone-lysine N-methyltransferase, H3 lysine-9 specific SUVH5 {ECO:0000313|EMBL:PKU85683.1};	Histone H3 (Lys9) methyltransferase SUV39H1/Clr4, required for transcriptional silencing	GO:0000775,chromosome, centromeric region; GO:0005634,nucleus; GO:0003690,double-stranded DNA binding; GO:0042054,histone methyltransferase activity; GO:0018024,histone-lysine N-methyltransferase activity; GO:0008270,zinc ion binding; GO:0031048,small non-coding RNA-dependent heterochromatin formation; GO:0034968,histone lysine methylation; GO:0016571,histone methylation; GO:0040029,epigenetic re…	SAD/SRA domain	SET	TR	SET
Cluster-41503.7	0	0	0	1.98	4.45	3.26	0	0	0	1.53	2.02	1.74	9.08267	6.26742e-13	6.10132e-12	up	7.9302	1.65918e-10	1.04202e-09	up	-8.87391	2.46362e-12	2.45293e-11	down	1606	K01904 4-coumarate--CoA ligase [EC:6.2.1.12] | (RefSeq) 4-coumarate--CoA ligase-like 7 (A)	ko00130: Ubiquinone and other terpenoid-quinone biosynthesis; ko00940: Phenylpropanoid biosynthesis; ko01100: Metabolic pathways; ko01110: Biosynthesis of secondary metabolites	hypothetical protein IEQ34_008115 [Dendrobium chrysotoxum]	CCL7_HUMLU RecName: Full=Probable CoA ligase CCL7 {ECO:0000305|PubMed:23300257}; Short=HlCCL7 {ECO:0000303|PubMed:23300257}; EC=6.2.1.- {ECO:0000305|PubMed:23300257};	A0A2H9ZXN4_9ASPA SubName: Full=4-coumarate--CoA ligase-like 7 {ECO:0000313|EMBL:PKA48037.1}; EC=6.2.1.12 {ECO:0000313|EMBL:PKA48037.1};	Acyl-CoA synthetase	GO:0005829,cytosol; GO:0005524,ATP binding; GO:0016405,CoA-ligase activity; GO:0000166,nucleotide binding; GO:0003674,molecular_function; GO:0005488,binding; GO:0017076,purine nucleotide binding; GO:0030554,adenyl nucleotide binding; GO:0032553,ribonucleotide binding; GO:0032555,purine ribonucleotide binding; GO:0032559,adenyl ribonucleotide binding; GO:0035639,purine ribonucleoside triphosphate …	AMP-binding enzyme	--	--	--
Cluster-60428.0	0	0	0	9.66	6.49	6.19	0.72	0.1	0.23	1.38	2.03	2.57	9.06337	1.32721e-13	1.395e-12	up	2.33713	0.00617614	0.0135607	up	-4.31139	1.79835e-11	1.61915e-10	down	867	--	--	--	--	--	--	--	--	--	--	--
Cluster-40535.1	0	0	0	9.06	8.15	8.2	16.37	21.23	19.34	0	0	0	9.05113	5.57296e-14	6.0811e-13	up	-10.2922	7.29992e-18	9.54701e-17	down	1.30677	3.10021e-15	4.19957e-14	up	794	--	--	uncharacterized protein LOC110036587 [Phalaenopsis equestris]	--	A0A2I0VC72_9ASPA SubName: Full=Uncharacterized protein {ECO:0000313|EMBL:PKU61006.1};	--	GO:0016021,integral component of membrane; GO:0005575,cellular_component; GO:0016020,membrane; GO:0031224,intrinsic component of membrane; GO:0110165,cellular anatomical entity	Protein of unknown function (DUF1218)	--	--	--
Cluster-25596.2	0	0.24	0	29.27	36.09	33.52	17.38	17.54	14.94	6.57	5.19	5.93	9.04873	5.97357e-14	6.49589e-13	up	-1.62764	6.15074e-08	2.81031e-07	down	-1.12754	6.87171e-07	3.39212e-06	down	588	--	--	--	--	--	--	--	--	--	--	--
Cluster-5045.3	0	0	0	4.44	9.02	5.3	14.59	14.95	11.04	0.13	0.07	0	9.02236	6.81194e-13	6.60391e-12	up	-7.77743	3.52291e-19	5.08737e-18	down	1.25222	5.90572e-05	0.000220036	up	950	--	--	--	--	--	--	--	--	--	--	--
Cluster-53902.2	0.03	0	0.15	24.18	20.82	18.76	0	0	0	8.22	8.79	6.68	8.99051	4.67876e-14	5.142e-13	up	8.29447	1.447e-11	1.02602e-10	up	-9.74397	3.40534e-16	5.08818e-15	down	688	K14498 serine/threonine-protein kinase SRK2 [EC:2.7.11.1] | (RefSeq) serine/threonine-protein kinase SAPK7-like (A)	ko04016: MAPK signaling pathway - plant; ko04075: Plant hormone signal transduction	hypothetical protein POPTR_T175700 [Populus trichocarpa]	SRK2A_ARATH RecName: Full=Serine/threonine-protein kinase SRK2A; EC=2.7.11.1; AltName: Full=Arabidopsis protein SK1; AltName: Full=OST1-kinase-like 7; AltName: Full=SNF1-related kinase 2.4; Short=SnRK2.4;	A0A2K1R443_POPTR SubName: Full=Uncharacterized protein {ECO:0000313|EMBL:PNS22055.1};	Serine/threonine protein kinase	GO:0005524,ATP binding; GO:0106310,protein serine kinase activity; GO:0004674,protein serine/threonine kinase activity; GO:0035556,intracellular signal transduction; GO:0006468,protein phosphorylation; GO:0000166,nucleotide binding; GO:0003674,molecular_function; GO:0005488,binding; GO:0017076,purine nucleotide binding; GO:0030554,adenyl nucleotide binding; GO:0032553,ribonucleotide binding; GO:0…	--	--	--	--
Cluster-4420.8	0	0	0	7.46	12.02	11.52	0	0.42	0	50.9	36.03	51.75	8.98222	4.28808e-13	4.2556e-12	up	7.99664	9.44412e-26	2.09122e-24	up	-5.95525	2.12806e-12	2.13501e-11	down	683	--	--	--	--	--	--	--	--	--	--	--
Cluster-63113.3	0	0	0	1.18	0.4	0.61	0	0	0	1.6	1.09	2.37	8.97231	6.61024e-12	5.763e-11	up	9.93421	1.26761e-15	1.3685e-14	up	-8.76444	2.41179e-11	2.13206e-10	down	5639	K12385 Niemann-Pick C1 protein | (RefSeq) Niemann-Pick C1 protein-like isoform X1 (A)	--	hypothetical protein KFK09_028880 [Dendrobium nobile]	--	A0A835S402_VANPL RecName: Full=SSD domain-containing protein {ECO:0000259|PROSITE:PS50156};	Cholesterol transport protein (Niemann-Pick C disease protein)	GO:0016021,integral component of membrane; GO:0005319,lipid transporter activity; GO:0003674,molecular_function; GO:0005215,transporter activity; GO:0005575,cellular_component; GO:0016020,membrane; GO:0031224,intrinsic component of membrane; GO:0110165,cellular anatomical entity	Patched family	--	--	--
Cluster-57315.1	0	0	0	2.52	2.87	2.49	0	0	0	5.52	6.63	6	8.96871	1.06809e-13	1.13399e-12	up	9.91758	1.13871e-16	1.3465e-15	up	-8.76017	4.46517e-13	4.84641e-12	down	1787	K00770 1,4-beta-D-xylan synthase [EC:2.4.2.24] | (RefSeq) cellulose synthase-like protein D5 (A)	ko00520: Amino sugar and nucleotide sugar metabolism; ko01100: Metabolic pathways	hypothetical protein KFK09_021967 [Dendrobium nobile]	--	A0A2I0WXA9_9ASPA SubName: Full=Uncharacterized protein {ECO:0000313|EMBL:PKU80299.1};	--	GO:0016021,integral component of membrane; GO:0005575,cellular_component; GO:0016020,membrane; GO:0031224,intrinsic component of membrane; GO:0110165,cellular anatomical entity	--	--	--	--
Cluster-50134.5	0	0	0	1.88	2.12	0.8	0.43	0.88	0.62	0	0	0	8.94515	3.86487e-12	3.46193e-11	up	-7.68264	3.88051e-09	2.06265e-08	down	-1.19938	0.0129652	0.0300425	down	2699	K09580 protein disulfide-isomerase A1 [EC:5.3.4.1] | (RefSeq) protein disulfide-isomerase-like (A)	ko04141: Protein processing in endoplasmic reticulum	hypothetical protein IEQ34_018414 [Dendrobium chrysotoxum]	PDI_DATGL RecName: Full=Protein disulfide-isomerase; Short=PDI; EC=5.3.4.1; Flags: Precursor;	A0A2I0XH65_9ASPA SubName: Full=Protein disulfide-isomerase {ECO:0000313|EMBL:PKU87257.1};	Protein disulfide isomerase (prolyl 4-hydroxylase beta subunit)	GO:0005788,endoplasmic reticulum lumen; GO:0003756,protein disulfide isomerase activity; GO:0003674,molecular_function; GO:0003824,catalytic activity; GO:0016853,isomerase activity; GO:0016860,intramolecular oxidoreductase activity; GO:0016864,intramolecular oxidoreductase activity, transposing S-S bonds; GO:0140096,catalytic activity, acting on a protein; GO:0005575,cellular_component; GO:000562…	Thioredoxin	--	--	--
Cluster-71850.3	0	0	0	0.41	2.17	0.2	10.97	12.11	11.95	0	0	0	8.94268	9.34288e-09	5.46028e-08	up	-12.6775	7.13354e-27	1.6726e-25	down	3.79692	5.72726e-05	0.000213938	up	4437	K12741 heterogeneous nuclear ribonucleoprotein A1/A3 | (RefSeq) UBP1-associated protein 2C (A)	ko03040: Spliceosome	UBP1-associated protein 2C [Dendrobium catenatum]	UBA2C_ARATH RecName: Full=UBP1-associated protein 2C;	A0A2I0XB48_9ASPA SubName: Full=Heterogeneous nuclear ribonucleoprotein 1 {ECO:0000313|EMBL:PKU85132.1};	FOG: RRM domain	GO:0005730,nucleolus; GO:0005634,nucleus; GO:0003730,mRNA 3'-UTR binding; GO:0003729,mRNA binding; GO:0008219,cell death; GO:0006952,defense response; GO:0009693,ethylene biosynthetic process; GO:0010150,leaf senescence; GO:0003674,molecular_function; GO:0003676,nucleic acid binding; GO:0003723,RNA binding; GO:0005488,binding; GO:0097159,organic cyclic compound binding; GO:1901363,heterocyclic co…	RNA recognition motif. (a.k.a. RRM, RBD, or RNP domain)	--	--	--
Cluster-60057.1	0	0	0	3.53	1.65	4.4	6.73	7.1	5.7	0	0.21	0	8.91582	5.84866e-12	5.13533e-11	up	-6.83448	4.74782e-23	9.03344e-22	down	1.15866	0.00205885	0.00581892	up	1474	K11324 DNA methyltransferase 1-associated protein 1 | (RefSeq) SWR1-complex protein 4 (A)	ko03082: ATP-dependent chromatin remodeling	hypothetical protein IEQ34_018889 [Dendrobium chrysotoxum]	SWC4_ARATH RecName: Full=SWR1-complex protein 4;	A0A2I0XJA9_9ASPA RecName: Full=Myb-like domain-containing protein {ECO:0000259|SMART:SM00717};	DNA methyltransferase 1-associated protein-1	GO:0035267,NuA4 histone acetyltransferase complex; GO:0005634,nucleus; GO:0000812,Swr1 complex; GO:0003677,DNA binding; GO:0003714,transcription corepressor activity; GO:0006281,DNA repair; GO:0043486,histone exchange; GO:0043968,histone H2A acetylation; GO:0043967,histone H4 acetylation; GO:0000122,negative regulation of transcription by RNA polymerase II; GO:0003674,molecular_function; GO:00036…	SANT/Myb-like domain of DAMP1	MYB-related	TF	MYB->MYB-related
Cluster-56380.2	0	0	0	3.05	2.39	1.44	0	0	0	4.07	2.98	3.3	8.90547	1.25746e-12	1.18316e-11	up	9.23929	2.57879e-14	2.45861e-13	up	-8.69798	4.99098e-12	4.8092e-11	down	1929	K01193 beta-fructofuranosidase [EC:3.2.1.26] | (RefSeq) beta-fructofuranosidase, insoluble isoenzyme 3-like (A)	ko00052: Galactose metabolism; ko00500: Starch and sucrose metabolism; ko01100: Metabolic pathways; ko01110: Biosynthesis of secondary metabolites	hypothetical protein IEQ34_021224 [Dendrobium chrysotoxum]	Y3720_ARATH RecName: Full=UPF0481 protein At3g47200;	A0A2I0ASV4_9ASPA SubName: Full=UPF0481 protein {ECO:0000313|EMBL:PKA58633.1};	--	GO:0016021,integral component of membrane; GO:0005886,plasma membrane; GO:0005575,cellular_component; GO:0016020,membrane; GO:0031224,intrinsic component of membrane; GO:0110165,cellular anatomical entity; GO:0071944,cell periphery	Plant protein of unknown function	--	--	--
Cluster-64007.1	0	0	0	2.62	2.23	2.39	1.01	0.95	1.32	4.11	2.88	3.97	8.9042	1.70911e-13	1.77468e-12	up	1.5769	3.07679e-08	1.46399e-07	up	-1.02799	8.48477e-05	0.000308829	down	1847	K14566 U3 small nucleolar RNA-associated protein 24 | (RefSeq) uncharacterized protein LOC109844566 isoform X1 (A)	ko03008: Ribosome biogenesis in eukaryotes	chaperone protein dnaJ 16 [Dendrobium catenatum]	DNJ16_ARATH RecName: Full=Chaperone protein dnaJ 16; Short=AtDjB16; Short=AtJ16; AltName: Full=Protein ARG1-LIKE 1; Short=AtARL1;	A0A2I0VET4_9ASPA SubName: Full=Chaperone protein dnaJ 16 {ECO:0000313|EMBL:PKU61864.1};	Molecular chaperone (DnaJ superfamily)	GO:0016020,membrane; GO:0009737,response to abscisic acid; GO:0008150,biological_process; GO:0009719,response to endogenous stimulus; GO:0009725,response to hormone; GO:0010033,response to organic substance; GO:0033993,response to lipid; GO:0042221,response to chemical; GO:0050896,response to stimulus; GO:0097305,response to alcohol; GO:1901700,response to oxygen-containing compound; GO:0005575,c…	DnaJ domain	--	--	--
Cluster-64245.0	0	0	0	3.89	2.61	4.16	0	0	0	0.81	1.14	1.15	8.88459	6.14212e-13	5.98328e-12	up	6.80644	2.95924e-07	1.24495e-06	up	-8.67574	2.40941e-12	2.40171e-11	down	1337	K12349 neutral ceramidase [EC:3.5.1.23] | (RefSeq) neutral ceramidase 2 (A)	ko00600: Sphingolipid metabolism; ko01100: Metabolic pathways	hypothetical protein F0562_020151 [Nyssa sinensis]	--	A0A6N2KZ88_SALVM SubName: Full=Uncharacterized protein {ECO:0000313|EMBL:VFU30372.1};	FOG: Transposon-encoded proteins with TYA, reverse transcriptase, integrase domains in various combinations	GO:0003676,nucleic acid binding; GO:0015074,DNA integration; GO:0003674,molecular_function; GO:0005488,binding; GO:0097159,organic cyclic compound binding; GO:1901363,heterocyclic compound binding; GO:0006139,nucleobase-containing compound metabolic process; GO:0006259,DNA metabolic process; GO:0006725,cellular aromatic compound metabolic process; GO:0006807,nitrogen compound metabolic process; G…	--	--	--	--
Cluster-17316.8	0	0	0	1.15	0.81	0.06	0	0	0	0.4	1.88	3.73	8.88176	3.28748e-08	1.7781e-07	up	10.2225	6.71054e-09	3.46312e-08	up	-8.67586	8.01493e-08	4.47739e-07	down	5800	K10777 DNA ligase 4 [EC:6.5.1.1] | (RefSeq) DNA ligase 4 isoform X1 (A)	ko03450: Non-homologous end-joining	DNA ligase 4 isoform X1 [Dendrobium catenatum]	DNLI4_ARATH RecName: Full=DNA ligase 4; EC=6.5.1.1 {ECO:0000255|PROSITE-ProRule:PRU10135}; AltName: Full=DNA ligase IV; AltName: Full=Polydeoxyribonucleotide synthase [ATP] 4;	A0A6I9QR57_ELAGV RecName: Full=DNA ligase {ECO:0000256|RuleBase:RU000617}; EC=6.5.1.1 {ECO:0000256|RuleBase:RU000617};	ATP-dependent DNA ligase IV	GO:0032807,DNA ligase IV complex; GO:0009506,plasmodesma; GO:0005524,ATP binding; GO:0003677,DNA binding; GO:0003910,DNA ligase (ATP) activity; GO:0046872,metal ion binding; GO:0006974,cellular response to DNA damage stimulus; GO:0071897,DNA biosynthetic process; GO:0051103,DNA ligation involved in DNA repair; GO:0006310,DNA recombination; GO:0006260,DNA replication; GO:0006302,double-strand brea…	PPR repeat	--	--	--
Cluster-67235.7	0	0	0	1.7	1.74	1.54	5.23	4.16	6.26	2.18	2.09	1.56	8.86966	2.02391e-13	2.0821e-12	up	-1.59371	1.45681e-11	1.03231e-10	down	1.78546	3.08868e-17	5.11371e-16	up	2493	K14304 nuclear pore complex protein Nup85 | (RefSeq) nuclear pore complex protein NUP85 (A)	ko03013: Nucleocytoplasmic transport	hypothetical protein IEQ34_010767 [Dendrobium chrysotoxum]	NUP85_ARATH RecName: Full=Nuclear pore complex protein NUP85; AltName: Full=Nuclear pore complex protein NUP75 {ECO:0000303|PubMed:21189294}; AltName: Full=Nucleoporin 75; AltName: Full=Nucleoporin 85;	A0A2I0WNP4_9ASPA RecName: Full=Nuclear pore complex protein Nup85 {ECO:0000256|RuleBase:RU365073};	Nuclear pore complex component (sc Nup85)	GO:0005635,nuclear envelope; GO:0031080,nuclear pore outer ring; GO:0017056,structural constituent of nuclear pore; GO:0006406,mRNA export from nucleus; GO:0045893,positive regulation of DNA-templated transcription; GO:0006606,protein import into nucleus; GO:0009737,response to abscisic acid; GO:0003674,molecular_function; GO:0005198,structural molecule activity; GO:0006403,RNA localization; GO:0…	Nup85 Nucleoporin	--	--	--
Cluster-41532.2	0	0	0.08	6.59	8.89	7.92	0.42	0	0.51	5.95	4.82	7.38	8.84061	2.02352e-13	2.0821e-12	up	4.24226	1.22581e-10	7.82188e-10	up	-4.68947	1.43958e-15	2.01946e-14	down	1190	K14839 nucleolar protein 16 | (RefSeq) uncharacterized protein LOC110109492 (A)	--	hypothetical protein KFK09_010960 [Dendrobium nobile]	XTH_BRAOB RecName: Full=Xyloglucan endotransglucosylase/hydrolase; EC=2.4.1.207; AltName: Full=BobXET16A; Flags: Precursor;	A0A2I0VK02_9ASPA RecName: Full=Nucleolar protein 16 {ECO:0000256|ARBA:ARBA00015522};	Nucleolar protein (NOP16) involved in 60S ribosomal subunit biogenesis	GO:0048046,apoplast; GO:0004553,hydrolase activity, hydrolyzing O-glycosyl compounds; GO:0030247,polysaccharide binding; GO:0016762,xyloglucan:xyloglucosyl transferase activity; GO:0042546,cell wall biogenesis; GO:0071555,cell wall organization; GO:0010411,xyloglucan metabolic process; GO:0003674,molecular_function; GO:0003824,catalytic activity; GO:0016787,hydrolase activity; GO:0016798,hydrolas…	Ribosome biogenesis protein Nop16	--	--	--
Cluster-60620.2	0	0	0	1.24	0.73	2.3	0	0	0	1.59	2.34	0.93	8.8328	2.33419e-11	1.90418e-10	up	8.77002	8.02687e-12	5.86632e-11	up	-8.6227	7.92671e-11	6.56436e-10	down	2783	K00574 cyclopropane-fatty-acyl-phospholipid synthase [EC:2.1.1.79] | (RefSeq) uncharacterized protein LOC110097558 isoform X1 (A)	--	hypothetical protein IEQ34_020317 [Dendrobium chrysotoxum]	CNMT_PAPSO RecName: Full=(S)-coclaurine N-methyltransferase {ECO:0000303|PubMed:12946416}; Short=PsCNMT {ECO:0000303|PubMed:12946416}; EC=2.1.1.140 {ECO:0000269|PubMed:22725256};	A0A2I0X2A5_9ASPA SubName: Full=(S)-tetrahydroprotoberberine N-methyltransferase {ECO:0000313|EMBL:PKU82036.1};	--	GO:0005737,cytoplasm; GO:0030794,(S)-coclaurine-N-methyltransferase activity; GO:1901012,(S)-reticuline biosynthetic process; GO:0032259,methylation; GO:0002238,response to molecule of fungal origin; GO:0009611,response to wounding; GO:0003674,molecular_function; GO:0003824,catalytic activity; GO:0008168,methyltransferase activity; GO:0008757,S-adenosylmethionine-dependent methyltransferase activ…	Mycolic acid cyclopropane synthetase	--	--	--
Cluster-65518.1	0	0	0	7.47	5.8	5.02	2.14	3.12	2.77	0	0	0	8.82582	4.55827e-13	4.51265e-12	up	-7.69761	1.10542e-09	6.27071e-09	down	-1.06263	0.000255404	0.00086123	down	888	--	--	hypothetical protein KFK09_016684 [Dendrobium nobile]	FAX1_ARATH RecName: Full=Protein FATTY ACID EXPORT 1, chloroplastic {ECO:0000303|PubMed:25646734}; Short=At-FAX1 {ECO:0000303|PubMed:25646734}; Flags: Precursor;	A0A2I0VKQ1_9ASPA SubName: Full=Uncharacterized protein {ECO:0000313|EMBL:PKU63996.1};	Predicted membrane protein	GO:0009507,chloroplast; GO:0009941,chloroplast envelope; GO:0009706,chloroplast inner membrane; GO:0005829,cytosol; GO:0016021,integral component of membrane; GO:0016020,membrane; GO:0009536,plastid; GO:0015245,fatty acid transmembrane transporter activity; GO:1902001,fatty acid transmembrane transport; GO:0015908,fatty acid transport; GO:0055088,lipid homeostasis; GO:0071668,plant-type cell wall…	Transmembrane proteins 14C	--	--	--
Cluster-68832.4	0	0	0	4.12	6.28	2.74	0.53	0	0	5.58	6.13	4.9	8.82199	3.33938e-12	3.00639e-11	up	4.7676	9.5855e-07	3.7772e-06	up	-4.48008	4.84449e-05	0.000182949	down	1114	--	--	uncharacterized protein LOC110018396 [Phalaenopsis equestris]	FRIP1_ARATH RecName: Full=Protein FIP1 {ECO:0000305}; AltName: Full=FRIGIDA-interacting protein 1 {ECO:0000303|PubMed:19429606};	A0A2I0VQD2_9ASPA SubName: Full=Uncharacterized protein {ECO:0000313|EMBL:PKU65619.1};	--	GO:0016021,integral component of membrane; GO:0005770,late endosome; GO:0005765,lysosomal membrane; GO:0005575,cellular_component; GO:0016020,membrane; GO:0031224,intrinsic component of membrane; GO:0110165,cellular anatomical entity; GO:0005622,intracellular anatomical structure; GO:0005737,cytoplasm; GO:0005768,endosome; GO:0012505,endomembrane system; GO:0031410,cytoplasmic vesicle; GO:0031982…	TMEM192 family	--	--	--
Cluster-65084.11	0	0	0	3.4	2.09	4.02	1.44	1.92	0.91	0	0	0.05	8.80018	2.31777e-12	2.12236e-11	up	-7.70761	3.67241e-09	1.95941e-08	down	-1.02194	0.0153356	0.0348042	down	1390	K04077 chaperonin GroEL [EC:5.6.1.7] | (RefSeq) chaperonin CPN60-like 2, mitochondrial isoform X1 (A)	ko03018: RNA degradation	chaperonin CPN60-like 2, mitochondrial isoform X2 [Dendrobium catenatum]	CH60C_ARATH RecName: Full=Chaperonin CPN60-like 2, mitochondrial; AltName: Full=HSP60-like 2; Flags: Precursor;	A0A2I0V9W5_9ASPA SubName: Full=Chaperonin CPN60-like 2, mitochondrial {ECO:0000313|EMBL:PKU60206.1};	Mitochondrial chaperonin, Cpn60/Hsp60p	GO:0005829,cytosol; GO:0005739,mitochondrion; GO:0000325,plant-type vacuole; GO:0005524,ATP binding; GO:0140662,ATP-dependent protein folding chaperone; GO:0006457,protein folding; GO:0042026,protein refolding; GO:0000166,nucleotide binding; GO:0003674,molecular_function; GO:0005488,binding; GO:0017076,purine nucleotide binding; GO:0030554,adenyl nucleotide binding; GO:0032553,ribonucleotide bind…	TCP-1/cpn60 chaperonin family	--	--	--
Cluster-4992.13	0	0	0	2.52	1.04	0.82	4.26	4.71	4.72	1.6	0.42	1.4	8.77258	4.11329e-11	3.26731e-10	up	-2.1962	8.98322e-07	3.55201e-06	down	1.7806	1.52792e-05	6.21384e-05	up	2627	K12129 pseudo-response regulator 7 | (RefSeq) two-component response regulator-like PRR73 isoform X2 (A)	ko04712: Circadian rhythm - plant	hypothetical protein IEQ34_002324 [Dendrobium chrysotoxum]	PRR73_ORYSI RecName: Full=Two-component response regulator-like PRR73; AltName: Full=Pseudo-response regulator 73; Short=OsPRR73;	A0A5J6NBJ2_CYMEN SubName: Full=Two-component response regulator-like PRR73 isoform X1 {ECO:0000313|EMBL:QEX51315.1};	GATA-4/5/6 transcription factors	GO:0005634,nucleus; GO:0009736,cytokinin-activated signaling pathway; GO:0000160,phosphorelay signal transduction system; GO:0048511,rhythmic process; GO:0007154,cell communication; GO:0007165,signal transduction; GO:0008150,biological_process; GO:0009719,response to endogenous stimulus; GO:0009725,response to hormone; GO:0009735,response to cytokinin; GO:0009755,hormone-mediated signaling pathwa…	Response regulator receiver domain	Pseudo ARR-B	TR	Pseudo ARR-B
Cluster-49216.1	0	0	0	1.05	2.18	2.36	0	0	0	1.63	1.05	1.13	8.73179	8.74938e-12	7.50857e-11	up	7.91771	3.15046e-10	1.91298e-09	up	-8.52242	3.15333e-11	2.74451e-10	down	2075	K19892 glucan endo-1,3-beta-glucosidase 4 [EC:3.2.1.39] | (RefSeq) glucan endo-1,3-beta-glucosidase 4 isoform X1 (A)	ko00500: Starch and sucrose metabolism; ko01100: Metabolic pathways	glucan endo-1,3-beta-glucosidase 4 isoform X3 [Dendrobium catenatum]	E134_ARATH RecName: Full=Glucan endo-1,3-beta-glucosidase 4; EC=3.2.1.39; AltName: Full=(1->3)-beta-glucan endohydrolase 4; Short=(1->3)-beta-glucanase 4; AltName: Full=Beta-1,3-endoglucanase 4; Short=Beta-1,3-glucanase 4; Flags: Precursor;	A0A2I0XFE4_9ASPA SubName: Full=Glucan endo-1,3-beta-glucosidase 4 {ECO:0000313|EMBL:PKU86638.1};	--	GO:0031225,anchored component of membrane; GO:0046658,anchored component of plasma membrane; GO:0005829,cytosol; GO:0005886,plasma membrane; GO:0042973,glucan endo-1,3-beta-D-glucosidase activity; GO:0005975,carbohydrate metabolic process; GO:0006952,defense response; GO:0003674,molecular_function; GO:0003824,catalytic activity; GO:0004553,hydrolase activity, hydrolyzing O-glycosyl compounds; GO:…	Glycosyl hydrolases family 17	--	--	--
Cluster-57949.0	0	0	0	2.89	3.04	3.07	0	0	0	10.4	6.89	9.13	8.67624	7.89653e-13	7.5924e-12	up	9.96515	1.73728e-16	2.01994e-15	up	-8.46761	3.12843e-12	3.07601e-11	down	1361	--	--	--	--	--	--	--	--	--	--	--
Cluster-65062.2	0	0	0	0.99	1.65	3.25	3.22	4.68	4.16	0.6	1.6	2.73	8.66044	9.20392e-11	7.01485e-10	up	-1.4919	0.00336568	0.00779553	down	1.16373	0.00983009	0.0235324	up	1895	K13210 far upstream element-binding protein | (RefSeq) far upstream element-binding protein 1-like isoform X1 (A)	--	hypothetical protein KFK09_029220 [Dendrobium nobile]	C3H8_ORYSJ RecName: Full=Zinc finger CCCH domain-containing protein 8; Short=OsC3H8;	A0A7T0BR14_DENNO SubName: Full=Zinc finger ccch domain-containing protein 12 {ECO:0000313|EMBL:QPJ58217.1};	CCCH-type Zn-finger protein	GO:0003677,DNA binding; GO:0046872,metal ion binding; GO:0003729,mRNA binding; GO:0003674,molecular_function; GO:0003676,nucleic acid binding; GO:0005488,binding; GO:0097159,organic cyclic compound binding; GO:1901363,heterocyclic compound binding; GO:0043167,ion binding; GO:0043169,cation binding; GO:0003723,RNA binding	Zinc finger C-x8-C-x5-C-x3-H type (and similar)	C3H	TF	C3H
Cluster-4574.8	0	0.02	0	2.06	2.7	3.43	6.92	7.4	7.5	0.04	0	0	8.65655	1.37011e-12	1.28398e-11	up	-10.1334	1.27409e-17	1.63456e-16	down	1.54068	7.09849e-15	9.25985e-14	up	2522	--	--	--	--	--	--	--	--	--	--	--
Cluster-62590.5	0	0	0	2.14	1.67	1.21	0	0	0	4.38	5.67	5.62	8.65506	3.08085e-12	2.77928e-11	up	10.0516	5.5014e-17	6.68394e-16	up	-8.44733	1.20176e-11	1.10425e-10	down	2182	K14786 protein KRI1 | (RefSeq) protein KRI1 homolog (A)	--	protein KRI1 homolog [Phalaenopsis equestris]	--	A0A2I0W363_9ASPA RecName: Full=Kri1_C domain-containing protein {ECO:0000259|Pfam:PF12936};	KRR1-interacting protein involved in 40S ribosome biogenesis	--	KRI1-like family C-terminal	--	--	--
Cluster-63826.3	0	0	0	2.21	1.42	1.62	0	0	0	16	15.58	13.77	8.64587	2.33308e-12	2.1355e-11	up	11.5098	2.71758e-22	4.92662e-21	up	-8.43775	9.06045e-12	8.47251e-11	down	2083	K13095 splicing factor 1 | (RefSeq) splicing factor-like protein 1 (A)	--	hypothetical protein KFK09_011131 [Dendrobium nobile]	SF1_ARATH RecName: Full=Splicing factor-like protein 1 {ECO:0000303|PubMed:24580679}; Short=AtSF1 {ECO:0000303|PubMed:24580679}; Short=SF1 homolog protein {ECO:0000303|PubMed:24580679};	A0A2I0X0L1_9ASPA SubName: Full=KH domain-containing protein {ECO:0000313|EMBL:PKU81441.1};	Splicing factor 1/branch point binding protein (RRM superfamily)	GO:0005730,nucleolus; GO:0005654,nucleoplasm; GO:0005634,nucleus; GO:0005681,spliceosomal complex; GO:0003729,mRNA binding; GO:0008270,zinc ion binding; GO:0009738,abscisic acid-activated signaling pathway; GO:0006397,mRNA processing; GO:0048024,regulation of mRNA splicing, via spliceosome; GO:0009737,response to abscisic acid; GO:0008380,RNA splicing; GO:0003674,molecular_function; GO:0003676,nu…	RNA recognition motif. (a.k.a. RRM, RBD, or RNP domain)	--	--	--
Cluster-71471.1	0	0	0	6.19	6.11	6.99	0.43	0.27	0	34.06	25.4	33.5	8.6291	1.37783e-12	1.2904e-11	up	6.77296	4.46991e-34	1.46103e-32	up	-4.59052	5.11027e-14	6.13982e-13	down	784	K20298 vacuolar protein sorting-associated protein 52 | (RefSeq) vacuolar protein sorting-associated protein 52 A isoform X1 (A)	--	vacuolar protein sorting-associated protein 52 A isoform X1 [Dendrobium catenatum]	VP52A_ARATH RecName: Full=Vacuolar protein sorting-associated protein 52 A; Short=AtVPS52; AltName: Full=ARE1-like protein POK; AltName: Full=Protein POKY POLLEN TUBE; AltName: Full=Protein T-DNA TRANSMISSION DEFECT 8;	A0A835RVJ3_VANPL SubName: Full=Uncharacterized protein {ECO:0000313|EMBL:KAG0492837.1};	Vacuolar sorting protein VPS52/suppressor of actin Sac2	GO:0005829,cytosol; GO:0012505,endomembrane system; GO:0010008,endosome membrane; GO:0000938,GARP complex; GO:0005794,Golgi apparatus; GO:0000139,Golgi membrane; GO:0019905,syntaxin binding; GO:0032456,endocytic recycling; GO:0006896,Golgi to vacuole transport; GO:0009860,pollen tube growth; GO:0015031,protein transport; GO:0042147,retrograde transport, endosome to Golgi; GO:0019953,sexual reprod…	Vps52 / Sac2 family	--	--	--
Cluster-59162.2	0	0	0.04	3.45	3.32	3.37	0.61	0.68	0.44	0.14	0	0	8.60945	5.97075e-13	5.82145e-12	up	-3.93032	0.000210966	0.000604205	down	-2.42101	8.97136e-21	1.99491e-19	down	2047	K12450 UDP-glucose 4,6-dehydratase [EC:4.2.1.76] | (RefSeq) trifunctional UDP-glucose 4,6-dehydratase/UDP-4-keto-6-deoxy-D-glucose 3,5-epimerase/UDP-4-keto-L-rhamnose-reductase RHM1 (A)	ko00520: Amino sugar and nucleotide sugar metabolism; ko01100: Metabolic pathways; ko01250: Biosynthesis of nucleotide sugars	Bifunctional dTDP-4-dehydrorhamnose 3,5-epimerase/dTDP-4-dehydrorhamnose reductase [Ananas comosus]	RMLCD_ARATH RecName: Full=Bifunctional dTDP-4-dehydrorhamnose 3,5-epimerase/dTDP-4-dehydrorhamnose reductase {ECO:0000305}; EC=1.1.1.133 {ECO:0000269|PubMed:15020741}; EC=5.1.3.13 {ECO:0000269|PubMed:15020741}; AltName: Full=dTDP-L-rhamnose synthase;	A0A199USE9_ANACO SubName: Full=Bifunctional dTDP-4-dehydrorhamnose 3,5-epimerase/dTDP-4-dehydrorhamnose reductase {ECO:0000313|EMBL:OAY67674.1};	Putative NAD+-dependent epimerases	GO:0005886,plasma membrane; GO:0009506,plasmodesma; GO:0008830,dTDP-4-dehydrorhamnose 3,5-epimerase activity; GO:0008831,dTDP-4-dehydrorhamnose reductase activity; GO:0016616,oxidoreductase activity, acting on the CH-OH group of donors, NAD or NADP as acceptor; GO:0010489,UDP-4-keto-6-deoxy-glucose-3,5-epimerase activity; GO:0010490,UDP-4-keto-rhamnose-4-keto-reductase activity; GO:0071555,cell w…	--	--	--	--
Cluster-58282.1	0	0	0.06	7.24	7.38	8.21	13.22	16.65	15.19	0.12	0	0.07	8.5782	8.7564e-13	8.37022e-12	up	-8.14677	1.3414e-21	2.31947e-20	down	1.11045	9.07349e-13	9.50328e-12	up	1061	K01810 glucose-6-phosphate isomerase [EC:5.3.1.9] | (RefSeq) glucose-6-phosphate isomerase, cytosolic isoform X1 (A)	ko00010: Glycolysis / Gluconeogenesis; ko00030: Pentose phosphate pathway; ko00500: Starch and sucrose metabolism; ko00520: Amino sugar and nucleotide sugar metabolism; ko01100: Metabolic pathways; ko01110: Biosynthesis of secondary metabolites; ko01200: Carbon metabolism; ko01250: Biosynthesis of nucleotide sugars	hypothetical protein HPP92_002347 [Vanilla planifolia]	G6PI3_CLALE RecName: Full=Glucose-6-phosphate isomerase, cytosolic 2B; Short=GPI; EC=5.3.1.9; AltName: Full=PGI3; Short=PGI; AltName: Full=Phosphoglucose isomerase; AltName: Full=Phosphohexose isomerase; Short=PHI; Flags: Fragment;	A0A835S8D1_VANPL RecName: Full=Glucose-6-phosphate isomerase {ECO:0000256|ARBA:ARBA00011952, ECO:0000256|RuleBase:RU000612}; EC=5.3.1.9 {ECO:0000256|ARBA:ARBA00011952, ECO:0000256|RuleBase:RU000612};	Glucose-6-phosphate isomerase	GO:0005737,cytoplasm; GO:0097367,carbohydrate derivative binding; GO:0004347,glucose-6-phosphate isomerase activity; GO:0006094,gluconeogenesis; GO:0006096,glycolytic process; GO:0003674,molecular_function; GO:0005488,binding; GO:0003824,catalytic activity; GO:0016853,isomerase activity; GO:0016860,intramolecular oxidoreductase activity; GO:0016861,intramolecular oxidoreductase activity, intercon…	Phosphoglucose isomerase	--	--	--
Cluster-47987.0	0	0	0	0.54	0.66	0.85	1.29	2.88	3.01	0.19	0.09	0.21	8.53926	5.21613e-12	4.60269e-11	up	-4.09317	2.5269e-18	3.43713e-17	down	1.93805	3.04333e-07	1.57229e-06	up	4499	K18730 PERQ amino acid-rich with GYF domain-containing protein | (RefSeq) uncharacterized protein LOC18434476 (A)	--	uncharacterized protein LOC110114958 [Dendrobium catenatum]	EXA1_ARATH RecName: Full=Protein ESSENTIAL FOR POTEXVIRUS ACCUMULATION 1 {ECO:0000303|PubMed:27402258}; AltName: Full=Plant SMY2-type ILE-GYF domain-containing protein 1 {ECO:0000303|PubMed:29073135}; AltName: Full=Protein MUTANT, SNC1-ENHANCING 11 {ECO:0000303|PubMed:28362261};	A0A2I0XA45_9ASPA RecName: Full=GYF domain-containing protein {ECO:0000259|PROSITE:PS50829};	GYF domain containing proteins	GO:0005829,cytosol; GO:0000932,P-body; GO:0009536,plastid; GO:0003729,mRNA binding; GO:0030371,translation repressor activity; GO:0042742,defense response to bacterium; GO:0050832,defense response to fungus; GO:0002229,defense response to oomycetes; GO:0051607,defense response to virus; GO:0060548,negative regulation of cell death; GO:0012501,programmed cell death; GO:0031347,regulation of defens…	GYF domain	--	--	--
Cluster-41364.7	0	0	0	1.13	0.72	1.2	0	0	0	0.8	0.57	0.39	8.51554	8.37687e-12	7.2056e-11	up	7.45422	1.28352e-08	6.38537e-08	up	-8.30676	3.09345e-11	2.69618e-10	down	3092	K22262 WD repeat and FYVE domain-containing protein 3 | (RefSeq) protein SPIRRIG (A)	--	hypothetical protein IEQ34_000841 [Dendrobium chrysotoxum]	PP324_ARATH RecName: Full=Pentatricopeptide repeat-containing protein At4g19220, mitochondrial; Flags: Precursor;	A0A2I0WP70_9ASPA SubName: Full=Pentatricopeptide repeat-containing protein {ECO:0000313|EMBL:PKU77455.1};	FOG: PPR repeat	GO:0043231,intracellular membrane-bounded organelle; GO:0005739,mitochondrion; GO:0003723,RNA binding; GO:0009451,RNA modification; GO:0003674,molecular_function; GO:0003676,nucleic acid binding; GO:0005488,binding; GO:0097159,organic cyclic compound binding; GO:1901363,heterocyclic compound binding; GO:0006139,nucleobase-containing compound metabolic process; GO:0006725,cellular aromatic compoun…	PPR repeat family	--	--	--
Cluster-58246.3	0	0	0	1.15	2.05	1.69	0	0	0	1.14	2.51	2.72	8.47886	1.25156e-11	1.05631e-10	up	8.59133	2.39273e-11	1.65586e-10	up	-8.27001	4.61635e-11	3.9357e-10	down	1995	K22324 aliphatic glucosinolate S-oxygenase [EC:1.14.13.237] | (RefSeq) flavin-containing monooxygenase FMO GS-OX5 (A)	--	hypothetical protein IEQ34_005057 [Dendrobium chrysotoxum]	GSXL4_ARATH RecName: Full=Flavin-containing monooxygenase FMO GS-OX-like 4; EC=1.8.-.-; AltName: Full=Flavin-monooxygenase glucosinolate S-oxygenase-like 4;	A0A2I0W6G2_9ASPA RecName: Full=Flavin-containing monooxygenase {ECO:0000256|RuleBase:RU361177}; EC=1.-.-.- {ECO:0000256|RuleBase:RU361177};	Flavin-containing monooxygenase	GO:0000325,plant-type vacuole; GO:0050660,flavin adenine dinucleotide binding; GO:0004499,N,N-dimethylaniline monooxygenase activity; GO:0050661,NADP binding; GO:0000166,nucleotide binding; GO:0003674,molecular_function; GO:0005488,binding; GO:0036094,small molecule binding; GO:0043167,ion binding; GO:0043168,anion binding; GO:0097159,organic cyclic compound binding; GO:1901265,nucleoside phospha…	Flavin-binding monooxygenase-like	--	--	--
Cluster-65096.7	0	0	0	7.87	5.35	2.56	0	0	0	10.83	9.55	10.71	8.45181	1.09898e-10	8.29624e-10	up	9.17388	2.55452e-14	2.43763e-13	up	-8.24469	3.79443e-10	2.90638e-09	down	833	--	--	hypothetical protein KFK09_010031 [Dendrobium nobile]	--	A0A2I0WMP9_9ASPA SubName: Full=Dof zinc finger protein DOF4.6 {ECO:0000313|EMBL:PKU76939.1};	--	GO:0005634,nucleus; GO:0003677,DNA binding; GO:0003700,DNA-binding transcription factor activity; GO:0003674,molecular_function; GO:0003676,nucleic acid binding; GO:0005488,binding; GO:0097159,organic cyclic compound binding; GO:1901363,heterocyclic compound binding; GO:0140110,transcription regulator activity; GO:0005575,cellular_component; GO:0005622,intracellular anatomical structure; GO:00432…	--	--	--	--
Cluster-65177.3	0	0	0	0.33	0.32	0.49	9.32	11.39	14.22	0	0	0	8.45173	1.09269e-11	9.29288e-11	up	-13.4675	1.24254e-29	3.31437e-28	down	5.08155	5.45569e-126	1.93905e-123	up	7466	K12856 pre-mRNA-processing factor 8 | (RefSeq) pre-mRNA-processing-splicing factor 8A (A)	ko03040: Spliceosome	hypothetical protein KFK09_026800 [Dendrobium nobile]	PRP8A_ARATH RecName: Full=Pre-mRNA-processing-splicing factor 8A {ECO:0000305}; AltName: Full=PRP8 homolog A {ECO:0000305}; Short=AtPRP8A {ECO:0000303|PubMed:19261069}; AltName: Full=Protein ABNORMAL SUSPENSOR 2 {ECO:0000303|Ref.3}; AltName: Full=Protein EMBRYO DEFECTIVE 14 {ECO:0000303|Ref.3}; AltName: Full=Protein EMBRYO DEFECTIVE 177 {ECO:0000303|Ref.3}; AltName: Full=Protein EMBRYO DEFECTIVE …	A0A2I0X637_9ASPA RecName: Full=MPN domain-containing protein {ECO:0000259|PROSITE:PS50249};	U5 snRNP spliceosome subunit	GO:0071013,catalytic step 2 spliceosome; GO:0005739,mitochondrion; GO:0005682,U5 snRNP; GO:0070122,NA; GO:0140492,metal-dependent deubiquitinase activity; GO:0097157,pre-mRNA intronic binding; GO:0030619,U1 snRNA binding; GO:0030620,U2 snRNA binding; GO:0030623,U5 snRNA binding; GO:0017070,U6 snRNA binding; GO:0000380,alternative mRNA splicing, via spliceosome; GO:0000398,mRNA splicing, via splic…	PROCN (NUC071) domain	--	--	--
Cluster-54441.4	0	0	0.04	4.78	4.91	5.32	18.47	18.73	18.12	0.91	2.23	0.97	8.43305	2.11498e-12	1.94107e-11	up	-3.96154	1.71559e-36	6.25132e-35	down	2.01884	7.21053e-66	7.95561e-64	up	1347	K07752 carboxypeptidase D [EC:3.4.17.22] | (RefSeq) carboxypeptidase SOL1 isoform X1 (A)	--	carboxypeptidase SOL1 isoform X3 [Phalaenopsis equestris]	SOL1_ARATH RecName: Full=Carboxypeptidase SOL1; EC=3.4.17.-; AltName: Full=Protein SUPPRESSOR OF LLP1 1 {ECO:0000303|PubMed:12932329}; Flags: Precursor;	A0A6I9QU06_ELAGV SubName: Full=carboxypeptidase SOL1 {ECO:0000313|RefSeq:XP_010915069.1};	Zinc carboxypeptidase	GO:0010008,endosome membrane; GO:0005615,extracellular space; GO:0016021,integral component of membrane; GO:0004181,metallocarboxypeptidase activity; GO:0008270,zinc ion binding; GO:0006518,peptide metabolic process; GO:0016485,protein processing; GO:0003674,molecular_function; GO:0003824,catalytic activity; GO:0004180,carboxypeptidase activity; GO:0008233,peptidase activity; GO:0008235,metalloex…	Zinc carboxypeptidase	--	--	--
Cluster-60220.1	0	0	0	3.44	2.8	2.33	7.41	7.38	2.78	0	0	0	8.4012	8.25105e-12	7.10701e-11	up	-9.52327	1.52384e-13	1.33192e-12	down	1.18762	0.00544794	0.0139491	up	1231	--	--	uncharacterized protein LOC110103366 isoform X1 [Dendrobium catenatum]	--	A0A2I0VXQ8_9ASPA SubName: Full=Uncharacterized protein {ECO:0000313|EMBL:PKU68202.1};	--	GO:0016021,integral component of membrane; GO:0005575,cellular_component; GO:0016020,membrane; GO:0031224,intrinsic component of membrane; GO:0110165,cellular anatomical entity	--	--	--	--
Cluster-66717.5	0	0	0	1.26	1.13	0.35	0	0	0	1.02	2.05	1.34	8.37637	6.89573e-10	4.71003e-09	up	8.81388	2.36662e-12	1.82826e-11	up	-8.16953	2.20656e-09	1.52939e-08	down	3144	K25841 aluminum-activated malate transporter family protein | (RefSeq) aluminum-activated malate transporter 12-like (A)	--	hypothetical protein IEQ34_014848 [Dendrobium chrysotoxum]	ALMTC_ARATH RecName: Full=Aluminum-activated malate transporter 12; Short=AtALMT12; AltName: Full=Quick anion channel 1;	A0A2I0VBF7_9ASPA SubName: Full=Aluminum-activated malate transporter 12 {ECO:0000313|EMBL:PKU60748.1};	Predicted membrane protein	GO:0012505,endomembrane system; GO:0016021,integral component of membrane; GO:0009705,plant-type vacuole membrane; GO:0005886,plasma membrane; GO:0008509,anion transmembrane transporter activity; GO:0015743,malate transport; GO:0010118,stomatal movement; GO:0008272,sulfate transport; GO:0003674,molecular_function; GO:0005215,transporter activity; GO:0015075,ion transmembrane transporter activity;…	Aluminium activated malate transporter	--	--	--
Cluster-65923.4	0	0	0	1.37	1.72	1.01	0	0	0	0.34	1.39	1.21	8.3733	1.72246e-11	1.42663e-10	up	7.6296	6.44917e-08	2.93961e-07	up	-8.16525	6.48052e-11	5.42789e-10	down	2188	--	--	--	--	--	--	--	--	--	--	--
Cluster-60042.0	0	0	0	0.76	0.69	0.47	0	0	0	0.93	1.08	0.81	8.35804	1.7252e-11	1.42864e-10	up	8.66876	1.22283e-12	9.744e-12	up	-8.15021	6.51848e-11	5.45863e-10	down	4291	K08343 ubiquitin-like-conjugating enzyme ATG3 | (RefSeq) autophagy-related protein 3 (A)	ko04136: Autophagy - other	hypothetical protein IEQ34_001843 [Dendrobium chrysotoxum]	IDM1_ARATH RecName: Full=Increased DNA methylation 1 {ECO:0000303|PubMed:22700931}; AltName: Full=Histone H3 acetyltransferase IDM1 {ECO:0000305}; EC=2.3.1.- {ECO:0000255|PROSITE-ProRule:PRU00532}; AltName: Full=Protein ROS4 {ECO:0000303|PubMed:22733760}; AltName: Full=Repressor of silencing 4 {ECO:0000303|PubMed:22733760};	A0A2I0XGS5_9ASPA SubName: Full=Chromodomain-helicase-DNA-binding protein 4 {ECO:0000313|EMBL:PKU87112.1};	--	GO:0005634,nucleus; GO:0009506,plasmodesma; GO:0010385,double-stranded methylated DNA binding; GO:0004402,histone acetyltransferase activity; GO:0042393,histone binding; GO:0046872,metal ion binding; GO:0080188,gene silencing by RNA-directed DNA methylation; GO:0044154,histone H3-K14 acetylation; GO:0043971,histone H3-K18 acetylation; GO:0043972,histone H3-K23 acetylation; GO:0044030,regulation o…	Tify domain binding domain	PHD	TR	PHD
Cluster-66010.9	0	0	0	0.4	0.46	0.46	0	0	0	0.5	0.16	0.3	8.34459	8.70473e-12	7.47459e-11	up	7.63759	1.91777e-08	9.36417e-08	up	-8.13585	3.28982e-11	2.857e-10	down	6037	K01530 phospholipid-translocating ATPase [EC:7.6.2.1] | (RefSeq) phospholipid-transporting ATPase 2 isoform X1 (A)	--	phospholipid-transporting ATPase 2 isoform X5 [Phalaenopsis equestris]	ALA2_ARATH RecName: Full=Phospholipid-transporting ATPase 2 {ECO:0000303|PubMed:11402198}; Short=AtALA2 {ECO:0000303|PubMed:11402198}; EC=7.6.2.1 {ECO:0000305|PubMed:11402198}; AltName: Full=Aminophospholipid ATPase 2 {ECO:0000303|PubMed:11402198}; AltName: Full=Aminophospholipid flippase 2 {ECO:0000303|PubMed:11402198};	A0A2I0W1C3_9ASPA RecName: Full=Phospholipid-transporting ATPase {ECO:0000256|RuleBase:RU362033}; EC=7.6.2.1 {ECO:0000256|RuleBase:RU362033};	P-type ATPase	GO:0005789,endoplasmic reticulum membrane; GO:0016021,integral component of membrane; GO:0005886,plasma membrane; GO:0005524,ATP binding; GO:0016887,ATP hydrolysis activity; GO:0140326,ATPase-coupled intramembrane lipid transporter activity; GO:0000287,magnesium ion binding; GO:0045332,phospholipid translocation; GO:0000166,nucleotide binding; GO:0003674,molecular_function; GO:0005488,binding; GO…	Cation transport ATPase (P-type)	--	--	--
Cluster-34436.0	0	0	0	5.18	5.65	7.3	0	0	0	4.87	3.5	3.36	8.31794	2.41659e-11	1.96743e-10	up	7.3709	8.47643e-09	4.31647e-08	up	-8.10874	8.72844e-11	7.19943e-10	down	714	--	--	hypothetical protein KFK09_002186 [Dendrobium nobile]	--	A0A2I0AWQ7_9ASPA SubName: Full=Uncharacterized protein {ECO:0000313|EMBL:PKA59983.1};	--	--	--	--	--	--
Cluster-70211.6	0	0	0	1.23	1.87	1.31	0	0	0	1.87	1.12	0.75	8.30695	2.23538e-11	1.82761e-10	up	7.80812	3.72932e-09	1.98808e-08	up	-8.09843	8.31235e-11	6.86668e-10	down	1979	--	--	uncharacterized protein LOC110101563 isoform X1 [Dendrobium catenatum]	--	A0A2I0W1G0_9ASPA SubName: Full=Uncharacterized protein {ECO:0000313|EMBL:PKU69504.1};	--	--	--	--	--	--
Cluster-71098.4	0	0	0	2.25	2.72	0.42	8.15	6.38	3.74	0	0	0	8.27866	1.22493e-08	7.04209e-08	up	-10.122	3.95795e-16	4.4633e-15	down	1.90412	0.00196131	0.00557012	up	1654	K05610 ubiquitin carboxyl-terminal hydrolase L5 [EC:3.4.19.12] | (RefSeq) ubiquitin carboxyl-terminal hydrolase 2 (A)	ko03082: ATP-dependent chromatin remodeling	ubiquitin carboxyl-terminal hydrolase 2 [Dendrobium catenatum]	UCH2_ARATH RecName: Full=Ubiquitin carboxyl-terminal hydrolase 2 {ECO:0000303|PubMed:17559514}; EC=3.4.19.12 {ECO:0000305};	A0A2I0X4P5_9ASPA RecName: Full=Ubiquitin carboxyl-terminal hydrolase {ECO:0000256|PIRNR:PIRNR038120, ECO:0000256|RuleBase:RU361215}; EC=3.4.19.12 {ECO:0000256|PIRNR:PIRNR038120, ECO:0000256|RuleBase:RU361215};	Ubiquitin C-terminal hydrolase	GO:0005737,cytoplasm; GO:0031011,Ino80 complex; GO:0005634,nucleus; GO:0004843,cysteine-type deubiquitinase activity; GO:0016579,protein deubiquitination; GO:0010016,shoot system morphogenesis; GO:0006511,ubiquitin-dependent protein catabolic process; GO:0003674,molecular_function; GO:0003824,catalytic activity; GO:0008233,peptidase activity; GO:0008234,cysteine-type peptidase activity; GO:001678…	Ubiquitin carboxyl-terminal hydrolase, family 1	--	--	--
Cluster-66899.3	0	0	0	0.83	1.27	1.69	0	0	0.23	1.19	1.25	1.29	8.26074	8.86057e-11	6.76826e-10	up	3.92974	0.000655894	0.00173758	up	-3.99505	0.000983845	0.00296963	down	2187	K02202 cyclin-dependent kinase 7 [EC:2.7.11.22 2.7.11.23] | (RefSeq) cyclin-dependent kinase D-1 isoform X1 (A)	ko03022: Basal transcription factors; ko03420: Nucleotide excision repair	hypothetical protein IEQ34_013820 [Dendrobium chrysotoxum]	CDKD1_ORYSJ RecName: Full=Cyclin-dependent kinase D-1; Short=CDKD;1; EC=2.7.11.22; EC=2.7.11.23; AltName: Full=CDC2+/CDC28-related protein kinase R2; AltName: Full=CDK-activating kinase R2; Short=CAK-R2;	A0A835QP71_VANPL RecName: Full=[RNA-polymerase]-subunit kinase {ECO:0000256|ARBA:ARBA00012409}; EC=2.7.11.23 {ECO:0000256|ARBA:ARBA00012409};	Cdk activating kinase (CAK)/RNA polymerase II transcription initiation/nucleotide excision repair factor TFIIH/TFIIK, kinase subunit CDK7	GO:0005737,cytoplasm; GO:0005634,nucleus; GO:0070985,transcription factor TFIIK complex; GO:0005524,ATP binding; GO:0004693,cyclin-dependent protein serine/threonine kinase activity; GO:0106310,protein serine kinase activity; GO:0008353,RNA polymerase II CTD heptapeptide repeat kinase activity; GO:0007049,cell cycle; GO:0051301,cell division; GO:0045944,positive regulation of transcription by RNA…	Protein kinase domain	--	--	--
Cluster-62669.4	0	0.14	0	11.36	13.95	15.22	4.99	4.73	2.95	43.37	52.06	41.48	8.25938	2.8706e-28	7.97786e-27	up	3.24111	2.73833e-66	2.37028e-64	up	-1.5427	5.64083e-11	4.75952e-10	down	1566	K14684 solute carrier family 25 (mitochondrial phosphate transporter), member 23/24/25/41 | (RefSeq) mitochondrial adenine nucleotide transporter ADNT1 (A)	--	mitochondrial adenine nucleotide transporter ADNT1 [Dendrobium catenatum]	ADNT1_ARATH RecName: Full=Mitochondrial adenine nucleotide transporter ADNT1; AltName: Full=Adenine nucleotide transporter 1;	A0A2I0XAU5_9ASPA SubName: Full=Mitochondrial adenine nucleotide transporter ADNT1 {ECO:0000313|EMBL:PKU85022.1};	Mitochondrial solute carrier protein	GO:0016021,integral component of membrane; GO:0005743,mitochondrial inner membrane; GO:0015297,antiporter activity; GO:0003674,molecular_function; GO:0005215,transporter activity; GO:0015291,secondary active transmembrane transporter activity; GO:0022804,active transmembrane transporter activity; GO:0022857,transmembrane transporter activity; GO:0005575,cellular_component; GO:0016020,membrane; GO…	Mitochondrial carrier protein	--	--	--
Cluster-61468.5	0	0	0	1.93	1.21	0.79	2.96	2.04	3.11	0	0	0	8.24782	1.90789e-10	1.40006e-09	up	-9.3711	1.7708e-14	1.72239e-13	down	1.18873	0.00193048	0.00549119	up	2119	K14153 hydroxymethylpyrimidine kinase / phosphomethylpyrimidine kinase / thiamine-phosphate diphosphorylase [EC:2.7.1.49 2.7.4.7 2.5.1.3] | (RefSeq) probable thiamine biosynthetic bifunctional enzyme, chloroplastic (A)	ko00730: Thiamine metabolism; ko01100: Metabolic pathways; ko01240: Biosynthesis of cofactors	hypothetical protein IEQ34_026803 [Dendrobium chrysotoxum]	TPS1_ORYSJ RecName: Full=Probable thiamine biosynthetic bifunctional enzyme, chloroplastic; Includes: RecName: Full=Thiamine-phosphate synthase; Short=TP synthase; Short=TPS; EC=2.5.1.3 {ECO:0000250|UniProtKB:Q5M731}; AltName: Full=Thiamine-phosphate pyrophosphorylase; Short=TMP pyrophosphorylase; Short=TMP-PPase; Includes: RecName: Full=Hydroxymethylpyrimidine kinase; Short=HMP kinase; EC=2.7.1.…	A0A2I0BG67_9ASPA RecName: Full=Thiamine phosphate synthase {ECO:0000256|ARBA:ARBA00012830}; EC=2.5.1.3 {ECO:0000256|ARBA:ARBA00012830};	Phosphomethylpyrimidine kinase	GO:0009507,chloroplast; GO:0005524,ATP binding; GO:0008902,hydroxymethylpyrimidine kinase activity; GO:0046872,metal ion binding; GO:0008972,phosphomethylpyrimidine kinase activity; GO:0004789,thiamine-phosphate diphosphorylase activity; GO:0016310,phosphorylation; GO:0009228,thiamine biosynthetic process; GO:0009229,thiamine diphosphate biosynthetic process; GO:0000166,nucleotide binding; GO:000…	Phosphomethylpyrimidine kinase	--	--	--
Cluster-58497.4	0	0	0	1.07	0.91	0.49	7.91	10.39	11.61	0	0	0.03	8.1892	1.77132e-10	1.30458e-09	up	-10.9051	6.79727e-20	1.04534e-18	down	3.74172	7.03835e-43	4.24464e-41	up	3067	K11001 phosphatidylinositol N-acetylglucosaminyltransferase subunit Y | (RefSeq) uncharacterized protein LOC119996741 isoform X1 (A)	ko00563: Glycosylphosphatidylinositol (GPI)-anchor biosynthesis; ko01100: Metabolic pathways	putative mitochondrial protein [Dendrobium catenatum]	--	A0A2I0VCL5_9ASPA SubName: Full=Putative mitochondrial protein {ECO:0000313|EMBL:PKU61153.1};	FOG: Reverse transcriptase	--	--	--	--	--
Cluster-53222.0	0.12	0.11	0.25	43.42	44.05	38.92	8.56	12.29	10.52	0	0.24	0	8.15766	4.65478e-56	3.10862e-54	up	-7.21555	6.38798e-21	1.05421e-19	down	-1.87809	1.20802e-47	8.35421e-46	down	1064	K12394 AP-1 complex subunit sigma 1/2 | (RefSeq) AP-1 complex subunit sigma-1 (A)	--	AP-1 complex subunit sigma-1 [Phalaenopsis equestris]	AP1S1_ARATH RecName: Full=AP-1 complex subunit sigma-1; AltName: Full=Adaptor AP-1 19 kDa protein; AltName: Full=Adaptor protein complex AP-1 sigma-1 subunit; AltName: Full=Adaptor-related protein complex 1 sigma-1 subunit; AltName: Full=Clathrin assembly protein complex 1 sigma-1 small chain; AltName: Full=Clathrin assembly small subunit protein AP19-1; Short=AtAP19-1; AltName: Full=Sigma 1 subu…	J9Z4N7_DENOF RecName: Full=AP complex subunit sigma {ECO:0000256|PIRNR:PIRNR015588};	Clathrin adaptor complex, small subunit	GO:0030121,AP-1 adaptor complex; GO:0043231,intracellular membrane-bounded organelle; GO:0035615,clathrin adaptor activity; GO:0006886,intracellular protein transport; GO:0016192,vesicle-mediated transport; GO:0003674,molecular_function; GO:0005488,binding; GO:0005515,protein binding; GO:0030276,clathrin binding; GO:0030674,protein-macromolecule adaptor activity; GO:0060090,molecular adaptor acti…	Clathrin adaptor complex small chain	--	--	--
Cluster-27755.5	0	0	0	1.85	1.83	1.95	0	0	0	3.29	3.52	3.41	8.14473	3.16746e-11	2.54791e-10	up	8.73831	5.01965e-13	4.16e-12	up	-7.93611	1.17148e-10	9.51068e-10	down	1475	K01409 N6-L-threonylcarbamoyladenine synthase [EC:2.3.1.234] | (RefSeq) probable tRNA N6-adenosine threonylcarbamoyltransferase, mitochondrial isoform X1 (A)	--	hypothetical protein KFK09_018374 [Dendrobium nobile]	OSGP2_ARATH RecName: Full=Probable tRNA N6-adenosine threonylcarbamoyltransferase, mitochondrial {ECO:0000255|HAMAP-Rule:MF_03179}; EC=2.3.1.234 {ECO:0000255|HAMAP-Rule:MF_03179}; AltName: Full=Glycoprotease 1 {ECO:0000255|HAMAP-Rule:MF_03179}; AltName: Full=N6-L-threonylcarbamoyladenine synthase {ECO:0000255|HAMAP-Rule:MF_03179}; Short=t(6)A synthase {ECO:0000255|HAMAP-Rule:MF_03179}; AltName: F…	A0A2I0WYQ3_9ASPA RecName: Full=Probable tRNA N6-adenosine threonylcarbamoyltransferase, mitochondrial {ECO:0000256|HAMAP-Rule:MF_03179}; EC=2.3.1.234 {ECO:0000256|HAMAP-Rule:MF_03179}; AltName: Full=Glycoprotease 1 {ECO:0000256|HAMAP-Rule:MF_03179}; AltName: Full=N6-L-threonylcarbamoyladenine synthase {ECO:0000256|HAMAP-Rule:MF_03179}; Short=t(6)A synthase {ECO:0000256|HAMAP-Rule:MF_03179}; AltNa…	Predicted metalloprotease with chaperone activity (RNAse H/HSP70 fold)	GO:0005743,mitochondrial inner membrane; GO:0005739,mitochondrion; GO:0046872,metal ion binding; GO:0061711,N(6)-L-threonylcarbamoyladenine synthase activity; GO:0009793,embryo development ending in seed dormancy; GO:0002949,tRNA threonylcarbamoyladenosine modification; GO:0003674,molecular_function; GO:0005488,binding; GO:0043167,ion binding; GO:0043169,cation binding; GO:0003824,catalytic activ…	tRNA N6-adenosine threonylcarbamoyltransferase	--	--	--
Cluster-34413.9	0	0	0	1.04	1.32	1.01	0.61	0.58	0.36	4.92	4.6	4.57	8.09654	5.73692e-11	4.47929e-10	up	3.01675	6.27747e-32	1.87805e-30	up	-1.00082	0.00529047	0.0135892	down	2202	--	--	--	--	--	--	--	--	--	--	--
Cluster-68939.9	0	0	0	5.54	7.93	6.07	54.71	49.63	50.8	3.14	3.89	3.73	8.07402	8.59469e-11	6.57988e-10	up	-4.12379	5.17799e-74	5.4517e-72	down	3.13274	3.93244e-59	3.71491e-57	up	628	K06699 proteasome activator subunit 4 | (RefSeq) hypothetical protein (A)	ko03050: Proteasome	hypothetical protein KFK09_026121 [Dendrobium nobile]	BURP3_ORYSJ RecName: Full=BURP domain-containing protein 3; Short=OsBURP03; Flags: Precursor;	A0A2I0WW95_9ASPA SubName: Full=BURP domain-containing protein 3 {ECO:0000313|EMBL:PKU79924.1};	--	--	BURP domain	--	--	--
Cluster-50616.3	0	0	0	4.56	3.73	3.16	0	0	0	2.71	4.44	5.37	8.05806	7.36646e-11	5.67972e-10	up	7.91028	6.26461e-10	3.67068e-09	up	-7.84999	2.72059e-10	2.11677e-09	down	854	K02949 small subunit ribosomal protein S11e | (RefSeq) 40S ribosomal protein S11 (A)	ko03010: Ribosome	40S ribosomal protein S11 [Dendrobium catenatum]	RS112_ARATH RecName: Full=40S ribosomal protein S11-2;	A0A2I0W1W5_9ASPA SubName: Full=40S ribosomal protein S11 {ECO:0000313|EMBL:PKU69663.1};	40S ribosomal protein S11	GO:0022627,cytosolic small ribosomal subunit; GO:0005886,plasma membrane; GO:0003729,mRNA binding; GO:0019843,rRNA binding; GO:0003735,structural constituent of ribosome; GO:0006412,translation; GO:0003674,molecular_function; GO:0003676,nucleic acid binding; GO:0003723,RNA binding; GO:0005488,binding; GO:0097159,organic cyclic compound binding; GO:1901363,heterocyclic compound binding; GO:0005198…	Ribosomal_S17 N-terminal	--	--	--
Cluster-51937.2	0	0	0	0.97	0.32	0.21	0	0	0	0.26	0.52	0.21	8.04729	2.20008e-08	1.21815e-07	up	7.18713	1.52519e-07	6.6344e-07	up	-7.84059	6.16016e-08	3.49484e-07	down	4426	K19041 E3 ubiquitin-protein ligase RNF38/44 [EC:2.3.2.27] | (RefSeq) probable E3 ubiquitin-protein ligase ZFP1 (A)	--	hypothetical protein KFK09_016876 [Dendrobium nobile]	HIP1_ORYSJ RecName: Full=Probable E3 ubiquitin-protein ligase HIP1; EC=2.3.2.27; AltName: Full=HAL3-interacting protein 1; Short=OsHIP1; AltName: Full=RING-H2 finger HIP1; AltName: Full=RING-type E3 ubiquitin transferase HIP1 {ECO:0000305};	A0A2I0B680_9ASPA SubName: Full=E3 ubiquitin ligase BIG BROTHER {ECO:0000313|EMBL:PKA63303.1};	FOG: Predicted E3 ubiquitin ligase	GO:0046872,metal ion binding; GO:0061630,ubiquitin protein ligase activity; GO:0044260,cellular macromolecule metabolic process; GO:0040008,regulation of growth; GO:0003674,molecular_function; GO:0005488,binding; GO:0043167,ion binding; GO:0043169,cation binding; GO:0003824,catalytic activity; GO:0004842,ubiquitin-protein transferase activity; GO:0016740,transferase activity; GO:0019787,ubiquitin…	Ring finger domain	--	--	--
Cluster-42403.3	0	0	0.09	5.44	5.86	4.05	0.04	0.63	0.31	2.24	3.45	2.22	8.04112	3.59602e-11	2.87515e-10	up	2.96483	0.000354065	0.000981251	up	-3.98317	7.97331e-09	5.12309e-08	down	1086	K20547 basic endochitinase B [EC:3.2.1.14] | (RefSeq) chitinase 2-like (A)	ko00520: Amino sugar and nucleotide sugar metabolism; ko01100: Metabolic pathways; ko04016: MAPK signaling pathway - plant	chitinase 10 [Dendrobium catenatum]	CHI10_ORYSJ RecName: Full=Chitinase 10; EC=3.2.1.14; AltName: Full=Pathogenesis related (PR)-3 chitinase 10; Flags: Precursor;	A0A2I0WXR3_9ASPA RecName: Full=Chitinase {ECO:0000256|ARBA:ARBA00012729}; EC=3.2.1.14 {ECO:0000256|ARBA:ARBA00012729};	Predicted chitinase	GO:0004568,chitinase activity; GO:0016998,cell wall macromolecule catabolic process; GO:0006032,chitin catabolic process; GO:0000272,polysaccharide catabolic process; GO:0003674,molecular_function; GO:0003824,catalytic activity; GO:0004553,hydrolase activity, hydrolyzing O-glycosyl compounds; GO:0016787,hydrolase activity; GO:0016798,hydrolase activity, acting on glycosyl bonds; GO:0008150,biolog…	Chitinase class I	--	--	--
Cluster-68911.5	0	0	0	0.73	0.69	1.21	0	0.04	0	0.49	0.66	0.47	8.01176	3.60579e-10	2.55565e-09	up	5.22121	6.96723e-06	2.45738e-05	up	-5.97673	1.73099e-07	9.23211e-07	down	2593	--	--	hypothetical protein KFK09_009974 [Dendrobium nobile]	--	A0A2I0VWX1_9ASPA RecName: Full=SAP30_Sin3_bdg domain-containing protein {ECO:0000259|Pfam:PF13867};	--	GO:0005634,nucleus; GO:0005575,cellular_component; GO:0005622,intracellular anatomical structure; GO:0043226,organelle; GO:0043227,membrane-bounded organelle; GO:0043229,intracellular organelle; GO:0043231,intracellular membrane-bounded organelle; GO:0110165,cellular anatomical entity	--	--	--	--
Cluster-16392.2	0.14	0	0	11.49	11.48	4.01	0	0	0.41	3.08	7.04	11.07	7.9933	1.43168e-16	1.97093e-15	up	5.56033	0.00351551	0.00811337	up	-5.96251	0.00153484	0.00446299	down	1509	--	--	protein IQ-DOMAIN 1-like [Phalaenopsis equestris]	IQD2_ARATH RecName: Full=Protein IQ-DOMAIN 2 {ECO:0000303|PubMed:16368012}; Short=AtIQD2 {ECO:0000303|PubMed:16368012};	A0A2I0WHJ3_9ASPA SubName: Full=Protein IQ-DOMAIN 1 {ECO:0000313|EMBL:PKU75133.1};	--	GO:0005737,cytoplasm; GO:0005856,cytoskeleton; GO:0005634,nucleus; GO:0005886,plasma membrane; GO:0005516,calmodulin binding; GO:0003674,molecular_function; GO:0005488,binding; GO:0005515,protein binding; GO:0005575,cellular_component; GO:0005622,intracellular anatomical structure; GO:0110165,cellular anatomical entity; GO:0043226,organelle; GO:0043228,non-membrane-bounded organelle; GO:0043229,i…	Protein of unknown function (DUF4005)	--	--	--
Cluster-71656.6	0	0	0	0.82	0.56	0.7	1.83	1.92	2.23	0.54	1.27	0.31	7.98072	1.64294e-10	1.21506e-09	up	-1.68036	0.000886115	0.00229325	down	1.67332	4.21426e-12	4.09169e-11	up	3168	K22378 E3 ubiquitin-protein ligase RNF181 [EC:2.3.2.27] | (RefSeq) E3 ubiquitin-protein ligase AIRP1-like (A)	--	hypothetical protein IEQ34_008663 [Dendrobium chrysotoxum]	RING3_ARATH RecName: Full=E3 ubiquitin-protein ligase At3g02290; EC=2.3.2.27; AltName: Full=RING finger protein At3g02290; AltName: Full=RING-type E3 ubiquitin transferase At3g02290 {ECO:0000305};	A0A2I0VS03_9ASPA SubName: Full=E3 ubiquitin-protein ligase {ECO:0000313|EMBL:PKU66183.1};	FOG: Predicted E3 ubiquitin ligase	GO:0005737,cytoplasm; GO:0046872,metal ion binding; GO:0004842,ubiquitin-protein transferase activity; GO:0003674,molecular_function; GO:0005488,binding; GO:0043167,ion binding; GO:0043169,cation binding; GO:0003824,catalytic activity; GO:0016740,transferase activity; GO:0019787,ubiquitin-like protein transferase activity; GO:0140096,catalytic activity, acting on a protein; GO:0005575,cellular_co…	Ring finger domain	--	--	--
Cluster-51297.2	0	0	0	0.85	1.86	1.8	0	0	0	2.38	1	1.16	7.97741	1.07935e-09	7.19315e-09	up	7.73136	6.23763e-09	3.23239e-08	up	-7.76814	3.55231e-09	2.39217e-08	down	1609	K05928 tocopherol O-methyltransferase [EC:2.1.1.95] | (RefSeq) probable tocopherol O-methyltransferase, chloroplastic isoform X2 (A)	ko00130: Ubiquinone and other terpenoid-quinone biosynthesis; ko01100: Metabolic pathways; ko01110: Biosynthesis of secondary metabolites; ko01240: Biosynthesis of cofactors	hypothetical protein IEQ34_005764 [Dendrobium chrysotoxum]	GTOMC_ORYSJ RecName: Full=Probable tocopherol O-methyltransferase, chloroplastic; EC=2.1.1.95 {ECO:0000250|UniProtKB:Q9ZSK1}; AltName: Full=Gamma-tocopherol methyltransferase; AltName: Full=Vitamin E pathway gene 4 protein; Flags: Precursor;	A0A2I0VRH1_9ASPA SubName: Full=Putative tocopherol O-methyltransferase, chloroplastic {ECO:0000313|EMBL:PKU66012.1};	SAM-dependent methyltransferases	GO:0009507,chloroplast; GO:0008168,methyltransferase activity; GO:0050342,tocopherol O-methyltransferase activity; GO:0032259,methylation; GO:0010189,vitamin E biosynthetic process; GO:0003674,molecular_function; GO:0003824,catalytic activity; GO:0016740,transferase activity; GO:0016741,transferase activity, transferring one-carbon groups; GO:0008171,O-methyltransferase activity; GO:0008150,biolo…	Methyltransferase domain	--	--	--
Cluster-64684.2	0	0	0	1.64	1.2	0.56	0.28	0.32	0.19	4.18	1.92	2.58	7.95455	2.73334e-09	1.72429e-08	up	3.29213	3.84775e-12	2.89816e-11	up	-1.97307	0.000570281	0.00180839	down	2021	K14506 jasmonic acid-amino synthetase [EC:6.3.2.52] | (RefSeq) jasmonic acid-amido synthetase JAR1-like isoform X1 (A)	ko04075: Plant hormone signal transduction	jasmonic acid-amido synthetase JAR1-like isoform X1 [Phalaenopsis equestris]	JAR4_NICAT RecName: Full=Jasmonoyl--L-amino acid synthetase JAR4 {ECO:0000305}; EC=6.3.2.52 {ECO:0000269|PubMed:17085687}; AltName: Full=Jasmonate-amino acid synthetase JAR4 {ECO:0000305}; AltName: Full=Jasmonic acid-amido synthetase JAR4 {ECO:0000305}; AltName: Full=Protein JASMONATE RESISTANT 4 {ECO:0000303|PubMed:17085687};	A0A2I0VYC4_9ASPA SubName: Full=Putative indole-3-acetic acid-amido synthetase GH3.5 {ECO:0000313|EMBL:PKU68424.1};	--	GO:0102053,(-)-jasmonoyl-isoleucine synthetase activity; GO:0005524,ATP binding; GO:0102058,jasmonoyl-leucine synthetase activity; GO:0102057,jasmonoyl-valine synthetase activity; GO:0006952,defense response; GO:0003674,molecular_function; GO:0003824,catalytic activity; GO:0016874,ligase activity; GO:0016879,ligase activity, forming carbon-nitrogen bonds; GO:0000166,nucleotide binding; GO:0005488…	GH3 auxin-responsive promoter	--	--	--
Cluster-9450.0	0	0.02	0	1.45	1.77	1.41	0.11	0.23	0.14	0.95	0.82	0.83	7.91667	6.28118e-11	4.88107e-10	up	2.26362	4.62749e-07	1.90042e-06	up	-3.1373	8.0513e-15	1.04493e-13	down	2656	K17583 nucleolar MIF4G domain-containing protein 1 | (RefSeq) uncharacterized protein LOC109807289 (A)	--	Retrovirus-related Pol polyprotein from transposon TNT 1-94 [Dendrobium catenatum]	POLR1_ARATH RecName: Full=Retrovirus-related Pol polyprotein from transposon RE1; AltName: Full=Retro element 1 {ECO:0000303|PubMed:10689195}; Short=AtRE1 {ECO:0000303|PubMed:10689195}; Includes: RecName: Full=Protease RE1; EC=3.4.23.-; Includes: RecName: Full=Reverse transcriptase RE1; EC=2.7.7.49; Includes: RecName: Full=Endonuclease RE1;	A0A2I0VPM4_9ASPA SubName: Full=Retrovirus-related Pol polyprotein from transposon TNT 1-94 {ECO:0000313|EMBL:PKU65364.1};	FOG: Transposon-encoded proteins with TYA, reverse transcriptase, integrase domains in various combinations	GO:0004190,aspartic-type endopeptidase activity; GO:0004519,endonuclease activity; GO:0046872,metal ion binding; GO:0003676,nucleic acid binding; GO:0003964,RNA-directed DNA polymerase activity; GO:0015074,DNA integration; GO:0006310,DNA recombination; GO:0006508,proteolysis; GO:0003674,molecular_function; GO:0003824,catalytic activity; GO:0004175,endopeptidase activity; GO:0008233,peptidase acti…	Reverse transcriptase (RNA-dependent DNA polymerase)	--	--	--
Cluster-61798.6	0	0	0	1.65	1.69	0.95	0	0	0	1.87	1.74	1.75	7.90788	4.894e-10	3.41205e-09	up	7.97421	9.33123e-11	6.0378e-10	up	-7.7001	1.73876e-09	1.22057e-08	down	1621	K03511 DNA polymerase kappa [EC:2.7.7.7] | (RefSeq) DNA polymerase kappa (A)	--	hypothetical protein KFK09_016466 [Dendrobium nobile]	POLK_ARATH RecName: Full=DNA polymerase kappa {ECO:0000303|PubMed:15200644}; Short=AtPOLK {ECO:0000303|PubMed:15200644}; EC=2.7.7.7 {ECO:0000269|PubMed:15200644, ECO:0000269|PubMed:17550419};	A0A835UTZ2_VANPL RecName: Full=DNA polymerase kappa {ECO:0000256|ARBA:ARBA00016178}; EC=2.7.7.7 {ECO:0000256|ARBA:ARBA00012417};	Predicted DNA damage inducible protein	GO:0005634,nucleus; GO:0003684,damaged DNA binding; GO:0003887,DNA-directed DNA polymerase activity; GO:0046872,metal ion binding; GO:0003697,single-stranded DNA binding; GO:0006281,DNA repair; GO:0006260,DNA replication; GO:0042276,error-prone translesion synthesis; GO:0003674,molecular_function; GO:0003676,nucleic acid binding; GO:0003677,DNA binding; GO:0005488,binding; GO:0097159,organic cycl…	impB/mucB/samB family C-terminal domain	--	--	--
Cluster-65657.7	0	0	0.08	4.34	4.96	5.19	0	0	0	1.04	1.64	1.42	7.90193	2.13299e-20	3.8476e-19	up	8.25449	3.05429e-11	2.08694e-10	up	-10.1346	2.11981e-17	3.55304e-16	down	2382	K15032 mTERF domain-containing protein, mitochondrial | (RefSeq) transcription termination factor MTERF2, chloroplastic (A)	--	hypothetical protein IEQ34_013872 [Dendrobium chrysotoxum]	MTEF2_ARATH RecName: Full=Transcription termination factor MTERF2, chloroplastic {ECO:0000305}; AltName: Full=Mitochondrial transcription termination factor 2 {ECO:0000303|PubMed:23087700}; AltName: Full=Protein EMBRYO DEFECTIVE 2219 {ECO:0000303|PubMed:15266054}; Flags: Precursor;	A0A2I0WQ85_9ASPA SubName: Full=Uncharacterized protein {ECO:0000313|EMBL:PKU77827.1};	Mitochondrial transcription termination factor, mTERF	GO:0009507,chloroplast; GO:0009506,plasmodesma; GO:0003690,double-stranded DNA binding; GO:0032502,developmental process; GO:0006353,DNA-templated transcription termination; GO:0006355,regulation of DNA-templated transcription; GO:0003674,molecular_function; GO:0003676,nucleic acid binding; GO:0003677,DNA binding; GO:0005488,binding; GO:0097159,organic cyclic compound binding; GO:1901363,heterocy…	mTERF	mTERF	TR	mTERF
Cluster-69833.2	0	0	0	3.82	4.84	3.55	16.06	11.14	11.04	4.55	3.56	6.21	7.88061	2.53887e-10	1.83369e-09	up	-1.66133	4.09831e-07	1.69405e-06	down	1.79802	1.53038e-09	1.08165e-08	up	757	K03123 transcription initiation factor TFIIA small subunit | (RefSeq) transcription initiation factor IIA subunit 2 (A)	ko03022: Basal transcription factors	transcription initiation factor IIA subunit 2 [Phalaenopsis equestris]	T2AG_ORYSI RecName: Full=Transcription initiation factor IIA subunit 2; AltName: Full=General transcription factor IIA subunit 2; AltName: Full=Transcription initiation factor IIA gamma chain; Short=TFIIA-gamma;	A0A2I0A789_9ASPA RecName: Full=Transcription initiation factor IIA subunit 2 {ECO:0000256|PIRNR:PIRNR009415};	Transcription initiation factor IIA, gamma subunit	GO:0005672,transcription factor TFIIA complex; GO:0003743,translation initiation factor activity; GO:0006952,defense response; GO:0006367,transcription initiation at RNA polymerase II promoter; GO:0003674,molecular_function; GO:0003676,nucleic acid binding; GO:0005488,binding; GO:0008135,translation factor activity, RNA binding; GO:0045182,translation regulator activity; GO:0090079,translation re…	Transcription initiation factor IIA, gamma subunit, helical domain	--	--	--
Cluster-62772.8	0	0	0	1.87	2.24	1.28	0	0.3	0	2.55	2.73	2.89	7.86918	5.37176e-10	3.72292e-09	up	4.45535	3.8565e-07	1.59999e-06	up	-3.92735	0.00022064	0.000751723	down	1325	--	--	--	--	--	--	--	--	--	--	--
Cluster-41364.2	0	0	0	0.41	0.5	0.45	1.16	1.06	0.84	0.46	0.18	0.32	7.84177	2.75885e-10	1.98226e-09	up	-1.85986	1.94995e-06	7.3823e-06	down	1.32292	2.90872e-07	1.50651e-06	up	4270	K22262 WD repeat and FYVE domain-containing protein 3 | (RefSeq) protein SPIRRIG (A)	--	hypothetical protein IEQ34_000841 [Dendrobium chrysotoxum]	PP324_ARATH RecName: Full=Pentatricopeptide repeat-containing protein At4g19220, mitochondrial; Flags: Precursor;	A0A2I0WP70_9ASPA SubName: Full=Pentatricopeptide repeat-containing protein {ECO:0000313|EMBL:PKU77455.1};	FOG: PPR repeat	GO:0043231,intracellular membrane-bounded organelle; GO:0005739,mitochondrion; GO:0003723,RNA binding; GO:0009451,RNA modification; GO:0003674,molecular_function; GO:0003676,nucleic acid binding; GO:0005488,binding; GO:0097159,organic cyclic compound binding; GO:1901363,heterocyclic compound binding; GO:0006139,nucleobase-containing compound metabolic process; GO:0006725,cellular aromatic compoun…	PPR repeat family	--	--	--
Cluster-12538.7	0	0	0	0.24	0.4	0.36	1.7	1.61	0.74	0	0	0	7.83078	7.2507e-10	4.93806e-09	up	-9.93184	2.56456e-15	2.70338e-14	down	2.16542	5.89501e-08	3.35319e-07	up	5644	K15601 [histone H3]-dimethyl-L-lysine9 demethylase [EC:1.14.11.65] | (RefSeq) uncharacterized protein LOC105976354 (A)	--	Uncharacterized protein TCM_033752 [Theobroma cacao]	--	A0A061FBE2_THECC SubName: Full=Uncharacterized protein {ECO:0000313|EMBL:EOY14356.1};	FOG: Reverse transcriptase	GO:0046872,metal ion binding; GO:0003676,nucleic acid binding; GO:0004523,RNA-DNA hybrid ribonuclease activity; GO:0003674,molecular_function; GO:0005488,binding; GO:0043167,ion binding; GO:0043169,cation binding; GO:0097159,organic cyclic compound binding; GO:1901363,heterocyclic compound binding; GO:0003824,catalytic activity; GO:0004518,nuclease activity; GO:0004519,endonuclease activity; GO:0…	Reverse transcriptase (RNA-dependent DNA polymerase)	--	--	--
Cluster-36159.17	0.06	0	0	5	3.95	5.07	0	0	0	2.76	3.97	4.39	7.7839	1.59564e-10	1.18126e-09	up	8.12311	6.114e-11	4.03537e-10	up	-8.53705	2.76724e-12	2.73763e-11	down	1062	K13457 disease resistance protein RPM1 | (RefSeq) disease resistance protein RPM1-like (A)	ko04626: Plant-pathogen interaction	hypothetical protein GmHk_05G013813 [Glycine max]	--	A0A0B2PZX1_GLYSO SubName: Full=Uncharacterized protein {ECO:0000313|EMBL:KHN14906.1}; Flags: Fragment;	--	--	--	--	--	--
Cluster-69750.1	0.03	0	0	1.99	2.54	0.76	6.59	9.4	11.27	0.9	0	1.03	7.78245	1.34011e-08	7.66167e-08	up	-4.04634	0.00129071	0.00323889	down	2.52473	5.85987e-09	3.84286e-08	up	1295	--	--	--	--	--	--	--	--	--	--	--
Cluster-3935.6	0	0	0	9.03	3.32	5.21	0	0	0	3.74	5.94	5.19	7.76622	5.42687e-09	3.28132e-08	up	7.20906	2.68123e-08	1.28569e-07	up	-7.55811	1.73803e-08	1.06219e-07	down	599	--	--	--	--	--	--	--	--	--	--	--
Cluster-62407.5	0	0	0	1.19	0.59	0.53	0	0	0	1.7	1.5	2.66	7.75666	5.11848e-09	3.1033e-08	up	8.86479	9.76972e-13	7.85866e-12	up	-7.54925	1.66404e-08	1.02014e-07	down	2519	--	--	uncharacterized protein LOC117908307 [Vitis riparia]	--	A0A1Q3BQH4_CEPFO SubName: Full=Uncharacterized protein {ECO:0000313|EMBL:GAV70102.1};	--	--	--	--	--	--
Cluster-66908.5	0	0	0	0.9	0.7	1.58	0	0	0	4.56	3.66	2.97	7.69275	6.53321e-09	3.90822e-08	up	9.25361	3.49447e-14	3.2774e-13	up	-7.48305	2.06805e-08	1.25171e-07	down	1822	K14835 25S rRNA (cytosine2870-C5)-methyltransferase [EC:2.1.1.310] | (RefSeq) probable 28S rRNA (cytosine(4447)-C(5))-methyltransferase (A)	--	hypothetical protein KFK09_020999 [Dendrobium nobile]	NOP2B_ARATH RecName: Full=26S rRNA (cytosine-C(5))-methyltransferase NOP2B {ECO:0000305}; EC=2.1.1.- {ECO:0000255|PROSITE-ProRule:PRU01023, ECO:0000269|PubMed:26268215}; AltName: Full=Nucleolar protein 2B {ECO:0000303|PubMed:26268215}; AltName: Full=tRNA methyltransferase 4d {ECO:0000303|PubMed:29268705}; Short=AtTRM4d {ECO:0000303|PubMed:29268705};	A0A835R1R7_VANPL RecName: Full=SAM_MT_RSMB_NOP domain-containing protein {ECO:0000259|PROSITE:PS51686};	tRNA and rRNA cytosine-C5-methylase (nucleolar protein NOL1/NOP2)	GO:0005730,nucleolus; GO:0003723,RNA binding; GO:0008757,S-adenosylmethionine-dependent methyltransferase activity; GO:0001510,RNA methylation; GO:0006364,rRNA processing; GO:0003674,molecular_function; GO:0003676,nucleic acid binding; GO:0005488,binding; GO:0097159,organic cyclic compound binding; GO:1901363,heterocyclic compound binding; GO:0003824,catalytic activity; GO:0008168,methyltransfera…	16S rRNA methyltransferase RsmB/F	--	--	--
Cluster-70283.9	0	0	0	0.19	0.67	0.58	1.32	1.2	1.48	0	0	0	7.68371	3.57069e-08	1.92262e-07	up	-9.21635	2.44511e-14	2.33931e-13	down	1.59461	0.000493806	0.00158443	up	3610	K21989 calcium permeable stress-gated cation channel | (RefSeq) CSC1-like protein RXW8 isoform X1 (A)	--	CSC1-like protein RXW8 isoform X1 [Phalaenopsis equestris]	CSCLA_ARATH RecName: Full=CSC1-like protein RXW8;	A0A835VDH4_VANPL SubName: Full=Uncharacterized protein {ECO:0000313|EMBL:KAG0494752.1};	Uncharacterized conserved protein	GO:0016021,integral component of membrane; GO:0005886,plasma membrane; GO:0005227,calcium activated cation channel activity; GO:0003674,molecular_function; GO:0005215,transporter activity; GO:0005216,ion channel activity; GO:0005261,cation channel activity; GO:0008324,cation transmembrane transporter activity; GO:0015075,ion transmembrane transporter activity; GO:0015267,channel activity; GO:0015…	Zinc binding domain	--	--	--
Cluster-68832.2	0	0	0	2.59	1.24	1.58	0	0	0	1.72	1.25	2.52	7.65896	4.59046e-09	2.80461e-08	up	7.41684	1.53807e-08	7.58625e-08	up	-7.45102	1.52725e-08	9.4187e-08	down	1192	--	--	uncharacterized protein LOC110018396 [Phalaenopsis equestris]	FRIP1_ARATH RecName: Full=Protein FIP1 {ECO:0000305}; AltName: Full=FRIGIDA-interacting protein 1 {ECO:0000303|PubMed:19429606};	A0A2I0VQD2_9ASPA SubName: Full=Uncharacterized protein {ECO:0000313|EMBL:PKU65619.1};	--	GO:0016021,integral component of membrane; GO:0005770,late endosome; GO:0005765,lysosomal membrane; GO:0005575,cellular_component; GO:0016020,membrane; GO:0031224,intrinsic component of membrane; GO:0110165,cellular anatomical entity; GO:0005622,intracellular anatomical structure; GO:0005737,cytoplasm; GO:0005768,endosome; GO:0012505,endomembrane system; GO:0031410,cytoplasmic vesicle; GO:0031982…	--	--	--	--
Cluster-68187.2	0.05	0	0	2.28	2.91	1.96	0	0	0	2.69	1.49	0.9	7.64592	4.42164e-10	3.09584e-09	up	7.85366	5.5062e-09	2.87347e-08	up	-8.39933	9.14919e-12	8.54812e-11	down	1578	--	--	--	--	--	--	--	--	--	--	--
Cluster-68939.12	0	0	0	8.03	8.21	7.85	101.82	97.98	110.34	0.25	3.73	0.6	7.63871	1.03163e-09	6.89683e-09	up	-6.40936	8.86299e-12	6.44192e-11	down	3.84473	1.10611e-94	2.21022e-92	up	500	K06699 proteasome activator subunit 4 | (RefSeq) hypothetical protein (A)	ko03050: Proteasome	hypothetical protein KFK09_026121 [Dendrobium nobile]	BURP3_ORYSJ RecName: Full=BURP domain-containing protein 3; Short=OsBURP03; Flags: Precursor;	A0A2I0WW95_9ASPA SubName: Full=BURP domain-containing protein 3 {ECO:0000313|EMBL:PKU79924.1};	--	--	BURP domain	--	--	--
Cluster-71104.2	0	0	0	0.28	0.25	0.62	0	0.05	0.11	1.21	0.84	1.39	7.58811	2.39222e-08	1.31862e-07	up	4.43031	6.68943e-11	4.39266e-10	up	-2.84998	0.00337845	0.00907976	down	4231	K10875 DNA repair and recombination protein RAD54 and RAD54-like protein [EC:5.6.2.-] | (RefSeq) uncharacterized protein LOC119283360 (A)	ko03440: Homologous recombination	uncharacterized protein LOC114579729, partial [Dendrobium catenatum]	M1250_ARATH RecName: Full=Uncharacterized mitochondrial protein AtMg01250; AltName: Full=ORF102;	A0A2I0VGX4_9ASPA SubName: Full=Ribonuclease H protein {ECO:0000313|EMBL:PKU62614.1};	FOG: Reverse transcriptase	GO:0005739,mitochondrion; GO:0005575,cellular_component; GO:0005622,intracellular anatomical structure; GO:0005737,cytoplasm; GO:0043226,organelle; GO:0043227,membrane-bounded organelle; GO:0043229,intracellular organelle; GO:0043231,intracellular membrane-bounded organelle; GO:0110165,cellular anatomical entity	Endonuclease/Exonuclease/phosphatase family	--	--	--
Cluster-29344.13	0	0	0	2.05	1.5	1.08	5.37	4.91	3.03	0	0	0	7.57422	4.41383e-09	2.70301e-08	up	-9.19597	1.23645e-13	1.09118e-12	down	1.68831	5.39229e-06	2.34354e-05	up	1282	--	--	--	--	--	--	--	--	--	--	--
Cluster-65554.7	0	0	0	0.26	0.41	0.63	2.23	3.05	3.26	0.12	0	0.22	7.56812	1.3157e-08	7.5289e-08	up	-4.87724	3.97972e-13	3.3303e-12	down	2.84796	4.00109e-17	6.54683e-16	up	3698	no KO assigned | (RefSeq) R-linalool synthase QH5, chloroplastic-like (A)	--	uncharacterized protein LOC110092206 [Dendrobium catenatum]	POLX_TOBAC RecName: Full=Retrovirus-related Pol polyprotein from transposon TNT 1-94; Includes: RecName: Full=Protease; EC=3.4.23.-; Includes: RecName: Full=Reverse transcriptase; EC=2.7.7.49; Includes: RecName: Full=Endonuclease;	A0A2I0VUI2_9ASPA SubName: Full=Putative WRKY transcription factor 19 {ECO:0000313|EMBL:PKU67060.1};	FOG: Transposon-encoded proteins with TYA, reverse transcriptase, integrase domains in various combinations	GO:0004190,aspartic-type endopeptidase activity; GO:0004519,endonuclease activity; GO:0003676,nucleic acid binding; GO:0003964,RNA-directed DNA polymerase activity; GO:0008270,zinc ion binding; GO:0015074,DNA integration; GO:0006508,proteolysis; GO:0003674,molecular_function; GO:0003824,catalytic activity; GO:0004175,endopeptidase activity; GO:0008233,peptidase activity; GO:0016787,hydrolase acti…	--	--	--	--
Cluster-34246.2	0	0	0.05	3.13	1.92	2.18	0	0.08	0	1.88	0.79	1.01	7.56055	1.03393e-09	6.907e-09	up	5.45959	7.3868e-06	2.59575e-05	up	-6.48259	3.89536e-09	2.61142e-08	down	1497	--	--	--	--	--	--	--	--	--	--	--
Cluster-69403.3	0	0	0	1.52	2.53	2.24	0.36	0.1	0.14	5.94	10.01	6.3	7.54461	4.51476e-09	2.76216e-08	up	5.43592	4.9708e-16	5.55966e-15	up	-3.68743	1.53022e-06	7.17969e-06	down	993	K11426 [histone H3]-lysine4/36 N-trimethyltransferase SMYD [EC:2.1.1.354 2.1.1.357] | (RefSeq) histone-lysine N-methyltransferase ASHR1 (A)	ko00310: Lysine degradation; ko01100: Metabolic pathways	hypothetical protein IEQ34_022669 [Dendrobium chrysotoxum]	ASHR2_ARATH RecName: Full=Histone-lysine N-methyltransferase ASHR2; EC=2.1.1.-; AltName: Full=ASH1-related protein 2; AltName: Full=Protein SET DOMAIN GROUP 39;	A0A2I0VQB2_9ASPA SubName: Full=Histone-lysine N-methyltransferase ASHR2 {ECO:0000313|EMBL:PKU65601.1};	Predicted histone tail methylase containing SET domain	GO:0005694,chromosome; GO:0005634,nucleus; GO:0018024,histone-lysine N-methyltransferase activity; GO:0006325,chromatin organization; GO:0003674,molecular_function; GO:0003824,catalytic activity; GO:0008168,methyltransferase activity; GO:0008170,N-methyltransferase activity; GO:0008276,protein methyltransferase activity; GO:0008757,S-adenosylmethionine-dependent methyltransferase activity; GO:001…	SET domain	SET	TR	SET
Cluster-62799.8	0	0	0	2.18	2.77	0.5	0	0	0	1.39	2.21	2.12	7.53757	3.12837e-07	1.49007e-06	up	7.33418	1.19905e-08	5.98963e-08	up	-7.33087	8.43939e-07	4.10984e-06	down	1111	K25112 thioredoxin-related transmembrane protein 2 | (RefSeq) thioredoxin-related transmembrane protein 2 isoform X1 (A)	--	hypothetical protein IEQ34_002624 [Dendrobium chrysotoxum]	--	A0A2I0WGZ0_9ASPA SubName: Full=Uncharacterized protein {ECO:0000313|EMBL:PKU74926.1};	Thioredoxin-like protein	GO:0016021,integral component of membrane; GO:0005575,cellular_component; GO:0016020,membrane; GO:0031224,intrinsic component of membrane; GO:0110165,cellular anatomical entity	--	--	--	--
Cluster-63112.3	0	0	0	1.86	2.32	1.13	0	0	0	3.53	3.38	4.34	7.53437	7.36956e-09	4.37085e-08	up	8.3547	9.18274e-12	6.66658e-11	up	-7.32654	2.49811e-08	1.498e-07	down	1127	K00939 adenylate kinase [EC:2.7.4.3] | (RefSeq) hypothetical protein (A)	ko00230: Purine metabolism; ko00730: Thiamine metabolism; ko01100: Metabolic pathways; ko01110: Biosynthesis of secondary metabolites; ko01232: Nucleotide metabolism; ko01240: Biosynthesis of cofactors	uncharacterized protein LOC110114243 [Dendrobium catenatum]	--	A0A2I0BFD3_9ASPA SubName: Full=Uncharacterized protein {ECO:0000313|EMBL:PKA66508.1};	--	GO:0016021,integral component of membrane; GO:0005575,cellular_component; GO:0016020,membrane; GO:0031224,intrinsic component of membrane; GO:0110165,cellular anatomical entity	Protein of unknown function (DUF3054)	--	--	--
Cluster-4275.0	0	0	0	0.86	0.69	0.56	2.11	1.86	2.26	0	0	0	7.51636	3.59999e-09	2.2317e-08	up	-9.14523	4.02191e-14	3.74401e-13	down	1.69446	2.67828e-10	2.08497e-09	up	2315	K01897 long-chain acyl-CoA synthetase [EC:6.2.1.3] | (RefSeq) long chain acyl-CoA synthetase 4-like (A)	ko00061: Fatty acid biosynthesis; ko00071: Fatty acid degradation; ko01100: Metabolic pathways; ko01212: Fatty acid metabolism; ko04146: Peroxisome	Putative ribonuclease H protein [Dendrobium catenatum]	RNHX1_ARATH RecName: Full=Putative ribonuclease H protein At1g65750; EC=3.1.26.4;	A0A2I0VLI2_9ASPA SubName: Full=Ribonuclease H protein {ECO:0000313|EMBL:PKU64267.1};	FOG: Reverse transcriptase	GO:0046872,metal ion binding; GO:0003676,nucleic acid binding; GO:0004523,RNA-DNA hybrid ribonuclease activity; GO:0003674,molecular_function; GO:0005488,binding; GO:0043167,ion binding; GO:0043169,cation binding; GO:0097159,organic cyclic compound binding; GO:1901363,heterocyclic compound binding; GO:0003824,catalytic activity; GO:0004518,nuclease activity; GO:0004519,endonuclease activity; GO:0…	Reverse transcriptase (RNA-dependent DNA polymerase)	--	--	--
Cluster-3045.0	0	0	0	2.19	2.96	2.27	1.65	0.95	0.8	8.96	6.79	8.13	7.49832	3.00254e-09	1.88368e-08	up	3.62364	9.23613e-20	1.40317e-18	up	-1.81885	0.000207554	0.000710488	down	1040	--	--	uncharacterized protein LOC110096016 [Dendrobium catenatum]	--	A0A2I0WVK8_9ASPA SubName: Full=Uncharacterized protein {ECO:0000313|EMBL:PKU79681.1};	--	--	Protein of unknown function (DUF674)	--	--	--
Cluster-65335.2	0	0	0	0.67	0.51	0.76	0	0	0	2.4	2.15	1.9	7.49392	4.63637e-09	2.83149e-08	up	8.99683	1.0852e-13	9.63722e-13	up	-7.28514	1.57858e-08	9.71593e-08	down	2491	K14537 nuclear GTP-binding protein | (RefSeq) nuclear/nucleolar GTPase 2-like (A)	ko03008: Ribosome biogenesis in eukaryotes	nuclear/nucleolar GTPase 2-like [Dendrobium catenatum]	NUG2_ORYSI RecName: Full=Nuclear/nucleolar GTPase 2 {ECO:0000305};	A0A2I0WZ65_9ASPA RecName: Full=Nuclear/nucleolar GTPase 2 {ECO:0000256|RuleBase:RU364023};	Nucleolar GTPase	GO:0005730,nucleolus; GO:0005525,GTP binding; GO:0016787,hydrolase activity; GO:0000166,nucleotide binding; GO:0003674,molecular_function; GO:0005488,binding; GO:0017076,purine nucleotide binding; GO:0019001,guanyl nucleotide binding; GO:0032553,ribonucleotide binding; GO:0032555,purine ribonucleotide binding; GO:0032561,guanyl ribonucleotide binding; GO:0035639,purine ribonucleoside triphosphate…	NGP1NT (NUC091) domain	--	--	--
Cluster-4443.0	0	0	0	1.12	0.6	0.84	0.23	0.24	0.43	1.73	2.13	2.19	7.49281	7.89518e-09	4.66143e-08	up	2.61279	1.83517e-11	1.28523e-10	up	-1.40683	0.0056077	0.0143066	down	1936	--	--	--	--	--	--	--	--	--	--	--
Cluster-58569.8	0	0	0	0.15	0.9	1.54	0	0	0	3.43	3.13	3.73	7.48146	3.37649e-06	1.42257e-05	up	9.20913	2.05876e-14	1.98747e-13	up	-7.27063	7.74458e-06	3.29293e-05	down	1907	--	--	uncharacterized protein LOC110115500 isoform X2 [Dendrobium catenatum]	--	A0A2I0VQW9_9ASPA SubName: Full=Uncharacterized protein {ECO:0000313|EMBL:PKU65811.1};	--	--	--	--	--	--
Cluster-4345.0	0	0	0	1.84	2.24	1.5	0	0	0.07	1.37	2.12	2.69	7.46993	4.38872e-09	2.69024e-08	up	6.3692	9.65183e-07	3.80187e-06	up	-6.29996	7.72152e-07	3.7832e-06	down	1042	--	--	--	--	--	--	--	--	--	--	--
Cluster-3447.0	0	0	0	1.67	1.72	1.65	0.07	0.03	0.04	2.47	1.86	2.48	7.45696	3.31533e-09	2.0677e-08	up	5.04504	5.05536e-10	2.99742e-09	up	-4.40304	1.40423e-07	7.58079e-07	down	1598	K17086 transmembrane 9 superfamily member 2/4 | (RefSeq) uncharacterized protein LOC122079566 (A)	--	uncharacterized protein LOC108985545 [Juglans regia]	--	A0A2I4E213_JUGRE SubName: Full=uncharacterized protein LOC108985545 {ECO:0000313|RefSeq:XP_018813432.1};	--	GO:0004190,aspartic-type endopeptidase activity; GO:0006508,proteolysis; GO:0003674,molecular_function; GO:0003824,catalytic activity; GO:0004175,endopeptidase activity; GO:0008233,peptidase activity; GO:0016787,hydrolase activity; GO:0070001,aspartic-type peptidase activity; GO:0140096,catalytic activity, acting on a protein; GO:0006807,nitrogen compound metabolic process; GO:0008150,biological_…	--	--	--	--
Cluster-59276.6	0	0	0	5.8	5.66	3.95	0	0	0	1.58	4.52	4.5	7.42072	5.3094e-09	3.2123e-08	up	6.5419	9.53963e-06	3.30219e-05	up	-7.21255	1.86783e-08	1.13703e-07	down	571	--	--	hypothetical protein IEQ34_000056 [Dendrobium chrysotoxum]	--	A0A2I0WIQ4_9ASPA SubName: Full=Uncharacterized protein {ECO:0000313|EMBL:PKU75522.1};	--	--	--	--	--	--
Cluster-25547.0	0.13	0.12	0.03	15.92	17.18	18.69	0.08	0.13	0.13	17.14	15.42	16.94	7.41989	1.99541e-168	5.75442e-166	up	6.98799	1.48268e-168	6.55961e-166	up	-7.09472	5.57999e-168	3.22605e-165	down	4861	K01528 dynamin 1/3 [EC:3.6.5.5] | (Kazusa) Lj0g3v0199559.2; - (A)	ko04144: Endocytosis	hypothetical protein KFK09_018078 [Dendrobium nobile]	POLR1_ARATH RecName: Full=Retrovirus-related Pol polyprotein from transposon RE1; AltName: Full=Retro element 1 {ECO:0000303|PubMed:10689195}; Short=AtRE1 {ECO:0000303|PubMed:10689195}; Includes: RecName: Full=Protease RE1; EC=3.4.23.-; Includes: RecName: Full=Reverse transcriptase RE1; EC=2.7.7.49; Includes: RecName: Full=Endonuclease RE1;	A0A2I0W9S1_9ASPA SubName: Full=Retrovirus-related Pol polyprotein from transposon TNT 1-94 {ECO:0000313|EMBL:PKU72406.1};	FOG: Transposon-encoded proteins with TYA, reverse transcriptase, integrase domains in various combinations	GO:0004190,aspartic-type endopeptidase activity; GO:0004519,endonuclease activity; GO:0046872,metal ion binding; GO:0003676,nucleic acid binding; GO:0003964,RNA-directed DNA polymerase activity; GO:0015074,DNA integration; GO:0006310,DNA recombination; GO:0006508,proteolysis; GO:0003674,molecular_function; GO:0003824,catalytic activity; GO:0004175,endopeptidase activity; GO:0008233,peptidase acti…	Reverse transcriptase (RNA-dependent DNA polymerase)	--	--	--
Cluster-59162.0	0	0	0.12	7.76	6.63	5.43	2.89	2.5	2.36	0.21	0.13	0	7.41661	1.33159e-22	2.74292e-21	up	-4.68726	1.17159e-17	1.5097e-16	down	-1.22243	2.72607e-09	1.86385e-08	down	1758	K12450 UDP-glucose 4,6-dehydratase [EC:4.2.1.76] | (RefSeq) trifunctional UDP-glucose 4,6-dehydratase/UDP-4-keto-6-deoxy-D-glucose 3,5-epimerase/UDP-4-keto-L-rhamnose-reductase RHM1 (A)	ko00520: Amino sugar and nucleotide sugar metabolism; ko01100: Metabolic pathways; ko01250: Biosynthesis of nucleotide sugars	hypothetical protein HPP92_002453 [Vanilla planifolia]	RHM1_ARATH RecName: Full=Trifunctional UDP-glucose 4,6-dehydratase/UDP-4-keto-6-deoxy-D-glucose 3,5-epimerase/UDP-4-keto-L-rhamnose-reductase RHM1 {ECO:0000305|PubMed:17190829}; AltName: Full=Protein REPRESSOR OF LRX1 1 {ECO:0000303|PubMed:18567791}; AltName: Full=Rhamnose biosynthetic enzyme 1; Short=AtRHM1; Includes: RecName: Full=UDP-glucose 4,6-dehydratase {ECO:0000305|PubMed:17190829}; EC=4.…	A0A835S9T1_VANPL RecName: Full=NAD(P)-bd_dom domain-containing protein {ECO:0000259|Pfam:PF16363};	Putative NAD+-dependent epimerases	GO:0005829,cytosol; GO:0005739,mitochondrion; GO:0009506,plasmodesma; GO:0008460,dTDP-glucose 4,6-dehydratase activity; GO:0016853,isomerase activity; GO:0016491,oxidoreductase activity; GO:0050377,UDP-glucose 4,6-dehydratase activity; GO:0010280,UDP-L-rhamnose synthase activity; GO:0010315,auxin export across the plasma membrane; GO:0030154,cell differentiation; GO:0071555,cell wall organization…	RmlD substrate binding domain	--	--	--
Cluster-44186.0	17.69	0	7.05	1560.98	1447.27	1386.6	275.46	197.31	221.59	8.68	7.16	5.37	7.41493	4.79667e-05	0.000172322	up	-5.23423	1.83889e-169	8.30327e-167	down	-2.52365	3.22806e-89	6.08574e-87	down	1069	K01166 ribonuclease T2 [EC:4.6.1.19] | (RefSeq) ribonuclease 3 (A)	--	ribonuclease 3 [Dendrobium catenatum]	RNLE_SOLLC RecName: Full=Extracellular ribonuclease LE; Short=RNase LE; EC=4.6.1.19; Flags: Precursor;	A0A2I0WE35_9ASPA SubName: Full=Ribonuclease 3 {ECO:0000313|EMBL:PKU73924.1};	Ribonuclease, T2 family	GO:0005576,extracellular region; GO:0005615,extracellular space; GO:0004521,endoribonuclease activity; GO:0033897,ribonuclease T2 activity; GO:0003723,RNA binding; GO:0006401,RNA catabolic process; GO:0003674,molecular_function; GO:0003824,catalytic activity; GO:0004518,nuclease activity; GO:0004519,endonuclease activity; GO:0004540,ribonuclease activity; GO:0016787,hydrolase activity; GO:0016788…	Ribonuclease T2 family	--	--	--
Cluster-26920.7	0	0	0	0.17	0.7	0.69	0	0	0	0.43	0.16	0.69	7.41071	4.54917e-07	2.12175e-06	up	6.87106	3.77073e-06	1.37457e-05	up	-7.20106	1.22255e-06	5.80943e-06	down	2862	K11593 eukaryotic translation initiation factor 2C | (RefSeq) protein argonaute 1A-like (A)	--	Retrovirus-related Pol polyprotein from transposon TNT 1-94 [Dendrobium catenatum]	POLR2_ARATH RecName: Full=Retrovirus-related Pol polyprotein from transposon RE2; AltName: Full=Retro element 2 {ECO:0000303|PubMed:10689195}; Short=AtRE2 {ECO:0000303|PubMed:10689195}; Includes: RecName: Full=Protease RE2; EC=3.4.23.-; Includes: RecName: Full=Reverse transcriptase RE2; EC=2.7.7.49; Includes: RecName: Full=Endonuclease RE2;	A0A2I0VYL3_9ASPA SubName: Full=Retrovirus-related Pol polyprotein from transposon TNT 1-94 {ECO:0000313|EMBL:PKU68501.1};	FOG: Transposon-encoded proteins with TYA, reverse transcriptase, integrase domains in various combinations	GO:0004190,aspartic-type endopeptidase activity; GO:0004519,endonuclease activity; GO:0046872,metal ion binding; GO:0003676,nucleic acid binding; GO:0003964,RNA-directed DNA polymerase activity; GO:0015074,DNA integration; GO:0006310,DNA recombination; GO:0006508,proteolysis; GO:0003674,molecular_function; GO:0003824,catalytic activity; GO:0004175,endopeptidase activity; GO:0008233,peptidase acti…	Integrase core domain	--	--	--
Cluster-22179.4	0	0	0	0.48	0.36	0.45	0	0	0	1.84	1.09	1.51	7.37566	7.06127e-09	4.19922e-08	up	8.92027	5.07591e-13	4.20503e-12	up	-7.16729	2.44775e-08	1.47045e-07	down	3325	--	--	uncharacterized protein LOC110108190 isoform X3 [Dendrobium catenatum]	--	--	--	--	--	--	--	--
Cluster-54799.2	0	0	0	1.1	1.32	0.81	2.44	1.64	3.38	1.33	0.33	0.47	7.3675	1.11393e-08	6.43981e-08	up	-1.99698	0.000772015	0.00201956	down	1.34453	0.000635351	0.0019935	up	1505	K14191 18S rRNA (adenine1779-N6/adenine1780-N6)-dimethyltransferase [EC:2.1.1.183] | (RefSeq) ribosomal RNA small subunit methyltransferase (A)	--	ribosomal RNA small subunit methyltransferase [Dendrobium catenatum]	DIM1A_ARATH RecName: Full=Ribosomal RNA small subunit methyltransferase {ECO:0000305}; EC=2.1.1.- {ECO:0000269|PubMed:22829145}; AltName: Full=18S nuclear rRNA (adenine(1785)-N(6)/adenine(1786)-N(6))-dimethyltransferase {ECO:0000305}; AltName: Full=Adenosine dimethyl transferase 1A {ECO:0000305}; AltName: Full=Dimethyladenosine transferase 1A {ECO:0000303|PubMed:19929881};	A0A2I0XDI4_9ASPA RecName: Full=rRNA adenine N(6)-methyltransferase {ECO:0000256|RuleBase:RU362106}; EC=2.1.1.- {ECO:0000256|RuleBase:RU362106};	Ribosomal RNA adenine dimethylase	GO:0005730,nucleolus; GO:0005634,nucleus; GO:0003723,RNA binding; GO:0000179,rRNA (adenine-N6,N6-)-dimethyltransferase activity; GO:0051301,cell division; GO:0001708,cell fate specification; GO:0031167,rRNA methylation; GO:0003674,molecular_function; GO:0003676,nucleic acid binding; GO:0005488,binding; GO:0097159,organic cyclic compound binding; GO:1901363,heterocyclic compound binding; GO:000382…	Ribosomal RNA adenine dimethylase	--	--	--
Cluster-70004.10	0	0	0	0.51	1.62	2.04	0	0	0	2.75	2.99	0.85	7.32137	4.28434e-07	2.00709e-06	up	7.69427	3.42716e-08	1.61892e-07	up	-7.11139	1.18505e-06	5.64483e-06	down	1193	K13126 polyadenylate-binding protein | (RefSeq) polyadenylate-binding protein 4-like isoform X1 (A)	ko03015: mRNA surveillance pathway; ko03018: RNA degradation	polyadenylate-binding protein 4-like isoform X1 [Phalaenopsis equestris]	--	A0A835PV13_VANPL SubName: Full=Uncharacterized protein {ECO:0000313|EMBL:KAG0457758.1};	--	GO:0003723,RNA binding; GO:0003674,molecular_function; GO:0003676,nucleic acid binding; GO:0005488,binding; GO:0097159,organic cyclic compound binding; GO:1901363,heterocyclic compound binding	--	--	--	--
Cluster-64192.0	0	0	0	1.7	1.84	1.25	0.34	0	0	6.52	3.83	5.8	7.31112	1.29642e-08	7.42526e-08	up	5.3952	1.38028e-11	9.80936e-11	up	-3.69682	0.000770226	0.0023791	down	1089	--	--	--	--	--	--	--	--	--	--	--
Cluster-9256.146	0	0	0	4.08	6.6	7.84	0.19	0	0.29	4.25	5.67	6.77	7.30565	6.59144e-08	3.41778e-07	up	4.88564	2.86146e-05	9.30499e-05	up	-5.2327	1.1578e-05	4.80186e-05	down	503	--	--	--	--	--	--	--	--	--	--	--
Cluster-4122.0	0	0	0	4.71	4.01	5.16	0	0	0	4.61	6.11	4.04	7.29422	1.5385e-08	8.71508e-08	up	7.04235	6.78713e-08	3.08563e-07	up	-7.08535	5.23265e-08	3.00044e-07	down	567	K10085 ER degradation enhancer, mannosidase alpha-like 2 | (RefSeq) alpha-mannosidase I MNS4 (A)	ko04141: Protein processing in endoplasmic reticulum	--	--	--	--	--	--	--	--	--
Cluster-4054.18	0	0	1.11	55.88	58.06	49.61	0.35	0.76	0	194.66	155.98	165.28	7.29171	1.36954e-05	5.30462e-05	up	8.58402	2.51577e-73	2.60492e-71	up	-7.01781	4.96769e-50	3.62024e-48	down	687	--	--	hypothetical protein KFK09_004621 [Dendrobium nobile]	--	A0A2I0XHF8_9ASPA SubName: Full=Eukaryotic translation initiation factor isoform 4G-1 {ECO:0000313|EMBL:PKU87330.1};	--	GO:0003743,translation initiation factor activity; GO:0045892,negative regulation of DNA-templated transcription; GO:0003674,molecular_function; GO:0003676,nucleic acid binding; GO:0005488,binding; GO:0008135,translation factor activity, RNA binding; GO:0045182,translation regulator activity; GO:0090079,translation regulator activity, nucleic acid binding; GO:0097159,organic cyclic compound bindi…	--	--	--	--
Cluster-68508.7	0	0	0	1.71	1.8	0.89	2.6	3.13	3.05	0	0	0	7.26207	4.81937e-08	2.54953e-07	up	-8.33736	1.08755e-11	7.83063e-11	down	1.13663	0.0013551	0.0039817	up	1126	K10770 alkylated DNA repair protein alkB homolog 8 [EC:1.14.11.- 2.1.1.229] | (RefSeq) tRNA (carboxymethyluridine(34)-5-O)-methyltransferase isoform X2 (A)	--	hypothetical protein IEQ34_009482 [Dendrobium chrysotoxum]	TRM9_ARATH RecName: Full=tRNA (carboxymethyluridine(34)-5-O)-methyltransferase {ECO:0000305}; EC=2.1.1.229 {ECO:0000305|PubMed:21653555}; AltName: Full=tRNA methyltransferase 9 homolog {ECO:0000305}; Short=AtTRM9 {ECO:0000303|PubMed:21653555};	A0A2I0WFG7_9ASPA SubName: Full=Alkylated DNA repair protein alkB 8 {ECO:0000313|EMBL:PKU74397.1};	Predicted methyltransferase	GO:0005737,cytoplasm; GO:0005634,nucleus; GO:0106335,tRNA (carboxymethyluridine(34)-5-O)-methyltransferase activity; GO:0000049,tRNA binding; GO:0008175,tRNA methyltransferase activity; GO:0002098,tRNA wobble uridine modification; GO:0003674,molecular_function; GO:0003824,catalytic activity; GO:0008168,methyltransferase activity; GO:0016740,transferase activity; GO:0016741,transferase activity, t…	Methyltransferase domain	--	--	--
Cluster-61105.1	0	0	0	0.93	0.9	0.12	0	0	0	2.41	1.4	2.1	7.24326	6.19739e-06	2.52021e-05	up	8.5973	4.8928e-12	3.64828e-11	up	-7.03696	1.46388e-05	5.9702e-05	down	2127	K11982 E3 ubiquitin-protein ligase RNF115/126 [EC:2.3.2.27] | (RefSeq) probable E3 ubiquitin-protein ligase RHC1A (A)	--	hypothetical protein KFK09_021355 [Dendrobium nobile]	RHC1A_ARATH RecName: Full=Probable E3 ubiquitin-protein ligase RHC1A {ECO:0000305}; EC=2.3.2.27; AltName: Full=RING-H2 finger C1a {ECO:0000303|PubMed:9781696}; AltName: Full=RING-H2 zinc finger protein RHC1a {ECO:0000305}; AltName: Full=RING-type E3 ubiquitin transferase RHC1A {ECO:0000305};	A0A2I0W5J7_9ASPA RecName: Full=RING-type E3 ubiquitin transferase {ECO:0000256|ARBA:ARBA00012483}; EC=2.3.2.27 {ECO:0000256|ARBA:ARBA00012483};	FOG: Predicted E3 ubiquitin ligase	GO:0005634,nucleus; GO:0009505,plant-type cell wall; GO:0046872,metal ion binding; GO:0061630,ubiquitin protein ligase activity; GO:0009938,negative regulation of gibberellic acid mediated signaling pathway; GO:0016567,protein ubiquitination; GO:0009651,response to salt stress; GO:0006511,ubiquitin-dependent protein catabolic process; GO:0003674,molecular_function; GO:0005488,binding; GO:0043167,…	zinc-ribbon	--	--	--
Cluster-70328.2	0	0	0	1.05	1.98	2.15	0	0	0	4.03	3.05	4.01	7.21777	9.24854e-08	4.71245e-07	up	8.04308	8.51563e-11	5.52967e-10	up	-7.00831	2.94533e-07	1.52456e-06	down	980	K03797 carboxyl-terminal processing protease [EC:3.4.21.102] | (RefSeq) carboxyl-terminal-processing peptidase 2, chloroplastic isoform X1 (A)	--	hypothetical protein KFK09_018681 [Dendrobium nobile]	CTPA2_ARATH RecName: Full=Carboxyl-terminal-processing peptidase 2, chloroplastic; EC=3.4.21.102; AltName: Full=D1 C-terminal processing protease 2; AltName: Full=Photosystem II D1 protein processing peptidase 2; Flags: Precursor;	A0A6V7PJM1_ANACO RecName: Full=PDZ domain-containing protein {ECO:0000259|PROSITE:PS50106};	--	GO:0009543,chloroplast thylakoid lumen; GO:0005739,mitochondrion; GO:0009579,thylakoid; GO:0031977,thylakoid lumen; GO:0004175,endopeptidase activity; GO:0008233,peptidase activity; GO:0004252,serine-type endopeptidase activity; GO:0006508,proteolysis; GO:0003674,molecular_function; GO:0003824,catalytic activity; GO:0016787,hydrolase activity; GO:0140096,catalytic activity, acting on a protein; G…	--	--	--	--
Cluster-66581.2	0	0	0	1.13	1.31	0.44	0	0	0	3.49	3.21	2.55	7.20399	2.58115e-07	1.24262e-06	up	8.64108	1.65722e-12	1.3022e-11	up	-6.99673	7.86892e-07	3.84974e-06	down	1512	--	--	uncharacterized protein LOC110092103 [Dendrobium catenatum]	--	A0A2I0VU06_9ASPA SubName: Full=Uncharacterized protein {ECO:0000313|EMBL:PKU66883.1};	MAM33, mitochondrial matrix glycoprotein	--	--	--	--	--
Cluster-53126.4	0	0	0	0.72	0.06	0.84	10.33	10.13	10.22	4.61	3.39	4.23	7.16652	3.45243e-05	0.00012634	up	-1.50667	4.95985e-29	1.27861e-27	down	4.39549	1.70319e-06	7.93852e-06	up	2384	--	--	hypothetical protein KFK09_020387 [Dendrobium nobile]	--	A0A2I0W4T7_9ASPA SubName: Full=Ribonuclease H protein {ECO:0000313|EMBL:PKU70676.1};	--	GO:0046872,metal ion binding; GO:0003676,nucleic acid binding; GO:0004523,RNA-DNA hybrid ribonuclease activity; GO:0003674,molecular_function; GO:0005488,binding; GO:0043167,ion binding; GO:0043169,cation binding; GO:0097159,organic cyclic compound binding; GO:1901363,heterocyclic compound binding; GO:0003824,catalytic activity; GO:0004518,nuclease activity; GO:0004519,endonuclease activity; GO:0…	--	--	--	--
Cluster-3636.0	0	0	0	3.29	3.49	4.17	0	0.53	0	150.49	110.14	135.49	7.15232	4.08458e-08	2.18292e-07	up	9.15749	5.65434e-35	1.92467e-33	up	-4.15392	4.25362e-05	0.00016189	down	605	--	--	--	--	--	--	--	--	--	--	--
Cluster-3086.1	0	0	0	1.34	1.58	1.79	3.96	2.65	4.02	0	0	0	7.14561	3.93727e-08	2.10825e-07	up	-8.45855	9.42183e-12	6.82997e-11	down	1.3735	5.27095e-05	0.000197916	up	1051	--	--	--	--	--	--	--	--	--	--	--
Cluster-63896.4	0	0	0	1.13	4.03	3.3	0	0	0	5.2	5.72	2.8	7.11032	1.09199e-06	4.87057e-06	up	7.49488	1.09048e-08	5.47728e-08	up	-6.90088	3.09018e-06	1.38954e-05	down	688	K14797 essential nuclear protein 1 | (RefSeq) bystin-like (A)	--	bystin-like [Dendrobium catenatum]	BYST_ARATH RecName: Full=Bystin {ECO:0000305}; AltName: Full=Essential nuclear protein 1 {ECO:0000303|PubMed:23382868}; Short=AtEnp1 {ECO:0000303|PubMed:23382868};	A0A2I0VLB1_9ASPA SubName: Full=Uncharacterized protein {ECO:0000313|EMBL:PKU64202.1};	Cell adhesion complex protein bystin	GO:0005737,cytoplasm; GO:0005730,nucleolus; GO:0005654,nucleoplasm; GO:0030688,preribosome, small subunit precursor; GO:0030515,snoRNA binding; GO:0009553,embryo sac development; GO:0009555,pollen development; GO:0006364,rRNA processing; GO:0003674,molecular_function; GO:0003676,nucleic acid binding; GO:0003723,RNA binding; GO:0005488,binding; GO:0097159,organic cyclic compound binding; GO:190136…	Bystin	--	--	--
Cluster-6126.0	0	0	0.05	2.04	2.55	2.06	0.09	0.09	0	1.14	1.44	0.79	7.06156	1.03864e-08	6.02259e-08	up	3.9432	2.6443e-05	8.63665e-05	up	-4.98229	9.66937e-10	7.01009e-09	down	1211	--	--	--	--	--	--	--	--	--	--	--
Cluster-69855.4	0.04	0	0	0.8	1.03	1.7	0	0	0	2.01	1.61	0.53	7.00418	3.97361e-10	2.80269e-09	up	8.84769	4.36972e-11	2.93632e-10	up	-8.65486	9.5783e-12	8.92595e-11	down	3369	K01738 cysteine synthase [EC:2.5.1.47] | (RefSeq) cysteine synthase (A)	ko00270: Cysteine and methionine metabolism; ko00920: Sulfur metabolism; ko01100: Metabolic pathways; ko01110: Biosynthesis of secondary metabolites; ko01200: Carbon metabolism; ko01230: Biosynthesis of amino acids	hypothetical protein IEQ34_013220 [Dendrobium chrysotoxum]	NPY2_ARATH RecName: Full=BTB/POZ domain-containing protein NPY2; AltName: Full=Protein NAKED PINS IN YUC MUTANTS 2;	A0A2I0WVM7_9ASPA SubName: Full=BTB/POZ domain-containing protein NPY2 {ECO:0000313|EMBL:PKU79720.1};	--	GO:0071944,cell periphery; GO:0009958,positive gravitropism; GO:0016567,protein ubiquitination; GO:0008150,biological_process; GO:0009605,response to external stimulus; GO:0009606,tropism; GO:0009628,response to abiotic stimulus; GO:0009629,response to gravity; GO:0009630,gravitropism; GO:0050896,response to stimulus; GO:0006807,nitrogen compound metabolic process; GO:0008152,metabolic process; G…	NPH3 family	--	--	--
Cluster-69439.7	0	0.24	0	6.7	6.63	6.08	0	0	0	9.73	8.35	5.74	7.00271	1.2369e-08	7.10541e-08	up	7.94984	2.84581e-10	1.73768e-09	up	-7.75597	3.74047e-10	2.86657e-09	down	609	--	--	cytochrome c oxidase subunit 5C [Phalaenopsis equestris]	COX5C_ORYSJ RecName: Full=Cytochrome c oxidase subunit 5C; AltName: Full=Cytochrome c oxidase polypeptide Vc;	A0A2I0A1Z6_9ASPA RecName: Full=Cytochrome c oxidase subunit 5C {ECO:0000256|PIRNR:PIRNR038131};	--	GO:0016021,integral component of membrane; GO:0005746,mitochondrial respirasome; GO:0005575,cellular_component; GO:0016020,membrane; GO:0031224,intrinsic component of membrane; GO:0110165,cellular anatomical entity; GO:0005622,intracellular anatomical structure; GO:0005737,cytoplasm; GO:0005739,mitochondrion; GO:0005740,mitochondrial envelope; GO:0005743,mitochondrial inner membrane; GO:0019866,o…	--	--	--	--
Cluster-63360.0	0	0	0	0.39	0.45	0.22	0	0	0	0.83	1.96	0.73	6.97167	2.98094e-07	1.42351e-06	up	8.47619	1.51149e-10	9.53228e-10	up	-6.7639	1.00817e-06	4.85184e-06	down	3116	K04733 interleukin-1 receptor-associated kinase 4 [EC:2.7.11.1] | (RefSeq) proline-rich receptor-like protein kinase PERK12 (A)	--	hypothetical protein IEQ34_003541 [Dendrobium chrysotoxum]	Y2165_ARATH RecName: Full=Probable LRR receptor-like serine/threonine-protein kinase At2g16250; EC=2.7.11.1; Flags: Precursor;	A0A2I0XHE0_9ASPA SubName: Full=Putative LRR receptor-like serine/threonine-protein kinase {ECO:0000313|EMBL:PKU87336.1};	--	GO:0016021,integral component of membrane; GO:0009505,plant-type cell wall; GO:0005886,plasma membrane; GO:0009506,plasmodesma; GO:0005524,ATP binding; GO:0106310,protein serine kinase activity; GO:0004674,protein serine/threonine kinase activity; GO:0006468,protein phosphorylation; GO:0000166,nucleotide binding; GO:0003674,molecular_function; GO:0005488,binding; GO:0017076,purine nucleotide bind…	Protein tyrosine and serine/threonine kinase	--	--	--
Cluster-54534.2	0.89	0.63	1.46	121.37	119.67	124.01	23.78	34	30.98	1.99	0.31	0.42	6.94872	2.86066e-293	2.01658e-290	up	-5.24418	9.78809e-11	6.31755e-10	down	-1.90996	1.32852e-61	1.34909e-59	down	1213	K02985 small subunit ribosomal protein S3e | (RefSeq) 40S ribosomal protein S3-3-like (A)	ko03010: Ribosome	40S ribosomal protein S3-3-like [Phalaenopsis equestris]	RS33_ARATH RecName: Full=40S ribosomal protein S3-3;	A0A2I0VCV6_9ASPA SubName: Full=40S ribosomal protein S3-3 {ECO:0000313|EMBL:PKU61234.1};	40S ribosomal protein S3	GO:0022626,cytosolic ribosome; GO:0022627,cytosolic small ribosomal subunit; GO:0005730,nucleolus; GO:0005634,nucleus; GO:0009506,plasmodesma; GO:0009536,plastid; GO:0003729,mRNA binding; GO:0003735,structural constituent of ribosome; GO:0006412,translation; GO:0003674,molecular_function; GO:0003676,nucleic acid binding; GO:0003723,RNA binding; GO:0005488,binding; GO:0097159,organic cyclic compou…	Ribosomal protein S3, C-terminal domain	--	--	--
Cluster-4076.0	0.02	0.02	0	3.74	1.9	2.41	0.11	0.02	0	1.49	0.79	0.79	6.93706	1.05052e-10	7.95201e-10	up	5.55166	7.396e-07	2.96043e-06	up	-6.743	4.11989e-10	3.14618e-09	down	2025	--	--	--	--	--	--	--	--	--	--	--
Cluster-50917.0	0.23	0.21	0	9.31	15.1	15.12	0	0	0	23.99	19.54	20.15	6.92669	2.89147e-10	2.07318e-09	up	9.11437	4.7335e-14	4.37759e-13	up	-8.5694	8.67618e-12	8.12895e-11	down	562	--	--	uncharacterized protein LOC110112737 [Dendrobium catenatum]	--	A0A6P5FA87_ANACO SubName: Full=uncharacterized protein LOC109713444 {ECO:0000313|RefSeq:XP_020093121.1};	--	--	--	--	--	--
Cluster-57642.1	0	0	0	3.28	2.99	1.73	4.6	5.88	6.05	1.97	0.76	1.95	6.9221	2.67425e-07	1.28535e-06	up	-2.12231	5.63115e-06	2.00797e-05	down	1.20848	0.000545205	0.00173509	up	669	K19035 50S ribosomal protein 6 | (RefSeq) 50S ribosomal protein 6, chloroplastic (A)	--	50S ribosomal protein 6, chloroplastic [Phalaenopsis equestris]	PSRP6_ARATH RecName: Full=50S ribosomal protein 6, chloroplastic; AltName: Full=CL25; AltName: Full=Plastid-specific 50S ribosomal protein 6; Short=PSRP-6; Flags: Precursor;	A0A2I0WRW4_9ASPA SubName: Full=50S ribosomal protein 6, chloroplastic {ECO:0000313|EMBL:PKU78394.1};	--	GO:0009507,chloroplast; GO:0009536,plastid; GO:0005840,ribosome; GO:0003729,mRNA binding; GO:0019843,rRNA binding; GO:0003735,structural constituent of ribosome; GO:0006412,translation; GO:0003674,molecular_function; GO:0003676,nucleic acid binding; GO:0003723,RNA binding; GO:0005488,binding; GO:0097159,organic cyclic compound binding; GO:1901363,heterocyclic compound binding; GO:0005198,structur…	Family of unknown function (DUF5323)	--	--	--
Cluster-4872.0	0	0	0	0.68	1.04	1.01	0.04	0	0	2.51	2.21	2.93	6.8679	3.25528e-07	1.5467e-06	up	7.11233	7.74659e-09	3.96556e-08	up	-5.69727	2.20318e-05	8.74036e-05	down	1289	--	--	--	--	--	--	--	--	--	--	--
Cluster-54546.6	0	0.06	0	3.32	1.7	1.74	0.65	0.45	0.65	1.68	2.43	2.22	6.73146	2.11376e-07	1.02955e-06	up	1.72218	0.000221845	0.000632879	up	-1.87432	0.00036744	0.00120643	down	1028	K00547 homocysteine S-methyltransferase [EC:2.1.1.10] | (RefSeq) homocysteine S-methyltransferase 2-like (A)	ko00270: Cysteine and methionine metabolism; ko01100: Metabolic pathways; ko01110: Biosynthesis of secondary metabolites	homocysteine S-methyltransferase 2-like isoform X2 [Hibiscus syriacus]	HMT3_MAIZE RecName: Full=Homocysteine S-methyltransferase 3; EC=2.1.1.10; AltName: Full=S-methylmethionine:homocysteine methyltransferase 3; Short=SMM:Hcy S-methyltransferase 3; AltName: Full=ZmHMT-3;	A0A0D2MVA3_GOSRA RecName: Full=Hcy-binding domain-containing protein {ECO:0000259|PROSITE:PS50970};	--	GO:0047150,betaine-homocysteine S-methyltransferase activity; GO:0061627,S-methylmethionine-homocysteine S-methyltransferase activity; GO:0008270,zinc ion binding; GO:0009086,methionine biosynthetic process; GO:0032259,methylation; GO:0003674,molecular_function; GO:0003824,catalytic activity; GO:0008168,methyltransferase activity; GO:0008172,S-methyltransferase activity; GO:0016740,transferase ac…	--	--	--	--
Cluster-22179.11	0	0	0.22	5.68	9.47	7.68	0	0	0	5.63	4.09	4.68	6.66646	0.00133777	0.00375999	up	11.0063	3.20036e-20	5.03493e-19	up	-11.7145	1.70244e-22	4.22308e-21	down	4240	K13210 far upstream element-binding protein | (RefSeq) far upstream element-binding protein 1-like isoform X1 (A)	--	hypothetical protein IEQ34_010749 [Dendrobium chrysotoxum]	--	A0A2I0VMW2_9ASPA SubName: Full=Zinc finger CCCH domain-containing protein 44 {ECO:0000313|EMBL:PKU64749.1};	--	GO:0003723,RNA binding; GO:0003674,molecular_function; GO:0003676,nucleic acid binding; GO:0005488,binding; GO:0097159,organic cyclic compound binding; GO:1901363,heterocyclic compound binding	--	--	--	--
Cluster-70095.12	0	0.11	0	3.24	3.52	3.96	0.26	0.21	0	1.16	0.75	2.03	6.64424	6.33607e-22	1.25509e-20	up	2.87758	0.000436185	0.00118979	up	-4.34193	1.80908e-19	3.62996e-18	down	2252	K01176 alpha-amylase [EC:3.2.1.1] | (RefSeq) probable alpha-amylase 2 (A)	ko00500: Starch and sucrose metabolism; ko01100: Metabolic pathways; ko01110: Biosynthesis of secondary metabolites	probable alpha-amylase 2 [Phalaenopsis equestris]	AMY2_ARATH RecName: Full=Probable alpha-amylase 2; Short=AtAMY2; EC=3.2.1.1 {ECO:0000250|UniProtKB:P00693}; AltName: Full=1,4-alpha-D-glucan glucanohydrolase;	A0A3S3QUC2_9MAGN RecName: Full=Alpha-amylase {ECO:0000256|ARBA:ARBA00012595, ECO:0000256|PIRNR:PIRNR001028}; EC=3.2.1.1 {ECO:0000256|ARBA:ARBA00012595, ECO:0000256|PIRNR:PIRNR001028}; AltName: Full=1,4-alpha-D-glucan glucanohydrolase {ECO:0000256|PIRNR:PIRNR001028};	Alpha-amylase	GO:0005829,cytosol; GO:0005576,extracellular region; GO:0004556,alpha-amylase activity; GO:0005509,calcium ion binding; GO:0005987,sucrose catabolic process; GO:0003674,molecular_function; GO:0003824,catalytic activity; GO:0004553,hydrolase activity, hydrolyzing O-glycosyl compounds; GO:0016160,amylase activity; GO:0016787,hydrolase activity; GO:0016798,hydrolase activity, acting on glycosyl bond…	Alpha-amylase C-terminal beta-sheet domain	--	--	--
Cluster-4586.1	0	0.06	0	1.55	2.98	2.39	0.19	0.12	0.25	6.38	4.96	6.25	6.62845	2.75664e-07	1.32237e-06	up	4.75723	4.2099e-16	4.73643e-15	up	-3.52296	4.91642e-07	2.47655e-06	down	948	--	--	uncharacterized protein LOC110022740 [Phalaenopsis equestris]	--	A0A2I0WVK8_9ASPA SubName: Full=Uncharacterized protein {ECO:0000313|EMBL:PKU79681.1};	--	--	Protein of unknown function (DUF674)	--	--	--
Cluster-68019.5	0	0	0.12	3.5	3.83	3.71	1.31	1.25	1.2	10.4	7.17	9.2	6.6195	2.20906e-18	3.502e-17	up	2.65762	6.90804e-30	1.86769e-28	up	-1.42775	2.17853e-11	1.9409e-10	down	1805	--	--	hypothetical protein IEQ34_016408 [Dendrobium chrysotoxum]	--	A0A2I0WTE7_9ASPA SubName: Full=Uncharacterized protein {ECO:0000313|EMBL:PKU78926.1};	--	--	Protein of unknown function (DUF674)	--	--	--
Cluster-39738.3	0.18	0.15	0.32	19.73	20.01	17.71	0.77	0.98	1.01	5.06	8.6	9.37	6.53473	2.06638e-91	2.54211e-89	up	2.91381	1.44322e-19	2.15224e-18	up	-4.28926	7.31658e-126	2.5793e-123	down	1794	K12741 heterogeneous nuclear ribonucleoprotein A1/A3 | (RefSeq) UBP1-associated protein 2A (A)	ko03040: Spliceosome	hypothetical protein IEQ34_016590 [Dendrobium chrysotoxum]	UBA2A_ARATH RecName: Full=UBP1-associated protein 2A; AltName: Full=UBP1-interacting protein 2a;	A0A2I0VSU1_9ASPA SubName: Full=31 kDa ribonucleoprotein, chloroplastic {ECO:0000313|EMBL:PKU66475.1};	FOG: RRM domain	GO:0005634,nucleus; GO:0035925,mRNA 3'-UTR AU-rich region binding; GO:0003729,mRNA binding; GO:0009738,abscisic acid-activated signaling pathway; GO:0008219,cell death; GO:0006952,defense response; GO:0009693,ethylene biosynthetic process; GO:0010150,leaf senescence; GO:0048255,mRNA stabilization; GO:0003674,molecular_function; GO:0003676,nucleic acid binding; GO:0003723,RNA binding; GO:0003730,m…	RNA recognition motif. (a.k.a. RRM, RBD, or RNP domain)	--	--	--
Cluster-52187.0	0	0.1	0.23	7.4	9.28	8.27	0	0	0	15.44	13.93	17.38	6.51547	1.23013e-13	1.29889e-12	up	9.56995	1.66318e-15	1.77976e-14	up	-8.7467	6.14544e-13	6.55528e-12	down	770	K10875 DNA repair and recombination protein RAD54 and RAD54-like protein [EC:5.6.2.-] | (RefSeq) protein CHROMATIN REMODELING 25 (A)	ko03440: Homologous recombination	hypothetical protein IEQ34_000837 [Dendrobium chrysotoxum]	CNR6_MAIZE RecName: Full=Cell number regulator 6; AltName: Full=ZmCNR06;	A0A8B9A747_PHODC SubName: Full=cell number regulator 6 {ECO:0000313|RefSeq:XP_038982480.1};	--	GO:0016021,integral component of membrane; GO:0005575,cellular_component; GO:0016020,membrane; GO:0031224,intrinsic component of membrane; GO:0110165,cellular anatomical entity	PLAC8 family	--	--	--
Cluster-62309.1	0	0	0.15	4.01	4.71	4.22	1.85	1.12	2.43	0	0	0	6.47394	1.57748e-13	1.64338e-12	up	-7.71097	3.78987e-09	2.01765e-08	down	-1.15393	0.000637189	0.00199857	down	1175	--	--	uncharacterized protein LOC110037745 [Phalaenopsis equestris]	--	A0A2I0V9U8_9ASPA SubName: Full=Uncharacterized protein {ECO:0000313|EMBL:PKU60179.1};	--	--	Domain of unknown function (DUF4588)	--	--	--
Cluster-14088.0	0	0.01	0.02	1.09	0.83	0.9	0.01	0	0.01	1.92	1.66	2.01	6.44552	5.54074e-17	7.89191e-16	up	8.19746	3.05621e-15	3.19549e-14	up	-7.2455	6.69697e-12	6.36814e-11	down	5503	K12598 ATP-dependent RNA helicase DOB1 [EC:3.6.4.13] | (RefSeq) DExH-box ATP-dependent RNA helicase DExH10-like (A)	ko03018: RNA degradation	uncharacterized protein LOC110107868 [Dendrobium catenatum]	RLR78_PLAVT RecName: Full=Secreted RxLR effector protein 78 {ECO:0000303|PubMed:29706971}; Flags: Precursor;	A0A2I0XFA1_9ASPA SubName: Full=Ribonuclease H protein {ECO:0000313|EMBL:PKU86575.1};	FOG: Reverse transcriptase	GO:0005576,extracellular region; GO:0043657,host cell; GO:0005575,cellular_component; GO:0110165,cellular anatomical entity; GO:0018995,host cellular component	Reverse transcriptase (RNA-dependent DNA polymerase)	--	--	--
Cluster-71708.2	0.06	0	0	0.8	0.7	1.67	0	0	0	1.27	1.12	1.23	6.36232	5.93517e-08	3.0992e-07	up	8.16903	2.57533e-11	1.77549e-10	up	-8.01568	1.32177e-09	9.41259e-09	down	2508	K13096 splicing factor 4 | (RefSeq) protein gamma response 1 (A)	--	hypothetical protein KFK09_017301 [Dendrobium nobile]	GR1_ARATH RecName: Full=Protein gamma response 1; AltName: Full=COM1/SAE2-like protein; AltName: Full=Protein gamma response I;	A0A2I0XAS0_9ASPA SubName: Full=Protein gamma response 1 {ECO:0000313|EMBL:PKU85027.1};	Predicted RNA-binding protein, contains SWAP and G-patch domains	GO:0005634,nucleus; GO:0035861,site of double-strand break; GO:0003684,damaged DNA binding; GO:0000406,double-strand/single-strand DNA junction binding; GO:0003690,double-stranded DNA binding; GO:0070336,flap-structured DNA binding; GO:0003697,single-stranded DNA binding; GO:0000403,Y-form DNA binding; GO:0006974,cellular response to DNA damage stimulus; GO:0010792,DNA double-strand break process…	DNA endonuclease activator SAE2/CtIP C-terminus	--	--	--
Cluster-4848.1	0.06	0	0.06	1.74	1.87	1.85	1.17	0.92	0.86	3.11	2.4	3.28	6.33473	3.08132e-09	1.93038e-08	up	1.81344	1.73669e-08	8.51489e-08	up	-1.17009	0.00025773	0.000868468	down	1615	K12349 neutral ceramidase [EC:3.5.1.23] | (RefSeq) neutral ceramidase 2 (A)	ko00600: Sphingolipid metabolism; ko01100: Metabolic pathways	hypothetical protein F0562_020151 [Nyssa sinensis]	--	A0A6N2KZ88_SALVM SubName: Full=Uncharacterized protein {ECO:0000313|EMBL:VFU30372.1};	FOG: Transposon-encoded proteins with TYA, reverse transcriptase, integrase domains in various combinations	GO:0003676,nucleic acid binding; GO:0015074,DNA integration; GO:0003674,molecular_function; GO:0005488,binding; GO:0097159,organic cyclic compound binding; GO:1901363,heterocyclic compound binding; GO:0006139,nucleobase-containing compound metabolic process; GO:0006259,DNA metabolic process; GO:0006725,cellular aromatic compound metabolic process; GO:0006807,nitrogen compound metabolic process; G…	RNase H-like domain found in reverse transcriptase	--	--	--
Cluster-69026.12	0	0.1	0	3.54	2.71	2.56	0.08	0.06	0.09	8.4	6.27	5.86	6.31025	1.93572e-12	1.78466e-11	up	6.86199	6.30908e-19	8.98054e-18	up	-5.68785	4.89572e-13	5.29252e-12	down	1440	--	--	protein PYRICULARIA ORYZAE RESISTANCE 21-like [Phalaenopsis equestris]	PI21_ORYSI RecName: Full=Protein PYRICULARIA ORYZAE RESISTANCE 21 {ECO:0000303|PubMed:19696351}; Short=Pi21 {ECO:0000303|PubMed:19696351};	A0A2I0WDM4_9ASPA SubName: Full=Uncharacterized protein {ECO:0000313|EMBL:PKU73768.1};	--	GO:0046872,metal ion binding; GO:0050832,defense response to fungus; GO:1900150,regulation of defense response to fungus; GO:0003674,molecular_function; GO:0005488,binding; GO:0043167,ion binding; GO:0043169,cation binding; GO:0006950,response to stress; GO:0006952,defense response; GO:0008150,biological_process; GO:0009605,response to external stimulus; GO:0009607,response to biotic stimulus; GO…	Heavy-metal-associated domain	--	--	--
Cluster-15449.5	0.17	0.13	0.4	15.72	14.18	16.42	2.76	26.43	2.48	9.09	0.38	0.22	6.25432	5.58993e-70	5.01524e-68	up	-3.17462	2.67181e-16	3.05622e-15	down	-2.64199	2.41861e-68	2.81162e-66	down	1690	--	--	uncharacterized protein LOC110096566 [Dendrobium catenatum]	--	--	--	--	--	--	--	--
Cluster-25309.3	0	0.08	0	1.92	1.15	1.77	2.05	4.64	6.25	1.94	1.77	1.3	6.24669	1.62696e-06	7.10612e-06	up	-1.58655	0.000974751	0.00250385	down	1.57023	0.00138349	0.00405774	up	1033	K03259 translation initiation factor 4E | (RefSeq) eukaryotic translation initiation factor-like (A)	--	uncharacterized protein LOC110102354 isoform X3 [Dendrobium catenatum]	--	A0A2I0WKJ7_9ASPA SubName: Full=Uncharacterized protein {ECO:0000313|EMBL:PKU76183.1};	--	--	HAD-hyrolase-like	--	--	--
Cluster-32221.331	0	0	0.17	4.69	3.7	4.17	0	0	0	3.35	3.12	2.47	6.23411	1.12737e-15	1.43583e-14	up	8.33598	1.2174e-11	8.71968e-11	up	-8.88617	2.23532e-13	2.49938e-12	down	1319	K08711 ATP-binding cassette, subfamily G (WHITE), member 2, PDR | (RefSeq) pleiotropic drug resistance protein 1-like (A)	ko02010: ABC transporters	hypothetical protein KFK09_025930 [Dendrobium nobile]	RRPO_OENBE RecName: Full=RNA-directed DNA polymerase homolog; EC=2.7.7.48; AltName: Full=Reverse transcriptase homolog;	A0A2I0V9W0_9ASPA SubName: Full=RNA-directed DNA polymerase {ECO:0000313|EMBL:PKU60192.1};	FOG: Transposon-encoded proteins with TYA, reverse transcriptase, integrase domains in various combinations	GO:0005739,mitochondrion; GO:0003968,RNA-directed 5'-3' RNA polymerase activity; GO:0003964,RNA-directed DNA polymerase activity; GO:0003674,molecular_function; GO:0003824,catalytic activity; GO:0016740,transferase activity; GO:0016772,transferase activity, transferring phosphorus-containing groups; GO:0016779,nucleotidyltransferase activity; GO:0034062,5'-3' RNA polymerase activity; GO:0097747,R…	Reverse transcriptase (RNA-dependent DNA polymerase)	--	--	--
Cluster-45298.2	0.34	0	0	9.37	5.69	5.65	0	1	0.68	19.89	18.39	19.96	6.22571	1.47082e-06	6.45714e-06	up	4.92099	2.14544e-13	1.84831e-12	up	-3.5572	1.8215e-05	7.32332e-05	down	575	--	--	--	--	--	--	--	--	--	--	--
Cluster-47451.0	0	0.21	0	3.35	5.36	5.66	11.97	13.94	14.11	0	0.11	0.31	6.20654	4.07367e-11	3.23816e-10	up	-7.31816	1.1062e-22	2.05385e-21	down	1.60576	5.27939e-11	4.47196e-10	up	945	K19222 1,4-dihydroxy-2-naphthoyl-CoA hydrolase [EC:3.1.2.28] | (RefSeq) 1,4-dihydroxy-2-naphthoyl-CoA thioesterase 1-like (A)	ko00130: Ubiquinone and other terpenoid-quinone biosynthesis; ko01100: Metabolic pathways; ko01110: Biosynthesis of secondary metabolites; ko01240: Biosynthesis of cofactors	1,4-dihydroxy-2-naphthoyl-CoA thioesterase 1-like [Phalaenopsis equestris]	DNAT1_ARATH RecName: Full=1,4-dihydroxy-2-naphthoyl-CoA thioesterase 1 {ECO:0000303|PubMed:22372525}; Short=AtDHNAT1 {ECO:0000303|PubMed:22372525}; Short=DHNA-CoA thioesterase 1 {ECO:0000303|PubMed:22372525}; EC=3.1.2.- {ECO:0000305};	A0A2I0VXD5_9ASPA RecName: Full=4HBT domain-containing protein {ECO:0000259|Pfam:PF03061};	HGG motif-containing thioesterase	GO:0005777,peroxisome; GO:0061522,1,4-dihydroxy-2-naphthoyl-CoA thioesterase activity; GO:0042372,phylloquinone biosynthetic process; GO:0051289,protein homotetramerization; GO:0003674,molecular_function; GO:0003824,catalytic activity; GO:0016289,CoA hydrolase activity; GO:0016787,hydrolase activity; GO:0016788,hydrolase activity, acting on ester bonds; GO:0016790,thiolester hydrolase activity; G…	Thioesterase superfamily	--	--	--
Cluster-15234.8	0.17	0.29	0.39	17.07	22.66	14.97	39.29	30.37	32.69	0.81	0.35	1.93	6.20428	1.88527e-36	7.06555e-35	up	-5.36675	3.87694e-36	1.39071e-34	down	1.04443	3.7152e-08	2.17461e-07	up	929	K03233 elongation factor 1-gamma | (RefSeq) LOW QUALITY PROTEIN: elongation factor 1-gamma 2-like (A)	--	hypothetical protein IEQ34_011973 [Dendrobium chrysotoxum]	EF1G3_ORYSJ RecName: Full=Elongation factor 1-gamma 3; Short=EF-1-gamma 3; AltName: Full=eEF-1B gamma 3;	A0A6I9RMJ6_ELAGV SubName: Full=elongation factor 1-gamma 2 {ECO:0000313|RefSeq:XP_010928857.1};	Translation elongation factor EF-1 gamma	GO:0004364,glutathione transferase activity; GO:0003746,translation elongation factor activity; GO:0006749,glutathione metabolic process; GO:0042221,response to chemical; GO:0003674,molecular_function; GO:0003824,catalytic activity; GO:0016740,transferase activity; GO:0016765,transferase activity, transferring alkyl or aryl (other than methyl) groups; GO:0003676,nucleic acid binding; GO:0005488,b…	Elongation factor 1 gamma, conserved domain	--	--	--
Cluster-11288.0	0	0.21	0.08	3.7	3.13	4.03	0.07	0	0	3.35	1.87	4.99	6.1687	1.38768e-08	7.91055e-08	up	6.67869	4.18023e-07	1.72596e-06	up	-6.85136	3.58437e-08	2.10257e-07	down	859	K01507 inorganic pyrophosphatase [EC:3.6.1.1] | (RefSeq) inorganic pyrophosphatase-like (A)	ko00190: Oxidative phosphorylation	uncharacterized protein LOC110109832 [Dendrobium catenatum]	--	A0A2I0V7B7_9ASPA SubName: Full=Uncharacterized protein {ECO:0000313|EMBL:PKU59308.1};	FOG: Transposon-encoded proteins with TYA, reverse transcriptase, integrase domains in various combinations	--	--	--	--	--
Cluster-67047.6	0	0	0.41	9.15	7.63	10.44	0	0	0	2.24	0.69	2.01	6.07012	0.00101041	0.00290216	up	7.85352	8.27497e-09	4.22173e-08	up	-10.3755	5.33799e-18	9.40897e-17	down	1612	K20352 p24 family protein delta-1 | (RefSeq) transmembrane emp24 domain-containing protein p24delta9-like (A)	--	hypothetical protein IEQ34_017090 [Dendrobium chrysotoxum]	P24D7_ARATH RecName: Full=Transmembrane emp24 domain-containing protein p24delta7; AltName: Full=p24 family protein delta2a; Short=p24delta2a; AltName: Full=p24 family protein delta7; Short=p24delta7; Flags: Precursor;	A0A2I0XCK2_9ASPA SubName: Full=Transmembrane emp24 domain-containing protein p24delta9 {ECO:0000313|EMBL:PKU85641.1};	emp24/gp25L/p24 family of membrane trafficking proteins	GO:0030134,COPII-coated ER to Golgi transport vesicle; GO:0005783,endoplasmic reticulum; GO:0005789,endoplasmic reticulum membrane; GO:0005793,endoplasmic reticulum-Golgi intermediate compartment; GO:0005794,Golgi apparatus; GO:0032580,Golgi cisterna membrane; GO:0016021,integral component of membrane; GO:0006888,endoplasmic reticulum to Golgi vesicle-mediated transport; GO:0007030,Golgi organiza…	emp24/gp25L/p24 family/GOLD	--	--	--
Cluster-64204.5	0.11	0	0.11	5	4.57	4.34	0	0.08	0	8.45	8.93	7.54	6.06345	4.88717e-35	1.74473e-33	up	7.99572	3.95086e-27	9.39943e-26	up	-7.19839	6.02317e-22	1.44054e-20	down	2332	--	--	hypothetical protein KFK09_018281 [Dendrobium nobile]	--	A0A2I0XB37_9ASPA RecName: Full=BRO1 domain-containing protein {ECO:0000259|PROSITE:PS51180};	--	--	BRO1-like domain	--	--	--
Cluster-34246.5	0.03	0.11	0.07	3.3	4.81	5.91	0	0	0	0.39	0.59	0.52	6.0243	1.07859e-37	4.2428e-36	up	7.37404	8.21868e-09	4.19399e-08	up	-10.6597	1.82362e-18	3.36056e-17	down	3389	--	--	--	--	--	--	--	--	--	--	--
Cluster-62706.7	0.17	0	0	4	3.1	3.67	0	0	0	5.76	5.11	4.83	5.97861	0.00081404	0.00237985	up	10.6405	4.02911e-19	5.79924e-18	up	-10.1366	2.52309e-17	4.20137e-16	down	3108	K03232 elongation factor 1-beta | (RefSeq) elongation factor 1-delta (A)	--	hypothetical protein IEQ34_019747 [Dendrobium chrysotoxum]	DF1_ARATH RecName: Full=Trihelix transcription factor DF1 {ECO:0000303|PubMed:22735692};	A0A2I0WPP8_9ASPA SubName: Full=Trihelix transcription factor GT-2 {ECO:0000313|EMBL:PKU77634.1};	Transcription factor GT-2 and related proteins, contains trihelix DNA-binding/SANT domain	GO:0005634,nucleus; GO:0003700,DNA-binding transcription factor activity; GO:0000976,transcription cis-regulatory region binding; GO:0019760,glucosinolate metabolic process; GO:0010192,mucilage biosynthetic process; GO:0006355,regulation of DNA-templated transcription; GO:0003674,molecular_function; GO:0140110,transcription regulator activity; GO:0001067,transcription regulatory region nucleic ac…	Myb/SANT-like DNA-binding domain	Trihelix	TF	Trihelix
Cluster-58471.23	14.25	13.26	14.91	796.36	827.27	927.66	4.75	8.38	10.39	454.72	512.06	526.41	5.9649	7.82183e-303	5.78959e-300	up	5.76831	1.48302e-276	1.91044e-273	up	-6.67701	7.35771e-122	2.41695e-119	down	535	--	--	--	--	--	--	--	--	--	--	--
Cluster-69669.7	0.18	0	0	4.5	3.55	2.6	0.75	0.52	0.15	0	0	0	5.96076	0.000425725	0.00131034	up	-7.16479	1.75254e-06	6.67418e-06	down	-2.79599	3.49664e-08	2.05528e-07	down	2593	--	--	hypothetical protein IEQ34_012058 [Dendrobium chrysotoxum]	--	A0A835QDV6_VANPL SubName: Full=Uncharacterized protein {ECO:0000313|EMBL:KAG0468991.1};	--	GO:0005643,nuclear pore; GO:0005575,cellular_component; GO:0005622,intracellular anatomical structure; GO:0005634,nucleus; GO:0005635,nuclear envelope; GO:0012505,endomembrane system; GO:0031967,organelle envelope; GO:0031975,envelope; GO:0032991,protein-containing complex; GO:0043226,organelle; GO:0043227,membrane-bounded organelle; GO:0043229,intracellular organelle; GO:0043231,intracellular me…	DIL domain	--	--	--
Cluster-67515.5	0	0.05	0	1.58	1.41	0.45	5.75	3.89	3.98	0	0.09	0	5.9047	1.82467e-09	1.17801e-08	up	-7.45532	2.13501e-07	9.13109e-07	down	2.12448	5.69161e-07	2.84325e-06	up	3853	K08518 syntaxin-binding protein 5 | (RefSeq) uncharacterized protein LOC113309637 isoform X1 (A)	--	uncharacterized protein LOC110095132 isoform X2 [Dendrobium catenatum]	--	A0A2I0WTV0_9ASPA RecName: Full=Lgl_C domain-containing protein {ECO:0000259|Pfam:PF08596};	Tomosyn and related SNARE-interacting proteins	--	Lethal giant larvae(Lgl) like, C-terminal	--	--	--
Cluster-50037.2	3.88	5.28	4.32	242.99	259.84	306.76	40.58	52.64	44.76	17.1	10.89	17.82	5.90149	1.07798e-246	5.8383e-244	up	-1.81436	1.77219e-18	2.43859e-17	down	-2.42403	2.45838e-70	3.08087e-68	down	791	K05387 glutamate receptor, ionotropic, plant | (RefSeq) LOW QUALITY PROTEIN: glutamate receptor 2.3-like (A)	--	pathogenesis-related protein 1-like [Phalaenopsis equestris]	PR1_ASPOF RecName: Full=Pathogenesis-related protein 1; Short=AOPR1;	A0A2I0VWR4_9ASPA SubName: Full=Pathogenesis-related protein 1 {ECO:0000313|EMBL:PKU67853.1};	--	GO:0005737,cytoplasm; GO:0010427,abscisic acid binding; GO:0004864,protein phosphatase inhibitor activity; GO:0038023,signaling receptor activity; GO:0009738,abscisic acid-activated signaling pathway; GO:0006952,defense response; GO:0009607,response to biotic stimulus; GO:0003674,molecular_function; GO:0005488,binding; GO:0008289,lipid binding; GO:0019840,isoprenoid binding; GO:0031406,carboxylic…	--	--	--	--
Cluster-22171.4	0.08	0.06	0	2.54	2.54	3.09	0.73	0.95	0.77	0	0	0.14	5.87943	1.06028e-16	1.47519e-15	up	-4.47782	3.59179e-06	1.31196e-05	down	-1.61452	1.51465e-08	9.34636e-08	down	2252	--	--	--	--	--	--	--	--	--	--	--
Cluster-59730.14	0.2	0	0	1.73	2.19	2.92	0	0	0.11	2.97	2.34	2.97	5.84852	2.62723e-07	1.2637e-06	up	7.70013	7.0586e-10	4.10625e-09	up	-7.50026	6.14668e-09	4.01395e-08	down	1012	K01303 acylaminoacyl-peptidase [EC:3.4.19.1] | (RefSeq) uncharacterized LOC101311565 (A)	--	uncharacterized protein LOC114578858 [Dendrobium catenatum]	--	A0A2I0VNK7_9ASPA RecName: Full=Integrase catalytic domain-containing protein {ECO:0000259|PROSITE:PS50994};	FOG: Transposon-encoded proteins with TYA, reverse transcriptase, integrase domains in various combinations	GO:0003676,nucleic acid binding; GO:0015074,DNA integration; GO:0003674,molecular_function; GO:0005488,binding; GO:0097159,organic cyclic compound binding; GO:1901363,heterocyclic compound binding; GO:0006139,nucleobase-containing compound metabolic process; GO:0006259,DNA metabolic process; GO:0006725,cellular aromatic compound metabolic process; GO:0006807,nitrogen compound metabolic process; G…	--	--	--	--
Cluster-28806.2	0	0.22	0.18	5.54	7.5	7.46	0	0	0.13	4.52	6.05	5.15	5.81349	6.12754e-28	1.67259e-26	up	7.4761	1.30552e-12	1.03738e-11	up	-7.92189	4.85965e-14	5.85494e-13	down	1450	K14485 transport inhibitor response 1 | (RefSeq) transport inhibitor response 1-like protein Os05g0150500 (A)	ko04075: Plant hormone signal transduction	transport inhibitor response 1-like protein Os05g0150500 [Phalaenopsis equestris]	TIR1A_ORYSJ RecName: Full=Transport inhibitor response 1-like protein Os05g0150500; Short=TIR1-like protein;	A0A2I0XC43_9ASPA SubName: Full=Protein TRANSPORT INHIBITOR RESPONSE 1 {ECO:0000313|EMBL:PKU85454.1};	Leucine rich repeat proteins, some proteins contain F-box	GO:0005634,nucleus; GO:0019005,SCF ubiquitin ligase complex; GO:0010011,auxin binding; GO:0000822,inositol hexakisphosphate binding; GO:0009734,auxin-activated signaling pathway; GO:0016567,protein ubiquitination; GO:0031146,SCF-dependent proteasomal ubiquitin-dependent protein catabolic process; GO:0003674,molecular_function; GO:0005488,binding; GO:0042562,hormone binding; GO:0036094,small molec…	--	--	--	--
Cluster-58497.2	0.13	0.04	0.25	6.43	8.77	7.59	0	0	0	5.98	1.19	5.22	5.78694	1.26441e-56	8.56002e-55	up	10.277	1.97021e-14	1.90661e-13	up	-11.203	5.48326e-21	1.23447e-19	down	3072	K11001 phosphatidylinositol N-acetylglucosaminyltransferase subunit Y | (RefSeq) uncharacterized protein LOC119996741 isoform X1 (A)	ko00563: Glycosylphosphatidylinositol (GPI)-anchor biosynthesis; ko01100: Metabolic pathways	putative mitochondrial protein [Dendrobium catenatum]	M1250_ARATH RecName: Full=Uncharacterized mitochondrial protein AtMg01250; AltName: Full=ORF102;	A0A2I0VM17_9ASPA SubName: Full=Putative mitochondrial protein {ECO:0000313|EMBL:PKU64468.1};	FOG: Reverse transcriptase	GO:0005739,mitochondrion; GO:0005575,cellular_component; GO:0005622,intracellular anatomical structure; GO:0005737,cytoplasm; GO:0043226,organelle; GO:0043227,membrane-bounded organelle; GO:0043229,intracellular organelle; GO:0043231,intracellular membrane-bounded organelle; GO:0110165,cellular anatomical entity	Reverse transcriptase (RNA-dependent DNA polymerase)	--	--	--
Cluster-65648.2	0.33	1.02	0.3	28.83	23.45	24.33	0	0	0.27	54.65	52.05	54.03	5.78639	3.4905e-22	7.02385e-21	up	9.20131	1.08858e-14	1.08164e-13	up	-8.27183	6.31331e-12	6.01784e-11	down	518	--	--	--	--	--	--	--	--	--	--	--
Cluster-45651.2	0.61	0	0	11.83	9.76	8.5	38.98	28.82	29.75	0	0	0	5.76043	4.11995e-13	4.09515e-12	up	-10.4229	6.95081e-18	9.10403e-17	down	1.86784	6.45139e-15	8.45644e-14	up	614	--	--	uncharacterized protein LOC110032359 [Phalaenopsis equestris]	--	A0A2I0WIT8_9ASPA SubName: Full=Uncharacterized protein {ECO:0000313|EMBL:PKU75571.1};	--	--	--	--	--	--
Cluster-37017.6	0.06	0	0.22	1.47	3.46	3.04	0	0.69	0.37	8.03	6.46	6.49	5.72973	1.5718e-06	6.8767e-06	up	4.29464	2.19812e-12	1.70369e-11	up	-2.99567	0.0010024	0.00301966	down	870	K08341 GABA(A) receptor-associated protein | (RefSeq) autophagy-related protein 8C (A)	ko04136: Autophagy - other	autophagy-related protein 8C [Dendrobium catenatum]	ATG8C_ORYSI RecName: Full=Autophagy-related protein 8C; AltName: Full=Autophagy-related ubiquitin-like modifier ATG8C; Flags: Precursor;	A0A2I0AVH0_9ASPA RecName: Full=Autophagy-related protein {ECO:0000256|RuleBase:RU004384};	Microtubule-associated anchor protein involved in autophagy and membrane trafficking	GO:0000421,autophagosome membrane; GO:0031410,cytoplasmic vesicle; GO:0005874,microtubule; GO:0006914,autophagy; GO:0015031,protein transport; GO:0008150,biological_process; GO:0008152,metabolic process; GO:0009056,catabolic process; GO:0009987,cellular process; GO:0044237,cellular metabolic process; GO:0044248,cellular catabolic process; GO:0061919,process utilizing autophagic mechanism; GO:0006…	--	--	--	--
Cluster-59116.1	0.04	0	0.01	0.9	0.75	0.67	1.68	1.34	1.52	0	0.01	0.01	5.66772	2.87094e-15	3.52408e-14	up	-8.03343	1.48436e-14	1.45444e-13	down	1.10306	5.0969e-08	2.92918e-07	up	4930	K03006 DNA-directed RNA polymerase II subunit RPB1 [EC:2.7.7.6] | (RefSeq) LOW QUALITY PROTEIN: DNA-directed RNA polymerase II subunit RPB1-like (A)	ko03020: RNA polymerase; ko03420: Nucleotide excision repair	hypothetical protein KFK09_024459 [Dendrobium nobile]	POLX_TOBAC RecName: Full=Retrovirus-related Pol polyprotein from transposon TNT 1-94; Includes: RecName: Full=Protease; EC=3.4.23.-; Includes: RecName: Full=Reverse transcriptase; EC=2.7.7.49; Includes: RecName: Full=Endonuclease;	A0A4Y1RVK9_PRUDU SubName: Full=Multidrug resistance-associated protein 9 {ECO:0000313|EMBL:BBH08402.1};	FOG: Transposon-encoded proteins with TYA, reverse transcriptase, integrase domains in various combinations	GO:0004190,aspartic-type endopeptidase activity; GO:0004519,endonuclease activity; GO:0003676,nucleic acid binding; GO:0003964,RNA-directed DNA polymerase activity; GO:0008270,zinc ion binding; GO:0015074,DNA integration; GO:0006508,proteolysis; GO:0003674,molecular_function; GO:0003824,catalytic activity; GO:0004175,endopeptidase activity; GO:0008233,peptidase activity; GO:0016787,hydrolase acti…	Reverse transcriptase (RNA-dependent DNA polymerase)	--	--	--
Cluster-54371.2	0	0	0.09	1.42	1.28	1.13	0.55	0.46	0.64	0	0	0	5.63925	5.52504e-16	7.23599e-15	up	-7.92816	2.31493e-10	1.42866e-09	down	-1.10753	1.29954e-05	5.34564e-05	down	3623	K01792 glucose-6-phosphate 1-epimerase [EC:5.1.3.15] | (RefSeq) putative glucose-6-phosphate 1-epimerase (A)	ko00010: Glycolysis / Gluconeogenesis; ko01100: Metabolic pathways; ko01110: Biosynthesis of secondary metabolites	putative glucose-6-phosphate 1-epimerase isoform X1 [Dendrobium catenatum]	AAPC_CENCI RecName: Full=Putative glucose-6-phosphate 1-epimerase {ECO:0000250|UniProtKB:Q03161}; EC=5.1.3.15 {ECO:0000250|UniProtKB:Q03161}; AltName: Full=Putative D-hexose-6-phosphate mutarotase {ECO:0000250|UniProtKB:Q03161}; AltName: Full=Putative apospory-associated protein C;	A0A7I8L690_SPIIN RecName: Full=Glucose-6-phosphate 1-epimerase {ECO:0000256|ARBA:ARBA00012083, ECO:0000256|PIRNR:PIRNR016020}; EC=5.1.3.15 {ECO:0000256|ARBA:ARBA00012083, ECO:0000256|PIRNR:PIRNR016020};	Uncharacterized enzymes related to aldose 1-epimerase	GO:0030246,carbohydrate binding; GO:0047938,glucose-6-phosphate 1-epimerase activity; GO:0005975,carbohydrate metabolic process; GO:0003674,molecular_function; GO:0005488,binding; GO:0003824,catalytic activity; GO:0016853,isomerase activity; GO:0016854,racemase and epimerase activity; GO:0016857,racemase and epimerase activity, acting on carbohydrates and derivatives; GO:0008150,biological_proces…	Aldose 1-epimerase	--	--	--
Cluster-55468.0	0.2	0	0	3.4	3.24	2.58	1.55	0.42	1.41	3.92	3.72	4.42	5.59158	4.75812e-12	4.2153e-11	up	1.66093	0.000898324	0.00232155	up	-1.3315	0.010536	0.0250288	down	1194	K17525 chitinase domain-containing protein 1 | (RefSeq) rhodanese-like domain-containing protein 4, chloroplastic (A)	--	rhodanese-like domain-containing protein 4, chloroplastic [Phalaenopsis equestris]	STR4_ARATH RecName: Full=Rhodanese-like domain-containing protein 4, chloroplastic; AltName: Full=Protein THYLAKOID RHODANESE-LIKE {ECO:0000303|PubMed:19682289}; AltName: Full=Sulfurtransferase 4 {ECO:0000303|PubMed:17408957}; Short=AtStr4 {ECO:0000303|PubMed:17408957}; Flags: Precursor;	A0A2I0WAF4_9ASPA SubName: Full=Rhodanese-like domain-containing protein 4, chloroplastic {ECO:0000313|EMBL:PKU72632.1};	--	GO:0009507,chloroplast; GO:0009941,chloroplast envelope; GO:0009534,chloroplast thylakoid; GO:0009535,chloroplast thylakoid membrane; GO:0098807,chloroplast thylakoid membrane protein complex; GO:0005829,cytosol; GO:0016021,integral component of membrane; GO:0009772,photosynthetic electron transport in photosystem II; GO:0006091,generation of precursor metabolites and energy; GO:0008150,biologica…	--	--	--	--
Cluster-29309.3	0.03	0	0.03	0.65	0.29	0.71	1.01	1.04	1.25	0.08	0	0.03	5.57795	2.76192e-06	1.17772e-05	up	-5.35534	2.84121e-13	2.42106e-12	down	1.15266	0.0053186	0.0136518	up	2790	K20222 importin-5 | (RefSeq) importin-5-like (A)	ko03013: Nucleocytoplasmic transport	hypothetical protein KFK09_000067 [Dendrobium nobile]	VAP11_ARATH RecName: Full=Vesicle-associated protein 1-1; AltName: Full=Plant VAP homolog 11; Short=AtPVA11; AltName: Full=VAMP-associated protein 1-1; AltName: Full=Vesicle-associated protein 27-1; Contains: RecName: Full=Vesicle-associated protein 1-1, N-terminally processed;	A0A835PI25_VANPL RecName: Full=MSP domain-containing protein {ECO:0000259|PROSITE:PS50202};	VAMP-associated protein involved in inositol metabolism	GO:0005829,cytosol; GO:0005783,endoplasmic reticulum; GO:0005789,endoplasmic reticulum membrane; GO:0016021,integral component of membrane; GO:0005886,plasma membrane; GO:0000326,protein storage vacuole; GO:0032586,protein storage vacuole membrane; GO:0090158,endoplasmic reticulum membrane organization; GO:0061817,endoplasmic reticulum-plasma membrane tethering; GO:0046907,intracellular transport…	MSP (Major sperm protein) domain	--	--	--
Cluster-71268.2	0.14	0	0	1.13	2.27	2.62	0	0	0	1.31	0.99	1.59	5.57403	1.15569e-09	7.66734e-09	up	8.14637	6.48765e-11	4.26848e-10	up	-8.83116	4.52753e-12	4.37841e-11	down	2333	--	--	hypothetical protein KFK09_029103 [Dendrobium nobile]	NOV_ARATH RecName: Full=Protein NO VEIN {ECO:0000303|PubMed:19880797}; AltName: Full=Protein EMBRYO DEFECTIVE 2597 {ECO:0000303|PubMed:15266054};	A0A6J0PJB0_ELAGV SubName: Full=uncharacterized protein LOC105044003 isoform X2 {ECO:0000313|RefSeq:XP_019705685.1};	--	GO:0005634,nucleus; GO:0009926,auxin polar transport; GO:0001708,cell fate specification; GO:0009793,embryo development ending in seed dormancy; GO:0010305,leaf vascular tissue pattern formation; GO:0048364,root development; GO:0019827,stem cell population maintenance; GO:0006810,transport; GO:0008150,biological_process; GO:0009914,hormone transport; GO:0010817,regulation of hormone levels; GO:00…	Protein NO VEIN, C-terminal	--	--	--
Cluster-49651.3	0	0.13	0	2.23	1.96	2.3	32	25.09	23.48	0	0	0	5.57286	7.10489e-07	3.23626e-06	up	-11.1455	1.35053e-20	2.18273e-19	down	3.79708	4.69266e-56	3.98977e-54	up	924	K02736 20S proteasome subunit beta 7 [EC:3.4.25.1] | (RefSeq) proteasome subunit beta type-4 (A)	ko03050: Proteasome	proteasome subunit beta type-4-like protein [Dendrobium officinale]	PSB4_ARATH RecName: Full=Proteasome subunit beta type-4; AltName: Full=20S proteasome beta subunit G-1; AltName: Full=Proteasome component H; AltName: Full=Proteasome subunit beta type-7; Flags: Precursor;	A0A1S6YFN5_DENOF RecName: Full=Proteasome subunit beta {ECO:0000256|PIRNR:PIRNR001213};	20S proteasome, regulatory subunit beta type PSMB4/PRE4	GO:0005829,cytosol; GO:0022626,cytosolic ribosome; GO:0005634,nucleus; GO:0000502,proteasome complex; GO:0005839,proteasome core complex; GO:0019774,proteasome core complex, beta-subunit complex; GO:0010498,proteasomal protein catabolic process; GO:0006508,proteolysis; GO:0006807,nitrogen compound metabolic process; GO:0008150,biological_process; GO:0008152,metabolic process; GO:0009056,catabolic…	Proteasome subunit	--	--	--
Cluster-68290.6	0.32	0.4	0	11.12	11.57	11.48	20.93	23.37	23.95	1.27	0.66	1.03	5.53361	2.68958e-54	1.71127e-52	up	-4.73834	4.2674e-115	9.34539e-113	down	1.12751	9.22487e-36	4.36205e-34	up	1493	K08057 calreticulin | (RefSeq) calreticulin-3 (A)	ko04141: Protein processing in endoplasmic reticulum; ko04145: Phagosome	calreticulin-3 [Phalaenopsis equestris]	CALR3_ARATH RecName: Full=Calreticulin-3; AltName: Full=Protein PRIORITY IN SWEET LIFE 1; Flags: Precursor;	A0A2I0VCQ6_9ASPA RecName: Full=Calreticulin {ECO:0000256|PIRNR:PIRNR002356};	Calreticulin	GO:0005783,endoplasmic reticulum; GO:0005788,endoplasmic reticulum lumen; GO:0005789,endoplasmic reticulum membrane; GO:0005576,extracellular region; GO:0005509,calcium ion binding; GO:0030246,carbohydrate binding; GO:0051082,unfolded protein binding; GO:0046283,anthocyanin-containing compound metabolic process; GO:0042742,defense response to bacterium; GO:0009626,plant-type hypersensitive respon…	Calreticulin family	--	--	--
Cluster-67132.4	0.52	0	0	8.78	6.17	7.77	0	0.28	0	1.06	1.49	2.45	5.51363	0.00102139	0.00293143	up	4.01271	0.000182511	0.000528595	up	-6.23288	7.79261e-18	1.35429e-16	down	1092	--	--	hypothetical protein IEQ34_021357 [Dendrobium chrysotoxum]	PNSB5_ARATH RecName: Full=Photosynthetic NDH subunit of subcomplex B 5, chloroplastic {ECO:0000303|PubMed:21785130}; Short=Protein PnsB5 {ECO:0000303|PubMed:21785130}; AltName: Full=NAD(P)H dehydrogenase 18 {ECO:0000312|EMBL:AED95005.1}; Flags: Precursor;	A0A0F7GXS1_9ASPA SubName: Full=NAD(P)H dehydrogenase 18 {ECO:0000313|EMBL:AKG62556.1};	--	GO:0009507,chloroplast; GO:0031969,chloroplast membrane; GO:0009535,chloroplast thylakoid membrane; GO:0016021,integral component of membrane; GO:0009536,plastid; GO:0006979,response to oxidative stress; GO:0006950,response to stress; GO:0008150,biological_process; GO:0050896,response to stimulus; GO:0005575,cellular_component; GO:0005622,intracellular anatomical structure; GO:0005737,cytoplasm; …	--	--	--	--
Cluster-68635.1	0	0	0.05	0.86	0.5	0.6	0	0	0	2.02	1.85	2.18	5.51038	2.76414e-10	1.98541e-09	up	9.76574	3.38823e-16	3.84459e-15	up	-8.17213	7.92912e-11	6.56511e-10	down	4281	K20725 MAP kinase substrate 1 | (RefSeq) uncharacterized protein LOC111204050 (A)	ko04016: MAPK signaling pathway - plant	Putative ribonuclease H protein [Dendrobium catenatum]	--	A0A2I0XDS4_9ASPA SubName: Full=Ribonuclease H protein {ECO:0000313|EMBL:PKU86055.1};	FOG: Reverse transcriptase	GO:0046872,metal ion binding; GO:0003676,nucleic acid binding; GO:0004523,RNA-DNA hybrid ribonuclease activity; GO:0003674,molecular_function; GO:0005488,binding; GO:0043167,ion binding; GO:0043169,cation binding; GO:0097159,organic cyclic compound binding; GO:1901363,heterocyclic compound binding; GO:0003824,catalytic activity; GO:0004518,nuclease activity; GO:0004519,endonuclease activity; GO:0…	zinc-binding in reverse transcriptase	--	--	--
Cluster-4623.2	0.09	0.15	0.08	8.01	4.87	5.26	0.17	0.3	0.26	2.86	3.23	3.39	5.41946	6.49771e-36	2.38291e-34	up	3.28374	1.01578e-21	1.7718e-20	up	-4.13611	1.07772e-31	4.2214e-30	down	2514	K19525 vacuolar protein sorting-associated protein 13A/C | (RefSeq) uncharacterized protein LOC110098611 (A)	--	RNA-directed DNA polymerase [Dendrobium catenatum]	M860_ARATH RecName: Full=Uncharacterized mitochondrial protein AtMg00860; AltName: Full=ORF158;	A0A2I0X7F7_9ASPA SubName: Full=RNA-directed DNA polymerase {ECO:0000313|EMBL:PKU83847.1};	FOG: Transposon-encoded proteins with TYA, reverse transcriptase, integrase domains in various combinations	GO:0005739,mitochondrion; GO:0005575,cellular_component; GO:0005622,intracellular anatomical structure; GO:0005737,cytoplasm; GO:0043226,organelle; GO:0043227,membrane-bounded organelle; GO:0043229,intracellular organelle; GO:0043231,intracellular membrane-bounded organelle; GO:0110165,cellular anatomical entity	RNase H-like domain found in reverse transcriptase	--	--	--
Cluster-68565.8	0	0.1	0	1.57	1.66	0.95	0	0	0	0.5	0.94	0.39	5.38909	7.21543e-11	5.56714e-10	up	7.08753	2.37362e-07	1.00905e-06	up	-8.32782	3.05671e-11	2.66523e-10	down	2382	K23280 rhamnogalacturonan I rhamnosyltransferase [EC:2.4.1.351] | (RefSeq) uncharacterized protein At1g04910 (A)	--	LOW QUALITY PROTEIN: uncharacterized protein At1g04910-like [Phalaenopsis equestris]	OFUT6_ARATH RecName: Full=O-fucosyltransferase 6 {ECO:0000305}; Short=O-FucT-6 {ECO:0000305}; EC=2.4.1.- {ECO:0000305}; AltName: Full=O-fucosyltransferase family protein {ECO:0000312|EMBL:ARJ31406.1};	A0A2I0WXL5_9ASPA RecName: Full=O-fucosyltransferase family protein {ECO:0000256|ARBA:ARBA00030350};	--	GO:0016021,integral component of membrane; GO:0016757,glycosyltransferase activity; GO:0006004,fucose metabolic process; GO:0003674,molecular_function; GO:0003824,catalytic activity; GO:0016740,transferase activity; GO:0005975,carbohydrate metabolic process; GO:0005996,monosaccharide metabolic process; GO:0008150,biological_process; GO:0008152,metabolic process; GO:0019318,hexose metabolic proces…	GDP-fucose protein O-fucosyltransferase	--	--	--
Cluster-55837.6	0	0.14	0	2.21	1.61	2.29	0	0	0	0.68	1.09	1.11	5.37135	1.53879e-09	1.0044e-08	up	8.11474	9.76395e-11	6.30289e-10	up	-9.26254	2.61036e-14	3.23117e-13	down	3004	K17046 protein DEK | (RefSeq) glutamic acid-rich protein (A)	--	omega-hydroxypalmitate O-feruloyl transferase [Dendrobium catenatum]	DEKP2_ARATH RecName: Full=DEK domain-containing chromatin-associated protein 2 {ECO:0000303|PubMed:15496452}; Short=At-DEK2 {ECO:0000305}; Short=AtDEK-2 {ECO:0000303|PubMed:15496452}; Short=Protein DEK 2 {ECO:0000303|PubMed:15496452};	A0A2I0VE74_9ASPA SubName: Full=Omega-hydroxypalmitate O-feruloyl transferase {ECO:0000313|EMBL:PKU61719.1};	Chromatin-associated protein Dek and related proteins, contains SAP DNA binding domain	GO:0005730,nucleolus; GO:0005634,nucleus; GO:0003682,chromatin binding; GO:0003677,DNA binding; GO:0042393,histone binding; GO:0006338,chromatin remodeling; GO:0045892,negative regulation of DNA-templated transcription; GO:0006355,regulation of DNA-templated transcription; GO:0003674,molecular_function; GO:0005488,binding; GO:0003676,nucleic acid binding; GO:0097159,organic cyclic compound bindin…	DEK C terminal domain	--	--	--
Cluster-63379.0	0.69	0.83	0.77	32.37	29.32	29.74	1.92	2.65	2.41	45.93	39.09	37.49	5.3136	8.52803e-134	1.80352e-131	up	3.9512	1.49027e-115	3.31331e-113	up	-3.58582	3.09855e-125	1.08352e-122	down	1290	K16292 KDEL-tailed cysteine endopeptidase [EC:3.4.22.-] | (RefSeq) vignain (A)	--	hypothetical protein IEQ34_018482 [Dendrobium chrysotoxum]	CYSP_HEMSP RecName: Full=Thiol protease SEN102; EC=3.4.22.-; Flags: Precursor;	A0A2I0VBT9_9ASPA SubName: Full=Thiol protease SEN102 {ECO:0000313|EMBL:PKU60870.1};	Cysteine proteinase Cathepsin L	GO:0005788,endoplasmic reticulum lumen; GO:0008234,cysteine-type peptidase activity; GO:0006508,proteolysis; GO:0003674,molecular_function; GO:0003824,catalytic activity; GO:0008233,peptidase activity; GO:0016787,hydrolase activity; GO:0140096,catalytic activity, acting on a protein; GO:0006807,nitrogen compound metabolic process; GO:0008150,biological_process; GO:0008152,metabolic process; GO:00…	Papain family cysteine protease	--	--	--
Cluster-12645.0	0	0.01	0.04	0.64	0.57	0.73	0	0.01	0.02	0.64	0.52	0.49	5.29209	5.86787e-11	4.5743e-10	up	5.81965	1.14764e-07	5.06506e-07	up	-6.0942	1.8245e-08	1.11207e-07	down	3697	--	--	--	--	--	--	--	--	--	--	--
Cluster-55654.0	0.08	0.12	0.04	2.95	2.93	3.12	0.29	0.34	0.13	10.92	11.04	10.71	5.25268	3.38205e-32	1.09078e-30	up	5.25285	8.2369e-95	1.27932e-92	up	-3.4486	4.16281e-27	1.33213e-25	down	2607	--	--	uncharacterized protein LOC110022740 [Phalaenopsis equestris]	--	A0A2I0VXX9_9ASPA SubName: Full=Uncharacterized protein {ECO:0000313|EMBL:PKU68239.1};	--	--	Reverse transcriptase-like	--	--	--
Cluster-59742.2	0	0.36	0	2.97	5.77	5.13	1.19	2.27	1.76	5.11	5.53	2.77	5.23825	0.00447886	0.0112646	up	1.18789	0.00205622	0.00496557	up	-1.2882	0.000527925	0.00168455	down	1773	K20178 vacuolar protein sorting-associated protein 8 | (RefSeq) hypothetical protein (A)	--	hypothetical protein KFK09_025550 [Dendrobium nobile]	Y3725_ARATH RecName: Full=GTP-binding protein At3g49725, chloroplastic; Flags: Precursor;	A0A2I0WKM2_9ASPA SubName: Full=GTP-binding protein {ECO:0000313|EMBL:PKU76207.1};	Predicted GTP binding protein	GO:0009507,chloroplast; GO:0005737,cytoplasm; GO:0005525,GTP binding; GO:0046872,metal ion binding; GO:0043022,ribosome binding; GO:0000166,nucleotide binding; GO:0003674,molecular_function; GO:0005488,binding; GO:0017076,purine nucleotide binding; GO:0019001,guanyl nucleotide binding; GO:0032553,ribonucleotide binding; GO:0032555,purine ribonucleotide binding; GO:0032561,guanyl ribonucleotide bi…	GTP-binding GTPase Middle Region	--	--	--
Cluster-59455.2	0.28	0	0.1	1.97	3.76	1.98	0.07	0	0	1.34	3.18	1.87	5.17893	3.43311e-09	2.1351e-08	up	6.59576	6.55328e-07	2.63982e-06	up	-6.87757	9.23443e-08	5.11319e-07	down	1195	K15272 solute carrier family 35 (UDP-sugar transporter), member A1/2/3 | (RefSeq) CMP-sialic acid transporter 2-like (A)	--	unknown [Glycine max]	CSTR2_ORYSI RecName: Full=CMP-sialic acid transporter 2 {ECO:0000305}; Short=CMP-SA-Tr 2 {ECO:0000305}; Short=CMP-Sia-Tr 2 {ECO:0000305}; AltName: Full=CMP-sialic acid transporter-like protein 2 {ECO:0000305};	A0A453B8I0_AEGTS SubName: Full=Uncharacterized protein {ECO:0000313|EnsemblPlants:AET2Gv20409500.16};	--	GO:0000139,Golgi membrane; GO:0016021,integral component of membrane; GO:0015165,pyrimidine nucleotide-sugar transmembrane transporter activity; GO:0008643,carbohydrate transport; GO:0003674,molecular_function; GO:0005215,transporter activity; GO:0005338,nucleotide-sugar transmembrane transporter activity; GO:0015932,nucleobase-containing compound transmembrane transporter activity; GO:0022857,tr…	--	--	--	--
Cluster-67978.4	0.05	0	0	0.51	0.64	0.74	0	0	0	0.78	0.88	0.9	5.15074	3.38358e-09	2.10637e-08	up	8.18848	2.25118e-11	1.5616e-10	up	-7.80817	4.73165e-10	3.58249e-09	down	3480	K08064 nuclear transcription factor Y, alpha | (RefSeq) nuclear transcription factor Y subunit A-1 isoform X2 (A)	--	nuclear transcription factor Y subunit A-9 isoform X3 [Dendrobium catenatum]	NFYA9_ARATH RecName: Full=Nuclear transcription factor Y subunit A-9; Short=AtNF-YA-9;	A0A8B8ZN19_PHODC RecName: Full=Nuclear transcription factor Y subunit {ECO:0000256|RuleBase:RU367155};	CCAAT-binding factor, subunit B (HAP2)	GO:0016602,CCAAT-binding factor complex; GO:0003700,DNA-binding transcription factor activity; GO:0000981,DNA-binding transcription factor activity, RNA polymerase II-specific; GO:0000978,RNA polymerase II cis-regulatory region sequence-specific DNA binding; GO:0009793,embryo development ending in seed dormancy; GO:0055046,microgametogenesis; GO:0045892,negative regulation of DNA-templated transc…	CCAAT-binding transcription factor (CBF-B/NF-YA) subunit B	NF-YA	TF	NF-Y->NF-YA
Cluster-31267.0	0.03	0.09	0.07	2.77	1.82	2.48	0.13	0.12	0.13	1.36	1.32	1.18	5.13117	5.05341e-14	5.53867e-13	up	3.1293	3.94377e-08	1.84919e-07	up	-4.05449	1.41229e-13	1.61995e-12	down	1547	--	--	--	--	--	--	--	--	--	--	--
Cluster-11964.1	0	0.14	0	0.91	1.36	2.28	0	0	0	1.92	3.02	1.54	5.06466	3.31808e-07	1.57486e-06	up	9.0932	3.53571e-13	2.97752e-12	up	-8.63475	2.14355e-11	1.9109e-10	down	2645	--	--	hypothetical protein IEQ34_010467 [Dendrobium chrysotoxum]	--	A0A2I0WAR4_9ASPA RecName: Full=UDENN domain-containing protein {ECO:0000259|PROSITE:PS50211};	Uncharacterized conserved protein	GO:0005085,guanyl-nucleotide exchange factor activity; GO:0003674,molecular_function; GO:0030234,enzyme regulator activity; GO:0030695,GTPase regulator activity; GO:0060589,nucleoside-triphosphatase regulator activity; GO:0098772,molecular function regulator activity	Stabilization of polarity axis	--	--	--
Cluster-41776.1	0	2.12	4.11	81.86	79.14	49.6	24.22	29.32	22.81	58.37	71.77	56.59	5.06411	0.000661581	0.00196953	up	1.08185	2.37251e-14	2.27531e-13	up	-1.32062	2.01197e-12	2.02275e-11	down	938	K02155 V-type H+-transporting ATPase 16kDa proteolipid subunit | (RefSeq) V-type proton ATPase 16 kDa proteolipid subunit (A)	ko00190: Oxidative phosphorylation; ko01100: Metabolic pathways; ko04145: Phagosome	V-type proton ATPase 16 kDa proteolipid subunit-like isoform X1 [Prosopis alba]	VATL_VIGRR RecName: Full=V-type proton ATPase 16 kDa proteolipid subunit; Short=V-ATPase 16 kDa proteolipid subunit; AltName: Full=Vacuolar proton pump 16 kDa proteolipid subunit;	A0A1S3U7G9_VIGRR RecName: Full=V-type proton ATPase proteolipid subunit {ECO:0000256|RuleBase:RU363060};	Vacuolar H+-ATPase V0 sector, subunits c/c'	GO:0016021,integral component of membrane; GO:0033179,proton-transporting V-type ATPase, V0 domain; GO:0005774,vacuolar membrane; GO:0046961,proton-transporting ATPase activity, rotational mechanism; GO:0003674,molecular_function; GO:0005215,transporter activity; GO:0008324,cation transmembrane transporter activity; GO:0009678,pyrophosphate hydrolysis-driven proton transmembrane transporter activ…	ATP synthase subunit C	--	--	--
Cluster-25401.4	0.2	0.09	0.09	4.15	3.71	2.94	0	0	0	2.86	2.41	3.46	5.05231	2.87495e-11	2.3248e-10	up	7.53701	2.57431e-09	1.39926e-08	up	-8.02635	2.07024e-10	1.63243e-09	down	1428	--	--	--	--	--	--	--	--	--	--	--
Cluster-57345.5	0.59	0.2	0.82	5.66	4.59	5.1	2.25	1.91	1.34	1.43	0.93	0.63	5.04507	4.58222e-34	1.57998e-32	up	-2.45319	1.86604e-06	7.08177e-06	down	-1.31104	8.40238e-09	5.38082e-08	down	3077	K12900 serine/arginine-rich splicing factor 10 | (RefSeq) serine/arginine-rich SC35-like splicing factor SCL30A (A)	ko03040: Spliceosome	Ethylene-responsive transcription factor ERF114 [Dendrobium catenatum]	EF113_ARATH RecName: Full=Ethylene-responsive transcription factor ERF113; AltName: Full=Protein RELATED TO AP2 6L {ECO:0000305};	A0A2I0V9X7_9ASPA SubName: Full=Ethylene-responsive transcription factor ERF114 {ECO:0000313|EMBL:PKU60203.1};	--	GO:0005634,nucleus; GO:0003700,DNA-binding transcription factor activity; GO:0000976,transcription cis-regulatory region binding; GO:0071497,cellular response to freezing; GO:0009873,ethylene-activated signaling pathway; GO:0019760,glucosinolate metabolic process; GO:0045893,positive regulation of DNA-templated transcription; GO:0009737,response to abscisic acid; GO:0009723,response to ethylene; …	AP2 domain	AP2/ERF-ERF	TF	AP2/ERF->AP2/ERF-ERF
Cluster-59879.4	0.54	0.12	0.35	10.37	11.16	9.65	0.15	0	0	13.9	11.09	11.12	5.04373	5.98547e-34	2.05426e-32	up	8.00216	2.21335e-14	2.12874e-13	up	-7.85262	4.39424e-14	5.32975e-13	down	1020	--	--	--	--	--	--	--	--	--	--	--
Cluster-62621.0	0.11	0.74	0.11	10.66	11.14	8.78	2.41	2.12	1.42	0.12	0.4	0.27	4.95502	4.09027e-08	2.18569e-07	up	-3.14043	5.65171e-11	3.74662e-10	down	-2.22373	8.37976e-28	2.79074e-26	down	2631	K04733 interleukin-1 receptor-associated kinase 4 [EC:2.7.11.1] | (RefSeq) G-type lectin S-receptor-like serine/threonine-protein kinase RKS1 isoform X1 (A)	--	cysteine-rich receptor-like protein kinase 2 [Dendrobium catenatum]	CRK2_ARATH RecName: Full=Cysteine-rich receptor-like protein kinase 2; Short=Cysteine-rich RLK2; EC=2.7.11.-; Flags: Precursor;	A0A2I0WWW8_9ASPA SubName: Full=Cysteine-rich receptor-like protein kinase 2 {ECO:0000313|EMBL:PKU80155.1};	--	GO:0016021,integral component of membrane; GO:0005886,plasma membrane; GO:0009506,plasmodesma; GO:0005524,ATP binding; GO:0016301,kinase activity; GO:0004672,protein kinase activity; GO:0106310,protein serine kinase activity; GO:0004674,protein serine/threonine kinase activity; GO:0052545,callose localization; GO:0046777,protein autophosphorylation; GO:0006468,protein phosphorylation; GO:0072593,…	Protein kinase domain	--	--	--
Cluster-55241.1	0.27	0.15	0.16	7.63	4.26	4.64	1.6	2.97	1.23	6.12	7.87	6.1	4.93085	3.12568e-17	4.55727e-16	up	1.59649	2.80312e-05	9.12681e-05	up	-1.38225	0.00161361	0.00466763	down	1086	K15706 E3 ubiquitin-protein ligase RNF167 [EC:2.3.2.27] | (RefSeq) RING-H2 finger protein ATL74 (A)	--	hypothetical protein IEQ34_008006 [Dendrobium chrysotoxum]	ATL56_ARATH RecName: Full=RING-H2 finger protein ATL56; EC=2.3.2.27 {ECO:0000305}; AltName: Full=RING-type E3 ubiquitin transferase ATL56 {ECO:0000305};	A0A2I0WE70_9ASPA SubName: Full=RING-H2 finger protein ATL56 {ECO:0000313|EMBL:PKU73941.1};	FOG: Predicted E3 ubiquitin ligase	GO:0016021,integral component of membrane; GO:0046872,metal ion binding; GO:0016740,transferase activity; GO:0071456,cellular response to hypoxia; GO:0016567,protein ubiquitination; GO:0003674,molecular_function; GO:0005488,binding; GO:0043167,ion binding; GO:0043169,cation binding; GO:0003824,catalytic activity; GO:0001666,response to hypoxia; GO:0006950,response to stress; GO:0008150,biological…	Ring finger domain	--	--	--
Cluster-29975.0	0.05	0.02	0.08	1.6	1.62	1.38	0.09	0.06	0.08	2.52	3.05	2.88	4.92839	7.04321e-30	2.09368e-28	up	5.02268	2.51803e-45	1.2854e-43	up	-4.18384	1.33393e-29	4.78418e-28	down	4488	K03006 DNA-directed RNA polymerase II subunit RPB1 [EC:2.7.7.6] | (RefSeq) LOW QUALITY PROTEIN: DNA-directed RNA polymerase II subunit RPB1-like (A)	ko03020: RNA polymerase; ko03420: Nucleotide excision repair	Retrovirus-related Pol polyprotein from transposon TNT 1-94 [Cajanus cajan]	POLX_TOBAC RecName: Full=Retrovirus-related Pol polyprotein from transposon TNT 1-94; Includes: RecName: Full=Protease; EC=3.4.23.-; Includes: RecName: Full=Reverse transcriptase; EC=2.7.7.49; Includes: RecName: Full=Endonuclease;	A0A151RPT4_CAJCA SubName: Full=Retrovirus-related Pol polyprotein from transposon TNT 1-94 {ECO:0000313|EMBL:KYP44533.1};	FOG: Transposon-encoded proteins with TYA, reverse transcriptase, integrase domains in various combinations	GO:0004190,aspartic-type endopeptidase activity; GO:0004519,endonuclease activity; GO:0003676,nucleic acid binding; GO:0003964,RNA-directed DNA polymerase activity; GO:0008270,zinc ion binding; GO:0015074,DNA integration; GO:0006508,proteolysis; GO:0003674,molecular_function; GO:0003824,catalytic activity; GO:0004175,endopeptidase activity; GO:0008233,peptidase activity; GO:0016787,hydrolase acti…	Reverse transcriptase (RNA-dependent DNA polymerase)	--	--	--
Cluster-68615.4	0.82	0.23	0.48	13.87	12.58	14.85	0	0	0	17.11	14.93	16.78	4.90701	4.93141e-25	1.16867e-23	up	9.40712	4.79955e-15	4.92539e-14	up	-9.25969	1.69e-14	2.1253e-13	down	704	K02889 large subunit ribosomal protein L21e | (RefSeq) 60S ribosomal protein L21-1 (A)	ko03010: Ribosome	60S ribosomal protein L21-1 [Phalaenopsis equestris]	RL211_ARATH RecName: Full=60S ribosomal protein L21-1;	A0A2I0X7W4_9ASPA SubName: Full=60S ribosomal protein L21-1 {ECO:0000313|EMBL:PKU84008.1};	60S ribosomal protein L21	GO:0022625,cytosolic large ribosomal subunit; GO:0022626,cytosolic ribosome; GO:0005576,extracellular region; GO:0005730,nucleolus; GO:0003735,structural constituent of ribosome; GO:0006412,translation; GO:0003674,molecular_function; GO:0005198,structural molecule activity; GO:0006518,peptide metabolic process; GO:0006807,nitrogen compound metabolic process; GO:0008150,biological_process; GO:0008…	Ribosomal protein L21e	--	--	--
Cluster-63952.3	0	0.12	0	1.06	0.78	1.73	8.6	10.05	7.55	1.41	2.69	2.05	4.90646	2.88001e-07	1.37798e-06	up	-2.27966	5.65133e-20	8.73095e-19	down	3.02123	2.32103e-24	6.3617e-23	up	2349	K01115 phospholipase D1/2 [EC:3.1.4.4] | (RefSeq) phospholipase D delta (A)	ko00564: Glycerophospholipid metabolism; ko00565: Ether lipid metabolism; ko01100: Metabolic pathways; ko01110: Biosynthesis of secondary metabolites; ko04144: Endocytosis	phospholipase D delta [Dendrobium catenatum]	PLDD1_ARATH RecName: Full=Phospholipase D delta {ECO:0000303|PubMed:11891260}; Short=AtPLDdelta {ECO:0000303|PubMed:11891260}; Short=PLD delta {ECO:0000303|PubMed:11891260}; EC=3.1.4.4 {ECO:0000269|PubMed:11706190, ECO:0000269|PubMed:12397060};	A0A835PN38_VANPL RecName: Full=Phospholipase D {ECO:0000256|ARBA:ARBA00012027, ECO:0000256|PIRNR:PIRNR036470}; EC=3.1.4.4 {ECO:0000256|ARBA:ARBA00012027, ECO:0000256|PIRNR:PIRNR036470};	Phospholipase D1	GO:0090395,plant cell papilla; GO:0000325,plant-type vacuole; GO:0005886,plasma membrane; GO:0009506,plasmodesma; GO:0005509,calcium ion binding; GO:0070290,N-acylphosphatidylethanolamine-specific phospholipase D activity; GO:0004630,phospholipase D activity; GO:0046473,phosphatidic acid metabolic process; GO:0046470,phosphatidylcholine metabolic process; GO:0009395,phospholipid catabolic process…	Phospholipase D C terminal	--	--	--
Cluster-59783.77	0	0	0.38	2.25	3.24	6.21	10.27	13.5	7.92	0.31	0	0	4.90317	0.00920856	0.0214983	up	-6.84361	1.81082e-05	6.03776e-05	down	1.56513	9.23809e-05	0.000334396	up	1543	K10644 E3 ubiquitin-protein ligase CHFR [EC:2.3.2.27] | (RefSeq) E3 ubiquitin-protein ligase CHFR isoform X1 (A)	--	E3 ubiquitin-protein ligase CHFR isoform X1 [Dendrobium catenatum]	--	A0A2I0WXK4_9ASPA RecName: Full=RING-type domain-containing protein {ECO:0000259|PROSITE:PS50089};	--	GO:0044260,cellular macromolecule metabolic process; GO:0044238,primary metabolic process; GO:0008150,biological_process; GO:0008152,metabolic process; GO:0009987,cellular process; GO:0043170,macromolecule metabolic process; GO:0044237,cellular metabolic process; GO:0071704,organic substance metabolic process	Cysteine rich domain with multizinc binding regions	--	--	--
Cluster-61461.1	0	0	0.07	0.56	0.8	0.66	0	0	0	0.76	0.76	0.26	4.87231	6.04257e-08	3.15046e-07	up	7.32034	1.20731e-07	5.32035e-07	up	-7.53728	2.51994e-09	1.73055e-08	down	2799	K25203 exportin-4 | (RefSeq) exportin-4 (A)	ko03013: Nucleocytoplasmic transport	hypothetical protein KFK09_009694 [Dendrobium nobile]	--	A0A2I0X4C0_9ASPA SubName: Full=Uncharacterized protein {ECO:0000313|EMBL:PKU82774.1};	Nuclear transport receptor exportin 4 (importin beta superfamily)	GO:0005634,nucleus; GO:0005049,nuclear export signal receptor activity; GO:0003674,molecular_function; GO:0140104,molecular carrier activity; GO:0140142,nucleocytoplasmic carrier activity; GO:0005575,cellular_component; GO:0005622,intracellular anatomical structure; GO:0043226,organelle; GO:0043227,membrane-bounded organelle; GO:0043229,intracellular organelle; GO:0043231,intracellular membrane-b…	CRM1 C terminal	--	--	--
Cluster-62932.5	0.21	0	0	1.81	1.8	2.43	0.11	0.23	0.14	1.76	0.87	1.85	4.86098	2.2822e-08	1.26094e-07	up	3.20229	5.42124e-06	1.93738e-05	up	-3.69463	9.87296e-10	7.14933e-09	down	1335	K08592 sentrin-specific protease 1 [EC:3.4.22.68] | (RefSeq) ubiquitin-like-specific protease 1A isoform X1 (A)	--	ubiquitin-like-specific protease 1A isoform X3 [Dendrobium catenatum]	ULP1A_ARATH RecName: Full=Ubiquitin-like-specific protease 1A; EC=3.4.22.-;	A0A2I0XD44_9ASPA SubName: Full=Ubiquitin-like-specific protease 1A {ECO:0000313|EMBL:PKU85823.1};	Protease, Ulp1 family	GO:0005737,cytoplasm; GO:0005634,nucleus; GO:0009506,plasmodesma; GO:0016929,deSUMOylase activity; GO:0016926,protein desumoylation; GO:0003674,molecular_function; GO:0003824,catalytic activity; GO:0008233,peptidase activity; GO:0008234,cysteine-type peptidase activity; GO:0016787,hydrolase activity; GO:0019783,ubiquitin-like protein peptidase activity; GO:0140096,catalytic activity, acting on a …	Ulp1 protease family, C-terminal catalytic domain	--	--	--
Cluster-69261.3	1.4	0.88	0.12	26.15	22.23	21.82	0.72	1.04	1.1	37.63	34.21	32.59	4.83547	8.02192e-10	5.43081e-09	up	5.0328	2.55406e-128	6.90527e-126	up	-4.51391	3.92688e-96	8.14706e-94	down	1356	K08057 calreticulin | (RefSeq) calreticulin (A)	ko04141: Protein processing in endoplasmic reticulum; ko04145: Phagosome	hypothetical protein IEQ34_008876 [Dendrobium chrysotoxum]	CALR1_ARATH RecName: Full=Calreticulin-1; Flags: Precursor;	A0A1W5LD63_DENOF RecName: Full=Calreticulin {ECO:0000256|PIRNR:PIRNR002356};	Calreticulin	GO:0005783,endoplasmic reticulum; GO:0005788,endoplasmic reticulum lumen; GO:0005789,endoplasmic reticulum membrane; GO:0005739,mitochondrion; GO:0005634,nucleus; GO:0000325,plant-type vacuole; GO:0009506,plasmodesma; GO:0099503,secretory vesicle; GO:0005509,calcium ion binding; GO:0030246,carbohydrate binding; GO:0051082,unfolded protein binding; GO:0006457,protein folding; GO:0034976,response t…	Calreticulin family	--	--	--
Cluster-57429.1	0.18	0.03	0.15	2.48	3.31	3.6	8.95	5.69	6.59	3.32	4.18	3.29	4.81362	8.06238e-18	1.22875e-16	up	-1.1624	2.72768e-06	1.01469e-05	down	1.30631	7.505e-07	3.6821e-06	up	1567	K17506 protein phosphatase 1L [EC:3.1.3.16] | (RefSeq) probable protein phosphatase 2C member 13, mitochondrial isoform X2 (A)	--	hypothetical protein KFK09_005000 [Dendrobium nobile]	P2C52_ORYSJ RecName: Full=Probable protein phosphatase 2C 52; Short=OsPP2C52; EC=3.1.3.16;	A0A835RYB7_VANPL RecName: Full=Protein-serine/threonine phosphatase {ECO:0000256|ARBA:ARBA00013081}; EC=3.1.3.16 {ECO:0000256|ARBA:ARBA00013081};	Serine/threonine protein phosphatase	GO:0046872,metal ion binding; GO:0017018,myosin phosphatase activity; GO:0006470,protein dephosphorylation; GO:0003674,molecular_function; GO:0005488,binding; GO:0043167,ion binding; GO:0043169,cation binding; GO:0003824,catalytic activity; GO:0004721,phosphoprotein phosphatase activity; GO:0004722,protein serine/threonine phosphatase activity; GO:0016787,hydrolase activity; GO:0016788,hydrolase …	Protein phosphatase 2C	--	--	--
Cluster-62368.2	0.06	0	0	0.38	0.57	0.39	0	0.04	0	0.67	0.48	0.54	4.81323	2.7753e-06	1.1832e-05	up	4.95932	4.44735e-07	1.83073e-06	up	-4.66406	7.61829e-06	3.24337e-05	down	3011	K08711 ATP-binding cassette, subfamily G (WHITE), member 2, PDR | (RefSeq) pleiotropic drug resistance protein 1-like (A)	ko02010: ABC transporters	RNA-directed DNA polymerase [Dendrobium catenatum]	RRPO_OENBE RecName: Full=RNA-directed DNA polymerase homolog; EC=2.7.7.48; AltName: Full=Reverse transcriptase homolog;	A0A2I0W8A8_9ASPA SubName: Full=RNA-directed DNA polymerase {ECO:0000313|EMBL:PKU71894.1};	FOG: Transposon-encoded proteins with TYA, reverse transcriptase, integrase domains in various combinations	GO:0005739,mitochondrion; GO:0003968,RNA-directed 5'-3' RNA polymerase activity; GO:0003964,RNA-directed DNA polymerase activity; GO:0003674,molecular_function; GO:0003824,catalytic activity; GO:0016740,transferase activity; GO:0016772,transferase activity, transferring phosphorus-containing groups; GO:0016779,nucleotidyltransferase activity; GO:0034062,5'-3' RNA polymerase activity; GO:0097747,R…	Integrase zinc binding domain	--	--	--
Cluster-70176.5	0.26	0	0	2.52	2.03	2.88	0	0.17	0.22	2.12	1.66	1.8	4.79232	0.00756438	0.0180246	up	3.8017	6.2034e-10	3.63725e-09	up	-4.27564	4.16668e-13	4.53834e-12	down	2088	K01262 Xaa-Pro aminopeptidase [EC:3.4.11.9] | (RefSeq) intermediate cleaving peptidase 55, mitochondrial isoform X1 (A)	--	intermediate cleaving peptidase 55, mitochondrial isoform X2 [Dendrobium catenatum]	ICP55_ARATH RecName: Full=Intermediate cleaving peptidase 55, mitochondrial {ECO:0000305}; EC=3.4.11.- {ECO:0000305}; AltName: Full=AtICP55 {ECO:0000303|PubMed:25732537}; AltName: Full=Protein INTERMEDIATE CLEAVAGE PEPTIDASE 55 {ECO:0000303|PubMed:25862457}; Flags: Precursor;	A0A2I0X7I3_9ASPA SubName: Full=FACT complex subunit SPT16 {ECO:0000313|EMBL:PKU83874.1};	Putative Xaa-Pro aminopeptidase	GO:0005739,mitochondrion; GO:0005634,nucleus; GO:0004177,aminopeptidase activity; GO:0030145,manganese ion binding; GO:0070006,metalloaminopeptidase activity; GO:0008233,peptidase activity; GO:0050821,protein stabilization; GO:0006508,proteolysis; GO:0003674,molecular_function; GO:0003824,catalytic activity; GO:0008238,exopeptidase activity; GO:0016787,hydrolase activity; GO:0140096,catalytic act…	Metallopeptidase family M24	--	--	--
Cluster-58003.6	0.41	1.66	0.33	23.43	23.18	19.87	1.25	0.43	1.32	0	0	0	4.7773	2.25883e-20	4.06141e-19	up	-6.90713	2.7575e-06	1.02474e-05	down	-4.38641	1.62664e-42	9.68856e-41	down	1204	K15803 (-)-germacrene D synthase [EC:4.2.3.75] | (RefSeq) alpha-humulene synthase-like (A)	ko00909: Sesquiterpenoid and triterpenoid biosynthesis	(-)-germacrene D synthase [Dendrobium catenatum]	TPSGD_VITVI RecName: Full=(-)-germacrene D synthase; EC=4.2.3.22; EC=4.2.3.75;	A0A2I0WXI2_9ASPA SubName: Full=(-)-germacrene D synthase {ECO:0000313|EMBL:PKU80372.1};	--	GO:0005737,cytoplasm; GO:0034004,germacradienol synthase activity; GO:0052577,germacrene-D synthase activity; GO:0000287,magnesium ion binding; GO:0016102,diterpenoid biosynthetic process; GO:0003674,molecular_function; GO:0003824,catalytic activity; GO:0016829,lyase activity; GO:0016835,carbon-oxygen lyase activity; GO:0016838,carbon-oxygen lyase activity, acting on phosphates; GO:0010333,terpen…	Terpene synthase, N-terminal domain	--	--	--
Cluster-48452.1	0.86	0.72	0.95	20.95	20.8	24.13	1.22	1.31	1.43	14.29	17.82	21.16	4.77143	1.11806e-45	5.67474e-44	up	3.57082	9.59164e-28	2.34695e-26	up	-3.97098	1.01545e-41	5.87865e-40	down	775	K03007 DNA-directed RNA polymerases I, II, and III subunit RPABC5 | (RefSeq) DNA-directed RNA polymerase subunit 10-like protein (A)	ko03020: RNA polymerase; ko03420: Nucleotide excision repair	hypothetical protein [Colocasia esculenta]	RPBAL_ARATH RecName: Full=DNA-directed RNA polymerase subunit 10-like protein {ECO:0000303|PubMed:19110459}; AltName: Full=ABC10 {ECO:0000303|PubMed:19110459}; AltName: Full=DNA-directed RNA polymerase III subunit L {ECO:0000303|PubMed:19110459}; AltName: Full=DNA-directed RNA polymerases I, II, and III subunit RPABC5 {ECO:0000303|PubMed:19110459}; Short=RNA polymerases I, II, and III subunit ABC…	A0A843U8Z9_COLES SubName: Full=Uncharacterized protein {ECO:0000313|EMBL:MQL80078.1};	DNA-directed RNA polymerase, subunit RPB10	GO:0005736,RNA polymerase I complex; GO:0005665,RNA polymerase II, core complex; GO:0005666,RNA polymerase III complex; GO:0003677,DNA binding; GO:0003899,DNA-directed 5'-3' RNA polymerase activity; GO:0008270,zinc ion binding; GO:0006360,transcription by RNA polymerase I; GO:0006366,transcription by RNA polymerase II; GO:0042797,tRNA transcription by RNA polymerase III; GO:0003674,molecular_func…	--	--	--	--
Cluster-62036.3	0.11	0.21	0	3.63	2.58	2.33	0	0.45	1.11	9.03	4.61	6.25	4.75363	1.87556e-16	2.56058e-15	up	3.52048	0.0146312	0.0295713	up	-2.35092	0.0224114	0.0484099	down	2006	K17710 pentatricopeptide repeat domain-containing protein 1 | (RefSeq) putative pentatricopeptide repeat-containing protein At2g02150 (A)	--	hypothetical protein KFK09_018698 [Dendrobium nobile]	Y2215_ARATH RecName: Full=Uncharacterized protein At2g02148;	A0A2I0AT45_9ASPA SubName: Full=Uncharacterized protein {ECO:0000313|EMBL:PKA58722.1};	FOG: PPR repeat	--	zinc-ribbon domain	--	--	--
Cluster-62027.1	2.71	7.95	4.31	105.86	103.09	121.78	284.44	276.69	254.06	3.4	1.88	1.63	4.73264	9.8123e-29	2.78094e-27	up	-7.39626	5.75987e-51	3.48448e-49	down	1.44456	2.27408e-08	1.37125e-07	up	390	K03671 thioredoxin 1 | (RefSeq) thioredoxin H1 (A)	--	thioredoxin H1 [Phalaenopsis equestris]	TRXH2_TOBAC RecName: Full=Thioredoxin H-type 2; Short=Trx-H2;	A0A2I0VJA7_9ASPA SubName: Full=Thioredoxin H1 {ECO:0000313|EMBL:PKU63496.1};	Thioredoxin	GO:0005737,cytoplasm; GO:0005575,cellular_component; GO:0005622,intracellular anatomical structure; GO:0110165,cellular anatomical entity	--	--	--	--
Cluster-64907.1	0.13	0.12	0.28	4.36	5.22	4.26	0	0.25	0	8.92	9.22	8.77	4.7237	9.29545e-09	5.4347e-08	up	6.38829	2.57014e-09	1.39734e-08	up	-5.54304	7.63937e-07	3.74549e-06	down	627	--	--	--	--	--	--	--	--	--	--	--
Cluster-67744.12	0	0	0.14	1.04	0.91	1.41	0	0	0	1.12	0.68	0.88	4.71975	5.44635e-07	2.51813e-06	up	7.59899	2.39636e-09	1.30838e-08	up	-7.98704	2.01418e-10	1.59055e-09	down	2337	--	--	--	--	--	--	--	--	--	--	--
Cluster-65132.14	0.18	0.31	0.34	7.28	4.27	5.19	5.43	4.16	3.61	15.38	14.26	15.52	4.71893	1.31717e-12	1.23672e-11	up	1.88368	6.36214e-10	3.72434e-09	up	-1.0565	0.0081946	0.0200355	down	773	--	--	--	--	--	--	--	--	--	--	--
Cluster-62082.0	0.04	0.04	0.03	1.11	0.95	0.97	0.21	0.35	0.37	1.13	0.93	1.71	4.70125	5.6653e-16	7.41313e-15	up	1.8514	5.19131e-06	1.85946e-05	up	-1.58938	2.14046e-06	9.83915e-06	down	3177	K16578 CLIP-associating protein 1/2 | (RefSeq) CLIP-associated protein-like (A)	--	Uncharacterized protein TCM_016759 [Theobroma cacao]	--	A0A061G792_THECC RecName: Full=RNase H type-1 domain-containing protein {ECO:0000259|PROSITE:PS50879};	--	GO:0003676,nucleic acid binding; GO:0004523,RNA-DNA hybrid ribonuclease activity; GO:0003674,molecular_function; GO:0005488,binding; GO:0097159,organic cyclic compound binding; GO:1901363,heterocyclic compound binding; GO:0003824,catalytic activity; GO:0004518,nuclease activity; GO:0004519,endonuclease activity; GO:0004521,endoribonuclease activity; GO:0004540,ribonuclease activity; GO:0016787,hy…	zinc-binding in reverse transcriptase	--	--	--
Cluster-60305.0	0.11	0.1	0.24	3.82	4.65	3.63	0.23	0.21	0.2	1.5	1.4	1.64	4.69526	8.01539e-22	1.57789e-20	up	2.61272	2.07488e-07	8.88867e-07	up	-4.08766	1.56018e-20	3.42364e-19	down	1384	K00521 ferric-chelate reductase [EC:1.16.1.7] | (RefSeq) ferric reduction oxidase 7, chloroplastic-like (A)	--	hypothetical protein IEQ34_019168 [Dendrobium chrysotoxum]	NAC22_ARATH RecName: Full=NAC domain-containing protein 21/22; Short=ANAC021/ANAC022;	A0A2I0VGT4_9ASPA SubName: Full=NAC domain-containing protein 21/22 {ECO:0000313|EMBL:PKU62619.1};	--	GO:0005634,nucleus; GO:0003677,DNA binding; GO:0003700,DNA-binding transcription factor activity; GO:0009734,auxin-activated signaling pathway; GO:0048527,lateral root development; GO:0003674,molecular_function; GO:0003676,nucleic acid binding; GO:0005488,binding; GO:0097159,organic cyclic compound binding; GO:1901363,heterocyclic compound binding; GO:0140110,transcription regulator activity; GO:…	No apical meristem (NAM) protein	NAC	TF	NAC
Cluster-37088.7	0.04	0.08	0.32	3.73	4.41	3.39	0.09	0.12	0.17	8.25	8.38	7.17	4.68369	7.45211e-17	1.05032e-15	up	5.8006	1.1189e-25	2.46637e-24	up	-4.81228	1.27958e-16	1.98725e-15	down	1244	--	--	hypothetical protein MA16_Dca020515 [Dendrobium catenatum]	--	A0A2I0XA84_9ASPA RecName: Full=DUF4283 domain-containing protein {ECO:0000259|Pfam:PF14111};	--	--	--	--	--	--
Cluster-50547.0	0.16	0.02	0.72	7.89	6.21	7.07	2	1.29	2.06	7.98	4.82	6.88	4.66242	2.13267e-09	1.36542e-08	up	1.71209	1.31484e-06	5.09497e-06	up	-1.89258	1.15317e-10	9.37255e-10	down	981	K12164 ubiquitin-like modifier-activating enzyme 5 | (RefSeq) ubiquitin-like modifier-activating enzyme 5 isoform X1 (A)	--	hypothetical protein IEQ34_000775 [Dendrobium chrysotoxum]	UBA5_ARATH RecName: Full=Ubiquitin-like modifier-activating enzyme 5; Short=Ubiquitin-activating enzyme 5;	A0A2I0WUM0_9ASPA RecName: Full=Ubiquitin-like modifier-activating enzyme 5 {ECO:0000256|ARBA:ARBA00016279};	Molybdopterin biosynthesis-related protein	GO:0005737,cytoplasm; GO:0005829,cytosol; GO:0005524,ATP binding; GO:0046872,metal ion binding; GO:0071566,UFM1 activating enzyme activity; GO:0032446,protein modification by small protein conjugation; GO:0071569,protein ufmylation; GO:0000166,nucleotide binding; GO:0003674,molecular_function; GO:0005488,binding; GO:0017076,purine nucleotide binding; GO:0030554,adenyl nucleotide binding; GO:00325…	ThiF family	--	--	--
Cluster-54910.0	0.74	1.4	0.2	19.76	19.75	18.79	1.48	1.77	1.16	26.41	26.98	24.74	4.61207	3.58139e-11	2.86427e-10	up	3.96461	6.5924e-125	1.69847e-122	up	-3.59422	5.99461e-107	1.52901e-104	down	1544	--	--	hypothetical protein IEQ34_010439 [Dendrobium chrysotoxum]	BAG4_ARATH RecName: Full=BAG family molecular chaperone regulator 4; AltName: Full=Bcl-2-associated athanogene 4;	A0A2I0X8N7_9ASPA SubName: Full=BAG family molecular chaperone regulator 4 {ECO:0000313|EMBL:PKU84250.1};	BCL2-associated athanogene-like proteins and related BAG family chaperone regulators	GO:0005829,cytosol; GO:0005783,endoplasmic reticulum; GO:0070971,endoplasmic reticulum exit site; GO:0000774,adenyl-nucleotide exchange factor activity; GO:0051087,chaperone binding; GO:0043268,positive regulation of potassium ion transport; GO:0050821,protein stabilization; GO:0006612,protein targeting to membrane; GO:0010119,regulation of stomatal movement; GO:0009409,response to cold; GO:00096…	BAG domain	--	--	--
Cluster-41795.11	0.13	0.08	0.21	2.75	2.69	2.55	11.16	7.86	9.12	0	0	0	4.59611	2.52887e-08	1.3898e-07	up	-9.36205	1.59311e-14	1.55578e-13	down	1.97275	1.47577e-12	1.50744e-11	up	821	K12874 intron-binding protein aquarius | (RefSeq) RNA helicase aquarius (A)	ko03040: Spliceosome	hypothetical protein IEQ34_014806 [Dendrobium chrysotoxum]	--	A0A835VH62_VANPL RecName: Full=Aquarius_N domain-containing protein {ECO:0000259|Pfam:PF16399};	DEAD box containing helicases	--	Intron-binding protein aquarius N-terminus	--	--	--
Cluster-69679.2	0	0.19	0	1.64	1.97	0.94	0.12	0.06	0.06	6.22	8.91	7.77	4.57904	9.45772e-06	3.7499e-05	up	6.59132	1.76514e-35	6.15047e-34	up	-4.29841	4.17374e-11	3.57734e-10	down	2189	K11752 diaminohydroxyphosphoribosylaminopyrimidine deaminase / 5-amino-6-(5-phosphoribosylamino)uracil reductase [EC:3.5.4.26 1.1.1.193] | (RefSeq) riboflavin biosynthesis protein PYRR, chloroplastic isoform X1 (A)	ko00740: Riboflavin metabolism; ko01100: Metabolic pathways; ko01110: Biosynthesis of secondary metabolites; ko01240: Biosynthesis of cofactors	hypothetical protein KFK09_003932 [Dendrobium nobile]	RIBRX_MAIZE RecName: Full=Riboflavin biosynthesis protein PYRR, chloroplastic; Includes: RecName: Full=Inactive diaminohydroxyphosphoribosylaminopyrimidine deaminase; Short=DRAP deaminase; AltName: Full=Riboflavin-specific deaminase; Includes: RecName: Full=5-amino-6-(5-phosphoribosylamino)uracil reductase; EC=1.1.1.193; AltName: Full=HTP reductase; Includes: RecName: Full=Riboflavin biosynthesis…	A0A8K0I0U6_COCNU SubName: Full=Putative Riboflavin biosynthesis protein PYRR, chloroplastic {ECO:0000313|EMBL:KAG1331562.1};	--	GO:0009507,chloroplast; GO:0008703,5-amino-6-(5-phosphoribosylamino)uracil reductase activity; GO:0008835,diaminohydroxyphosphoribosylaminopyrimidine deaminase activity; GO:0004159,dihydropyrimidine dehydrogenase (NAD+) activity; GO:0016799,hydrolase activity, hydrolyzing N-glycosyl compounds; GO:0050661,NADP binding; GO:1901135,carbohydrate derivative metabolic process; GO:0009658,chloroplast or…	NADAR domain	--	--	--
Cluster-48184.0	0.16	0.41	0	6.69	6.37	6.32	0	0.08	0.13	8.15	5.6	5.29	4.5654	2.40018e-10	1.73918e-09	up	6.0125	3.81709e-08	1.79344e-07	up	-5.93121	4.44475e-08	2.57315e-07	down	769	--	--	--	--	--	--	--	--	--	--	--
Cluster-56931.0	0.15	0.13	0.12	4.04	3.52	2.13	0	0.15	0.31	3.74	2.83	3.39	4.55678	1.40884e-33	4.79081e-32	up	4.33317	0.000533726	0.00143688	up	-4.33734	0.000709764	0.00220728	down	3876	K03021 DNA-directed RNA polymerase III subunit RPC2 [EC:2.7.7.6] | (RefSeq) DNA-directed RNA polymerase III subunit 2 isoform X1 (A)	ko03020: RNA polymerase	DNA-directed RNA polymerase III subunit 2 isoform X1 [Phalaenopsis equestris]	NRPC2_ARATH RecName: Full=DNA-directed RNA polymerase III subunit 2 {ECO:0000305}; AltName: Full=DNA-directed RNA polymerase III subunit RPC2 {ECO:0000305}; Short=DNA polymerase I subunit C2 {ECO:0000305}; EC=2.7.7.6 {ECO:0000305}; AltName: Full=Nuclear RNA polymerase C2 {ECO:0000312|EMBL:AED95209.1};	A0A835Q5M3_VANPL RecName: Full=DNA-directed RNA polymerase subunit beta {ECO:0000256|RuleBase:RU363031}; EC=2.7.7.6 {ECO:0000256|RuleBase:RU363031};	RNA polymerase III, second largest subunit	GO:0005666,RNA polymerase III complex; GO:0003677,DNA binding; GO:0003899,DNA-directed 5'-3' RNA polymerase activity; GO:0046872,metal ion binding; GO:0032549,ribonucleoside binding; GO:0009561,megagametogenesis; GO:0006351,DNA-templated transcription; GO:0003674,molecular_function; GO:0003676,nucleic acid binding; GO:0005488,binding; GO:0097159,organic cyclic compound binding; GO:1901363,heteroc…	RNA polymerase beta subunit	--	--	--
Cluster-43392.0	0.27	0.41	0.53	10.21	10.06	8.24	0.49	0.72	1.09	4.95	4.15	3.71	4.55174	1.02784e-55	6.8029e-54	up	2.32395	2.46812e-11	1.70561e-10	up	-3.54469	6.42162e-38	3.30306e-36	down	1583	K19355 mannan endo-1,4-beta-mannosidase [EC:3.2.1.78] | (RefSeq) mannan endo-1,4-beta-mannosidase 6 (A)	ko00051: Fructose and mannose metabolism; ko01100: Metabolic pathways	mannan endo-1,4-beta-mannosidase 6 [Dendrobium catenatum]	MAN6_ARATH RecName: Full=Mannan endo-1,4-beta-mannosidase 6; EC=3.2.1.78; AltName: Full=Beta-mannanase 6; AltName: Full=Endo-beta-1,4-mannanase 6; Short=AtMAN6; Flags: Precursor;	A0A2I0WEZ3_9ASPA RecName: Full=Mannan endo-1,4-beta-mannosidase {ECO:0000256|ARBA:ARBA00012706}; EC=3.2.1.78 {ECO:0000256|ARBA:ARBA00012706};	--	GO:0005576,extracellular region; GO:0016985,mannan endo-1,4-beta-mannosidase activity; GO:0071704,organic substance metabolic process; GO:0009845,seed germination; GO:0003674,molecular_function; GO:0003824,catalytic activity; GO:0004553,hydrolase activity, hydrolyzing O-glycosyl compounds; GO:0004567,beta-mannosidase activity; GO:0015923,mannosidase activity; GO:0016787,hydrolase activity; GO:001…	Cellulase (glycosyl hydrolase family 5)	--	--	--
Cluster-22412.0	0.07	0.11	0.05	1.63	1.8	2.17	0	0	0	1.18	1.3	0.87	4.50762	8.2866e-22	1.62911e-20	up	8.16571	4.91072e-11	3.27923e-10	up	-8.95527	1.67248e-13	1.89944e-12	down	2668	K19026 spatacsin | (RefSeq) uncharacterized LOC107760795 (A)	--	hypothetical protein KFK09_026728 [Dendrobium nobile]	M1250_ARATH RecName: Full=Uncharacterized mitochondrial protein AtMg01250; AltName: Full=ORF102;	A0A2I0WN90_9ASPA SubName: Full=Ribonuclease H protein {ECO:0000313|EMBL:PKU77129.1};	FOG: Reverse transcriptase	GO:0005739,mitochondrion; GO:0005575,cellular_component; GO:0005622,intracellular anatomical structure; GO:0005737,cytoplasm; GO:0043226,organelle; GO:0043227,membrane-bounded organelle; GO:0043229,intracellular organelle; GO:0043231,intracellular membrane-bounded organelle; GO:0110165,cellular anatomical entity	--	--	--	--
Cluster-69737.4	0.14	0	0	1.52	1.14	0.66	2.84	2.22	1.29	0	0	0.19	4.47222	3.25311e-05	0.000119414	up	-5.45506	9.60209e-09	4.85469e-08	down	1.08562	0.0118878	0.027819	up	2342	--	--	hypothetical protein KFK09_005816 [Dendrobium nobile]	C3H18_ARATH RecName: Full=Zinc finger CCCH domain-containing protein 18; Short=AtC3H18; EC=3.1.-.-;	A0A2I0XIL1_9ASPA SubName: Full=Zinc finger CCCH domain-containing protein 18 {ECO:0000313|EMBL:PKU87738.1};	--	GO:0003677,DNA binding; GO:0046872,metal ion binding; GO:0004518,nuclease activity; GO:0003723,RNA binding; GO:0003674,molecular_function; GO:0003676,nucleic acid binding; GO:0005488,binding; GO:0097159,organic cyclic compound binding; GO:1901363,heterocyclic compound binding; GO:0043167,ion binding; GO:0043169,cation binding; GO:0003824,catalytic activity; GO:0016787,hydrolase activity; GO:00167…	OST-HTH/LOTUS domain	--	--	--
Cluster-64506.0	0	0.19	0	1	1.5	1.65	7.9	7.39	8.56	0.15	0	1.1	4.44663	0.0223643	0.0472153	up	-4.45531	0.00773488	0.0166224	down	2.65527	5.34364e-47	3.59234e-45	up	3949	K13430 serine/threonine-protein kinase PBS1 [EC:2.7.11.1] | (RefSeq) serine/threonine-protein kinase PBS1-like isoform X1 (A)	ko04626: Plant-pathogen interaction	hypothetical protein IEQ34_022412 [Dendrobium chrysotoxum]	ALE2_ARATH RecName: Full=Receptor-like serine/threonine-protein kinase ALE2; EC=2.7.11.1; AltName: Full=Protein ABNORMAL LEAF SHAPE 2; Flags: Precursor;	A0A835VNS7_VANPL RecName: Full=Protein kinase domain-containing protein {ECO:0000259|PROSITE:PS50011};	Serine/threonine protein kinase	GO:0016021,integral component of membrane; GO:0005886,plasma membrane; GO:0005524,ATP binding; GO:0016301,kinase activity; GO:0106310,protein serine kinase activity; GO:0004674,protein serine/threonine kinase activity; GO:0030154,cell differentiation; GO:0090558,plant epidermis development; GO:1905393,plant organ formation; GO:0046777,protein autophosphorylation; GO:0010068,protoderm histogenesis…	Protein tyrosine and serine/threonine kinase	--	--	--
Cluster-63608.3	0	0	0.12	0.95	0.63	0.87	0	0	0	0.32	0.59	0.62	4.42453	5.68475e-06	2.32259e-05	up	6.68126	1.31822e-06	5.10583e-06	up	-7.42437	6.66569e-09	4.3333e-08	down	2208	--	--	hypothetical protein KFK09_016980 [Dendrobium nobile]	--	A0A2I0AXY8_9ASPA SubName: Full=Uncharacterized protein {ECO:0000313|EMBL:PKA60396.1};	--	GO:0016021,integral component of membrane; GO:0005575,cellular_component; GO:0016020,membrane; GO:0031224,intrinsic component of membrane; GO:0110165,cellular anatomical entity	Methyltransferase domain	--	--	--
Cluster-58783.0	0	0.02	0.71	2.8	6.89	6.34	0.39	1.11	0.48	1.5	1.31	2.2	4.40716	0.0180769	0.0391405	up	1.16421	0.0150317	0.03027	up	-2.89503	4.381e-09	2.91849e-08	down	2819	--	--	hypothetical protein AXF42_Ash020004 [Apostasia shenzhenica]	--	A0A2H9ZSI8_9ASPA SubName: Full=Uncharacterized protein {ECO:0000313|EMBL:PKA46253.1};	--	--	Protein of unknown function (DUF674)	--	--	--
Cluster-71326.13	4.58	5.79	7.09	133.92	114.45	115.16	1.39	1.96	2	52.81	56.3	46.14	4.40696	1.01721e-160	2.7214e-158	up	4.66814	5.74507e-58	4.20783e-56	up	-6.00501	1.35553e-117	4.22858e-115	down	613	--	--	extensin-2-like [Phalaenopsis equestris]	--	--	--	--	HEAT repeat	--	--	--
Cluster-5678.0	0	0	0.09	0.74	0.9	1.06	0.16	0.28	0.33	0.74	1.02	1.2	4.40323	1.16957e-05	4.57839e-05	up	1.90238	6.50362e-05	0.000201258	up	-1.46025	0.00347634	0.00932665	down	2102	K11593 eukaryotic translation initiation factor 2C | (RefSeq) protein argonaute 1A-like (A)	--	Retrovirus-related Pol polyprotein from transposon TNT 1-94 [Dendrobium catenatum]	POLR2_ARATH RecName: Full=Retrovirus-related Pol polyprotein from transposon RE2; AltName: Full=Retro element 2 {ECO:0000303|PubMed:10689195}; Short=AtRE2 {ECO:0000303|PubMed:10689195}; Includes: RecName: Full=Protease RE2; EC=3.4.23.-; Includes: RecName: Full=Reverse transcriptase RE2; EC=2.7.7.49; Includes: RecName: Full=Endonuclease RE2;	A0A2I0W1C2_9ASPA SubName: Full=Retrovirus-related Pol polyprotein from transposon TNT 1-94 {ECO:0000313|EMBL:PKU69447.1};	FOG: Transposon-encoded proteins with TYA, reverse transcriptase, integrase domains in various combinations	GO:0004190,aspartic-type endopeptidase activity; GO:0004519,endonuclease activity; GO:0046872,metal ion binding; GO:0003676,nucleic acid binding; GO:0003964,RNA-directed DNA polymerase activity; GO:0015074,DNA integration; GO:0006310,DNA recombination; GO:0006508,proteolysis; GO:0003674,molecular_function; GO:0003824,catalytic activity; GO:0004175,endopeptidase activity; GO:0008233,peptidase acti…	Zinc knuckle	--	--	--
Cluster-57473.4	0.32	0.12	0.34	5.53	5.55	4.69	0.3	0	0	5.44	6.84	7.2	4.39587	1.8993e-40	8.35148e-39	up	5.9279	0.000784326	0.00204895	up	-5.67019	0.00129379	0.0038153	down	2110	--	--	hypothetical protein KFK09_012740 [Dendrobium nobile]	--	A0A2I0X8S5_9ASPA SubName: Full=Uncharacterized protein {ECO:0000313|EMBL:PKU84290.1};	--	--	--	--	--	--
Cluster-49617.4	0.04	0.04	0	0.39	0.61	0.75	1.52	0.81	1.87	0.48	0.66	0.5	4.39428	1.70816e-06	7.44906e-06	up	-1.54155	0.000368186	0.00101697	down	1.38581	0.00256776	0.00709974	up	2326	--	--	--	--	--	--	--	--	--	--	--
Cluster-70994.5	0	0	0.13	0.43	1.26	1.18	2.62	2.47	2.28	7.12	5.76	6.27	4.39042	0.000175051	0.000576594	up	1.18505	9.24918e-10	5.29479e-09	up	1.50425	0.000450096	0.00145418	up	1578	K22696 protein-lysine N-methyltransferase EEF2KMT [EC:2.1.1.-] | (RefSeq) putative uncharacterized protein DDB_G0277003 isoform X1 (A)	--	putative uncharacterized protein DDB_G0277003 isoform X1 [Dendrobium catenatum]	--	A0A2I0B568_9ASPA SubName: Full=Uncharacterized protein {ECO:0000313|EMBL:PKA62938.1};	Predicted methyltransferase	--	Lysine methyltransferase	--	--	--
Cluster-50075.0	0.04	0.11	0.03	1.09	1.23	1.27	0.42	0.25	0.38	0.05	0.13	0.07	4.38086	2.74501e-17	4.02206e-16	up	-2.28961	0.000344129	0.000956255	down	-1.69871	6.6053e-08	3.7303e-07	down	3212	K18443 golgi-specific brefeldin A-resistance guanine nucleotide exchange factor 1 | (RefSeq) ARF guanine-nucleotide exchange factor GNL2 (A)	ko04144: Endocytosis	Retrovirus-related Pol polyprotein from transposon TNT 1-94 [Dendrobium catenatum]	POLR1_ARATH RecName: Full=Retrovirus-related Pol polyprotein from transposon RE1; AltName: Full=Retro element 1 {ECO:0000303|PubMed:10689195}; Short=AtRE1 {ECO:0000303|PubMed:10689195}; Includes: RecName: Full=Protease RE1; EC=3.4.23.-; Includes: RecName: Full=Reverse transcriptase RE1; EC=2.7.7.49; Includes: RecName: Full=Endonuclease RE1;	A0A2I0XHT9_9ASPA SubName: Full=Retrovirus-related Pol polyprotein from transposon TNT 1-94 {ECO:0000313|EMBL:PKU87481.1};	FOG: Transposon-encoded proteins with TYA, reverse transcriptase, integrase domains in various combinations	GO:0004190,aspartic-type endopeptidase activity; GO:0004519,endonuclease activity; GO:0046872,metal ion binding; GO:0003676,nucleic acid binding; GO:0003964,RNA-directed DNA polymerase activity; GO:0015074,DNA integration; GO:0006310,DNA recombination; GO:0006508,proteolysis; GO:0003674,molecular_function; GO:0003824,catalytic activity; GO:0004175,endopeptidase activity; GO:0008233,peptidase acti…	--	--	--	--
Cluster-41403.0	0.14	0.07	0.05	2.01	1.95	1.5	0.13	0.23	0.16	0.65	0.4	0.61	4.35452	1.60811e-26	4.12106e-25	up	1.47727	0.00100208	0.00256861	up	-3.23931	1.88422e-21	4.36908e-20	down	3608	K15601 [histone H3]-dimethyl-L-lysine9 demethylase [EC:1.14.11.65] | (RefSeq) uncharacterized protein LOC105976354 (A)	--	Putative ribonuclease H protein [Dendrobium catenatum]	RNHX1_ARATH RecName: Full=Putative ribonuclease H protein At1g65750; EC=3.1.26.4;	A0A2I0XDS4_9ASPA SubName: Full=Ribonuclease H protein {ECO:0000313|EMBL:PKU86055.1};	FOG: Reverse transcriptase	GO:0046872,metal ion binding; GO:0003676,nucleic acid binding; GO:0004523,RNA-DNA hybrid ribonuclease activity; GO:0003674,molecular_function; GO:0005488,binding; GO:0043167,ion binding; GO:0043169,cation binding; GO:0097159,organic cyclic compound binding; GO:1901363,heterocyclic compound binding; GO:0003824,catalytic activity; GO:0004518,nuclease activity; GO:0004519,endonuclease activity; GO:0…	Reverse transcriptase (RNA-dependent DNA polymerase)	--	--	--
Cluster-66932.8	0.18	0.08	0	0.85	2.46	1.49	0	0	0	2.55	2.85	3.21	4.34365	8.81994e-08	4.5044e-07	up	9.10951	4.73598e-14	4.37804e-13	up	-8.31496	2.71084e-10	2.10956e-09	down	2092	K17604 zinc finger SWIM domain-containing protein 3 | (RefSeq) protein FAR1-RELATED SEQUENCE 5 isoform X1 (A)	--	hypothetical protein KFK09_021922 [Dendrobium nobile]	FRS5_ARATH RecName: Full=Protein FAR1-RELATED SEQUENCE 5;	A0A2I0AKS1_9ASPA SubName: Full=Protein FAR1-like sequence 5 {ECO:0000313|EMBL:PKA56056.1};	--	GO:0005634,nucleus; GO:0008270,zinc ion binding; GO:0006355,regulation of DNA-templated transcription; GO:0003674,molecular_function; GO:0005488,binding; GO:0043167,ion binding; GO:0043169,cation binding; GO:0046872,metal ion binding; GO:0046914,transition metal ion binding; GO:0006139,nucleobase-containing compound metabolic process; GO:0006351,DNA-templated transcription; GO:0006725,cellular ar…	MULE transposase domain	--	--	--
Cluster-7987.0	0	0.05	0.04	0.45	0.69	0.85	0.03	0.05	0.04	0.68	0.98	1.38	4.34169	3.32614e-09	2.07381e-08	up	4.51039	8.19738e-12	5.98296e-11	up	-3.94667	5.00205e-09	3.30782e-08	down	3271	K01285 lysosomal Pro-X carboxypeptidase [EC:3.4.16.2] | (RefSeq) uncharacterized protein LOC103497995 (A)	--	putative nuclease HARBI1 [Dendrobium catenatum]	--	A0A2I0VSF5_9ASPA RecName: Full=DDE Tnp4 domain-containing protein {ECO:0000259|Pfam:PF13359};	Predicted transposase	GO:0005634,nucleus; GO:0046872,metal ion binding; GO:0004518,nuclease activity; GO:0003674,molecular_function; GO:0005488,binding; GO:0043167,ion binding; GO:0043169,cation binding; GO:0003824,catalytic activity; GO:0016787,hydrolase activity; GO:0016788,hydrolase activity, acting on ester bonds; GO:0005575,cellular_component; GO:0005622,intracellular anatomical structure; GO:0043226,organelle; G…	--	--	--	--
Cluster-57994.7	0.23	0.33	0	2.38	4.13	3.96	0.05	0	0.29	3.65	2.34	4.92	4.33593	3.23212e-09	2.02e-08	up	5.85985	2.97964e-07	1.25293e-06	up	-5.90037	1.91015e-07	1.01339e-06	down	867	K17541 SCY1-like protein 2 | (RefSeq) uncharacterized LOC104611621 (A)	--	hypothetical protein KFK09_004670 [Dendrobium nobile]	--	A0A2I0VAD4_9ASPA SubName: Full=Putative mitochondrial protein {ECO:0000313|EMBL:PKU60366.1};	FOG: Transposon-encoded proteins with TYA, reverse transcriptase, integrase domains in various combinations	GO:0030430,host cell cytoplasm; GO:0046872,metal ion binding; GO:0003676,nucleic acid binding; GO:0004523,RNA-DNA hybrid ribonuclease activity; GO:0015074,DNA integration; GO:0003674,molecular_function; GO:0005488,binding; GO:0043167,ion binding; GO:0043169,cation binding; GO:0097159,organic cyclic compound binding; GO:1901363,heterocyclic compound binding; GO:0003824,catalytic activity; GO:00045…	Reverse transcriptase-like	--	--	--
Cluster-10129.0	0	0.13	0.14	2.06	1.68	2.05	0.45	0.06	0.19	3.19	4.19	2.85	4.32832	7.03837e-07	3.20859e-06	up	3.60923	4.12074e-08	1.92784e-07	up	-2.79875	0.000180022	0.000622085	down	940	K10405 kinesin family member C1 | (RefSeq) kinesin-like protein KIN-14N (A)	ko04814: Motor proteins	hypothetical protein IEQ34_010737 [Dendrobium chrysotoxum]	KN14N_ARATH RecName: Full=Kinesin-like protein KIN-14N {ECO:0000305}; AltName: Full=AtKIN14d {ECO:0000303|PubMed:18088313}; AltName: Full=Kinesin-like protein KatC {ECO:0000303|PubMed:8075402, ECO:0000303|PubMed:8492804};	A0A1J3HSY3_NOCCA SubName: Full=Kinesin-1 {ECO:0000313|EMBL:JAU70280.1}; Flags: Fragment;	Kinesin (KAR3 subfamily)	GO:0005737,cytoplasm; GO:0005871,kinesin complex; GO:0005874,microtubule; GO:0005524,ATP binding; GO:0016887,ATP hydrolysis activity; GO:0008017,microtubule binding; GO:0003777,microtubule motor activity; GO:0007018,microtubule-based movement; GO:0051225,spindle assembly; GO:0000166,nucleotide binding; GO:0003674,molecular_function; GO:0005488,binding; GO:0017076,purine nucleotide binding; GO:003…	--	--	--	--
Cluster-65048.1	0.12	0	0.1	1.48	1.41	1.33	0	0	0	0.1	0.63	1.16	4.28824	8.20315e-13	7.86846e-12	up	6.90291	3.56189e-05	0.000114316	up	-8.11942	3.33343e-11	2.89241e-10	down	2090	K01490 AMP deaminase [EC:3.5.4.6] | (RefSeq) AMP deaminase (A)	ko00230: Purine metabolism; ko01100: Metabolic pathways; ko01110: Biosynthesis of secondary metabolites; ko01232: Nucleotide metabolism	AMP deaminase [Dendrobium catenatum]	AMPD_ORYSJ RecName: Full=Probable AMP deaminase; EC=3.5.4.6;	A0A2I0W7W7_9ASPA RecName: Full=AMP deaminase {ECO:0000256|ARBA:ARBA00012775}; EC=3.5.4.6 {ECO:0000256|ARBA:ARBA00012775};	Adenosine monophosphate deaminase	GO:0005829,cytosol; GO:0016021,integral component of membrane; GO:0003876,AMP deaminase activity; GO:0046872,metal ion binding; GO:0046033,AMP metabolic process; GO:0006188,IMP biosynthetic process; GO:0032264,IMP salvage; GO:0003674,molecular_function; GO:0003824,catalytic activity; GO:0016787,hydrolase activity; GO:0016810,hydrolase activity, acting on carbon-nitrogen (but not peptide) bonds; G…	AMP deaminase	--	--	--
Cluster-463.9	0.18	0.18	0.12	3.22	3.34	3.1	0.46	0.48	0.45	1.35	1.23	1.66	4.28406	9.15035e-56	6.06531e-54	up	1.43228	4.22948e-08	1.9747e-07	up	-2.67053	1.5177e-42	9.06458e-41	down	3596	K03006 DNA-directed RNA polymerase II subunit RPB1 [EC:2.7.7.6] | (RefSeq) LOW QUALITY PROTEIN: DNA-directed RNA polymerase II subunit RPB1-like (A)	ko03020: RNA polymerase; ko03420: Nucleotide excision repair	hypothetical protein KFK09_011639 [Dendrobium nobile]	POLX_TOBAC RecName: Full=Retrovirus-related Pol polyprotein from transposon TNT 1-94; Includes: RecName: Full=Protease; EC=3.4.23.-; Includes: RecName: Full=Reverse transcriptase; EC=2.7.7.49; Includes: RecName: Full=Endonuclease;	A0A438GI90_VITVI SubName: Full=Retrovirus-related Pol polyprotein from transposon TNT 1-94 {ECO:0000313|EMBL:RVW71911.1};	FOG: Transposon-encoded proteins with TYA, reverse transcriptase, integrase domains in various combinations	GO:0004190,aspartic-type endopeptidase activity; GO:0004519,endonuclease activity; GO:0003676,nucleic acid binding; GO:0003964,RNA-directed DNA polymerase activity; GO:0008270,zinc ion binding; GO:0015074,DNA integration; GO:0006508,proteolysis; GO:0003674,molecular_function; GO:0003824,catalytic activity; GO:0004175,endopeptidase activity; GO:0008233,peptidase activity; GO:0016787,hydrolase acti…	Reverse transcriptase (RNA-dependent DNA polymerase)	--	--	--
Cluster-49848.0	0.25	0.04	0.06	2.15	2.2	2.59	0.04	0.09	0	1.12	0.9	1.13	4.24047	1.60735e-12	1.49464e-11	up	4.33432	7.52558e-07	3.00879e-06	up	-5.52895	3.40972e-12	3.33539e-11	down	1644	--	--	--	--	--	--	--	--	--	--	--
Cluster-53361.1	0.58	0.44	0	6.28	6.54	5.69	32.08	31.91	45.35	1.24	0.91	2.87	4.22511	9.89328e-17	1.3808e-15	up	-4.69885	1.4035e-37	5.30386e-36	down	2.70051	1.64004e-49	1.17738e-47	up	985	--	--	hypothetical protein KFK09_016439 [Dendrobium nobile]	--	A0A2I0AFF5_9ASPA RecName: Full=LEA_2 domain-containing protein {ECO:0000259|Pfam:PF03168};	--	GO:0016021,integral component of membrane; GO:0005575,cellular_component; GO:0016020,membrane; GO:0031224,intrinsic component of membrane; GO:0110165,cellular anatomical entity	Late embryogenesis abundant protein	--	--	--
Cluster-59598.1	0.14	0.32	0.01	3.21	3.1	2.39	0.62	0.14	0.73	1.73	2.17	1.93	4.20521	9.67693e-08	4.91494e-07	up	1.8309	0.0009872	0.00253315	up	-2.45381	4.52978e-06	1.98902e-05	down	3278	K25894 stromal processing peptidase, chloroplastic [EC:3.4.24.-] | (RefSeq) stromal processing peptidase, chloroplastic (A)	--	stromal processing peptidase, chloroplastic [Dendrobium catenatum]	SPP_ORYSJ RecName: Full=Stromal processing peptidase, chloroplastic {ECO:0000305}; EC=3.4.24.- {ECO:0000250|UniProtKB:Q40983}; Flags: Precursor;	A0A2I0VHL3_9ASPA SubName: Full=Putative mitochondrial-processing peptidase subunit beta {ECO:0000313|EMBL:PKU62902.1};	N-arginine dibasic convertase NRD1 and related Zn2+-dependent endopeptidases, insulinase superfamily	GO:0009570,chloroplast stroma; GO:0046872,metal ion binding; GO:0008237,metallopeptidase activity; GO:0006508,proteolysis; GO:0003674,molecular_function; GO:0005488,binding; GO:0043167,ion binding; GO:0043169,cation binding; GO:0003824,catalytic activity; GO:0008233,peptidase activity; GO:0016787,hydrolase activity; GO:0140096,catalytic activity, acting on a protein; GO:0006807,nitrogen compound …	Peptidase M16 inactive domain	--	--	--
Cluster-53502.3	0.89	2.24	2.01	30.75	26.56	26.15	3.03	9.02	6.77	29.1	15.85	24.2	4.20403	3.47597e-27	9.1398e-26	up	1.63292	0.000304287	0.000852248	up	-2.04938	1.74389e-08	1.06563e-07	down	502	K02971 small subunit ribosomal protein S21e | (RefSeq) 40S ribosomal protein S21 isoform X1 (A)	ko03010: Ribosome	40S ribosomal protein S21 isoform X1 [Dendrobium catenatum]	RS21_ORYSJ RecName: Full=40S ribosomal protein S21;	A0A835QRA1_VANPL RecName: Full=40S ribosomal protein S21 {ECO:0000256|PIRNR:PIRNR002148};	40S ribosomal protein S21	GO:0022627,cytosolic small ribosomal subunit; GO:0003735,structural constituent of ribosome; GO:0000447,endonucleolytic cleavage in ITS1 to separate SSU-rRNA from 5.8S rRNA and LSU-rRNA from tricistronic rRNA transcript (SSU-rRNA, 5.8S rRNA, LSU-rRNA); GO:0000461,endonucleolytic cleavage to generate mature 3'-end of SSU-rRNA from (SSU-rRNA, 5.8S rRNA, LSU-rRNA); GO:0006412,translation; GO:0003674…	--	--	--	--
Cluster-65419.0	0.56	1.04	0.23	12.85	11.71	10.7	1.56	0.62	0.58	28.8	26.1	30.4	4.19716	1.78824e-26	4.559e-25	up	4.78114	4.99356e-26	1.11931e-24	up	-3.54767	1.14207e-24	3.1826e-23	down	2933	K22048 mechanosensitive ion channel protein 4/5/6/7/8/9/10 | (RefSeq) mechanosensitive ion channel protein 10-like isoform X1 (A)	--	hypothetical protein IEQ34_001550 [Dendrobium chrysotoxum]	MSL10_ARATH RecName: Full=Mechanosensitive ion channel protein 10; AltName: Full=Mechanosensitive channel of small conductance-like 10; AltName: Full=MscS-Like protein 10; Short=AtMSL10;	A0A2I0VW93_9ASPA RecName: Full=Mechanosensitive ion channel protein {ECO:0000256|PIRNR:PIRNR017209};	Predicted mechanosensitive ion channel	GO:0016021,integral component of membrane; GO:0005886,plasma membrane; GO:0008381,mechanosensitive ion channel activity; GO:0006820,anion transport; GO:0050982,detection of mechanical stimulus; GO:0010150,leaf senescence; GO:0097468,programmed cell death in response to reactive oxygen species; GO:0003674,molecular_function; GO:0005215,transporter activity; GO:0005216,ion channel activity; GO:0015…	Mechanosensitive ion channel	--	--	--
Cluster-36238.1	0.84	0	1.42	15.08	11.63	12.53	0.25	0.19	0	37.35	42.5	34.41	4.19446	1.03702e-08	6.01636e-08	up	7.78425	1.82625e-31	5.35394e-30	up	-6.31888	5.76895e-20	1.21431e-18	down	796	K06688 ubiquitin-conjugating enzyme E2 C [EC:2.3.2.23] | (RefSeq) probable ubiquitin-conjugating enzyme E2 C (A)	ko04120: Ubiquitin mediated proteolysis	hypothetical protein HPP92_026816 [Vanilla planifolia]	UBC20_ARATH RecName: Full=Ubiquitin-conjugating enzyme E2 20; EC=2.3.2.23; AltName: Full=E2 ubiquitin-conjugating enzyme 20; AltName: Full=Ubiquitin carrier protein 20;	A0A835PDH6_VANPL RecName: Full=UBC core domain-containing protein {ECO:0000259|PROSITE:PS50127};	Ubiquitin-protein ligase	GO:0005634,nucleus; GO:0005524,ATP binding; GO:0061631,ubiquitin conjugating enzyme activity; GO:0004842,ubiquitin-protein transferase activity; GO:0031145,anaphase-promoting complex-dependent catabolic process; GO:0000209,protein polyubiquitination; GO:0030071,regulation of mitotic metaphase/anaphase transition; GO:0000166,nucleotide binding; GO:0003674,molecular_function; GO:0005488,binding; GO…	Ubiquitin-conjugating enzyme	--	--	--
Cluster-72015.1	0	0.2	0	1.13	1.64	1.13	2.4	2.53	2.3	0.4	0.32	0.76	4.19307	2.73002e-05	0.000101213	up	-2.51431	1.88883e-10	1.17847e-09	down	1.01525	0.000201048	0.000689413	up	1627	K15281 solute carrier family 35, member D1/2/3 | (RefSeq) UDP-N-acetylglucosamine transporter UGNT1 (A)	--	GDP-mannose transporter GONST2 [Dendrobium catenatum]	UGNT1_ARATH RecName: Full=UDP-N-acetylglucosamine transporter UGNT1 {ECO:0000305}; Short=UDP-GlcNAc transporter 1 {ECO:0000303|PubMed:30224661}; AltName: Full=Nucleotide-sugar uncharacterized transporter 3 {ECO:0000305};	A0A2I0VV39_9ASPA SubName: Full=GDP-mannose transporter GONST2 {ECO:0000313|EMBL:PKU67271.1};	Nucleotide-sugar transporter VRG4/SQV-7	GO:0000139,Golgi membrane; GO:0016021,integral component of membrane; GO:0015297,antiporter activity; GO:0005338,nucleotide-sugar transmembrane transporter activity; GO:0005461,UDP-glucuronic acid transmembrane transporter activity; GO:0005463,UDP-N-acetylgalactosamine transmembrane transporter activity; GO:0005462,UDP-N-acetylglucosamine transmembrane transporter activity; GO:0008643,carbohydrat…	EamA-like transporter family	--	--	--
Cluster-67829.2	0	0	0.18	1.07	0.6	1.62	0	0	0	1.69	1.52	1.77	4.17399	0.000931264	0.0026919	up	9.02501	7.38738e-14	6.68098e-13	up	-8.47045	8.87301e-11	7.31171e-10	down	3200	K02717 photosystem II oxygen-evolving enhancer protein 2 | (RAP-DB) Os10g0461100; Similar to Keratin, type II cytoskeletal 1 (Cytokeratin 1) (K1) (CK 1) (67 kDa cytokeratin) (Hair alpha protein). (A)	ko00195: Photosynthesis; ko01100: Metabolic pathways	uncharacterized protein LOC110032198 [Phalaenopsis equestris]	--	A0A2I0W2S5_9ASPA SubName: Full=Pentatricopeptide repeat-containing protein {ECO:0000313|EMBL:PKU69938.1};	--	GO:0044260,cellular macromolecule metabolic process; GO:0006807,nitrogen compound metabolic process; GO:0044238,primary metabolic process; GO:0008150,biological_process; GO:0008152,metabolic process; GO:0009987,cellular process; GO:0043170,macromolecule metabolic process; GO:0044237,cellular metabolic process; GO:0071704,organic substance metabolic process	Pentacotripeptide-repeat region of PRORP	--	--	--
Cluster-37841.0	0.05	0.16	0.05	1.45	1.83	1.68	0.09	0.09	0.06	0.85	1.29	1.35	4.16553	8.39077e-09	4.92913e-08	up	3.64892	1.08789e-05	3.7339e-05	up	-4.22323	3.26016e-08	1.92253e-07	down	1213	--	--	--	--	--	--	--	--	--	--	--
Cluster-52416.4	0.27	0	0.35	5.81	3.07	2.34	11.91	10.71	9.05	0	0	0	4.15235	0.00119947	0.00339926	up	-11.645	1.20578e-22	2.23118e-21	down	1.63412	2.42555e-07	1.26808e-06	up	2538	K23872 putative homogalacturonan methyltransferase [EC:2.1.1.-] | (RefSeq) probable pectin methyltransferase QUA3 (A)	--	hypothetical protein KFK09_018529 [Dendrobium nobile]	PMT2_ARATH RecName: Full=Probable methyltransferase PMT2; EC=2.1.1.-;	A0A2I0W3J4_9ASPA RecName: Full=Methyltransferase {ECO:0000256|RuleBase:RU366043}; EC=2.1.1.- {ECO:0000256|RuleBase:RU366043};	--	GO:0005737,cytoplasm; GO:0005768,endosome; GO:0005794,Golgi apparatus; GO:0005797,Golgi medial cisterna; GO:0000139,Golgi membrane; GO:0016021,integral component of membrane; GO:0005634,nucleus; GO:0005802,trans-Golgi network; GO:0008168,methyltransferase activity; GO:0032259,methylation; GO:0003674,molecular_function; GO:0003824,catalytic activity; GO:0016740,transferase activity; GO:0016741,tra…	Putative S-adenosyl-L-methionine-dependent methyltransferase	--	--	--
Cluster-58509.2	0.53	0.48	0	6.08	6.28	5.42	12.06	18.43	19.31	0	0	0	4.14427	3.46814e-12	3.11915e-11	up	-11.1208	2.6557e-20	4.19766e-19	down	1.6197	4.44788e-15	5.92335e-14	up	1296	--	--	hypothetical protein KFK09_000179 [Dendrobium nobile]	--	A0A2I0WNJ1_9ASPA SubName: Full=Uncharacterized protein {ECO:0000313|EMBL:PKU77201.1};	--	--	--	--	--	--
Cluster-61295.1	0	1.15	1.02	10.51	14.96	13.21	3.02	3.42	1.76	11.21	11.63	15.8	4.13421	0.000665959	0.00198071	up	2.03626	1.57408e-11	1.11109e-10	up	-2.1081	1.60779e-12	1.63383e-11	down	1069	--	--	nucleoid-associated protein At2g24020, chloroplastic-like [Phalaenopsis equestris]	EBFC2_ARATH RecName: Full=Nucleoid-associated protein At2g24020, chloroplastic {ECO:0000305}; AltName: Full=Suppressor of tic40 protein 2 {ECO:0000303|PubMed:28684427}; Flags: Precursor;	A0A835RR49_VANPL SubName: Full=Uncharacterized protein {ECO:0000313|EMBL:KAG0493261.1};	--	GO:0009507,chloroplast; GO:0009941,chloroplast envelope; GO:0009570,chloroplast stroma; GO:0009535,chloroplast thylakoid membrane; GO:0005773,vacuole; GO:0003677,DNA binding; GO:0045037,protein import into chloroplast stroma; GO:0003674,molecular_function; GO:0003676,nucleic acid binding; GO:0005488,binding; GO:0097159,organic cyclic compound binding; GO:1901363,heterocyclic compound binding; GO:…	YbaB/EbfC DNA-binding family	--	--	--
Cluster-68283.6	0.1	0	0.13	1.32	0.87	1.25	0.25	0.43	0.27	1.54	1.82	1.69	4.09326	8.6197e-07	3.89272e-06	up	2.27694	9.90743e-07	3.89599e-06	up	-1.78935	0.000718281	0.00223184	down	1375	K11165 dehydrogenase/reductase SDR family member 7 [EC:1.1.-.-] | (RefSeq) dehydrogenase/reductase SDR family member 7 (A)	--	dehydrogenase/reductase SDR family member 7 [Dendrobium catenatum]	--	A0A2I0VW08_9ASPA SubName: Full=11-beta-hydroxysteroid dehydrogenase-like 2 {ECO:0000313|EMBL:PKU67586.1};	Predicted dehydrogenase	GO:0016491,oxidoreductase activity; GO:0003674,molecular_function; GO:0003824,catalytic activity	--	--	--	--
Cluster-68167.3	1.93	0.47	0.3	12.3	18.88	15.79	36.48	28.38	25.72	2.92	2.53	1.17	4.09111	2.89751e-07	1.38546e-06	up	-3.95675	8.46107e-41	3.67281e-39	down	1.08084	3.4982e-08	2.05564e-07	up	1482	K10088 protein OS-9 | (RefSeq) protein OS-9 homolog (A)	ko04141: Protein processing in endoplasmic reticulum	protein OS-9 homolog [Dendrobium catenatum]	OS9_ARATH RecName: Full=Protein OS-9 homolog {ECO:0000305}; Short=AtOS9 {ECO:0000303|PubMed:22516478}; AltName: Full=Protein EMS-MUTAGENIZED BRI1 SUPPRESSOR 6 {ECO:0000303|PubMed:22516478}; Flags: Precursor;	A0A2I0WVH3_9ASPA RecName: Full=MRH domain-containing protein {ECO:0000259|PROSITE:PS51914};	Protein OS-9	GO:0005783,endoplasmic reticulum; GO:0005788,endoplasmic reticulum lumen; GO:0009536,plastid; GO:0030246,carbohydrate binding; GO:0030968,endoplasmic reticulum unfolded protein response; GO:0036503,ERAD pathway; GO:0009651,response to salt stress; GO:0030970,retrograde protein transport, ER to cytosol; GO:0030433,ubiquitin-dependent ERAD pathway; GO:0003674,molecular_function; GO:0005488,binding;…	Glucosidase II beta subunit-like protein	--	--	--
Cluster-68052.5	0	0.11	0.17	2.19	1.97	0.55	0	0	0	2.14	1.4	3.46	4.06421	3.21555e-06	1.35812e-05	up	9.05402	1.12479e-12	8.99648e-12	up	-8.51514	4.6527e-10	3.52702e-09	down	2409	K22184 bromodomain-containing protein 9 | (RefSeq) bromodomain-containing protein DDB_G0270170 isoform X1 (A)	ko03082: ATP-dependent chromatin remodeling	hypothetical protein KFK09_000125 [Dendrobium nobile]	GTE11_ARATH RecName: Full=Transcription factor GTE11; AltName: Full=BROMODOMAIN AND EXTRATERMINAL DOMAIN PROTEIN 10; Short=AtBET10; AltName: Full=Bromodomain-containing protein GTE11; AltName: Full=Protein GLOBAL TRANSCRIPTION FACTOR GROUP E11;	A0A2I0WIJ9_9ASPA SubName: Full=Transcription factor GTE11 {ECO:0000313|EMBL:PKU75486.1};	PHD finger protein BR140/LIN-49	GO:0005634,nucleus; GO:0045893,positive regulation of DNA-templated transcription; GO:0009737,response to abscisic acid; GO:0006139,nucleobase-containing compound metabolic process; GO:0006351,DNA-templated transcription; GO:0006355,regulation of DNA-templated transcription; GO:0006725,cellular aromatic compound metabolic process; GO:0006807,nitrogen compound metabolic process; GO:0008150,biologi…	Bromodomain	--	--	--
Cluster-68663.2	0	0.41	0.43	3.64	3.8	6.9	1.99	1.65	2.1	4.41	5.34	5.22	4.05254	8.93223e-08	4.55912e-07	up	1.20648	2.96995e-08	1.41623e-07	up	-1.20023	0.00057629	0.00182571	down	1594	--	--	transcription factor BIM2-like isoform X8 [Cymbidium goeringii]	BIM2_ARATH RecName: Full=Transcription factor BIM2; AltName: Full=BES1-interacting Myc-like protein 2; AltName: Full=Basic helix-loop-helix protein 102; Short=AtbHLH102; Short=bHLH 102; AltName: Full=Transcription factor EN 125; AltName: Full=bHLH transcription factor bHLH102;	A0A4Y6JKW2_9ASPA SubName: Full=Transcription factor BIM2-like isoform X8 {ECO:0000313|EMBL:QDF82395.1};	--	GO:0005634,nucleus; GO:0003700,DNA-binding transcription factor activity; GO:0042802,identical protein binding; GO:0046983,protein dimerization activity; GO:0000976,transcription cis-regulatory region binding; GO:0006351,DNA-templated transcription; GO:0003674,molecular_function; GO:0140110,transcription regulator activity; GO:0005488,binding; GO:0005515,protein binding; GO:0001067,transcription …	--	--	--	--
Cluster-16601.1	0.16	0.17	0.2	2.98	3.06	2.88	0.9	0.78	0.73	7.37	7.24	6.69	4.04403	9.8707e-19	1.60339e-17	up	2.98026	2.16486e-30	5.9936e-29	up	-1.77536	1.58672e-09	1.11964e-08	down	1432	K15382 solute carrier family 50 (sugar transporter) | (RefSeq) bidirectional sugar transporter SWEET14-like (A)	--	bidirectional sugar transporter SWEET14-like [Phalaenopsis equestris]	SWT14_ORYSI RecName: Full=Bidirectional sugar transporter SWEET14; Short=OsSWEET14;	A0A835U8T9_VANPL RecName: Full=Bidirectional sugar transporter SWEET {ECO:0000256|RuleBase:RU910715};	Multitransmembrane protein	GO:0005887,integral component of plasma membrane; GO:0008515,sucrose transmembrane transporter activity; GO:0051119,sugar transmembrane transporter activity; GO:0003674,molecular_function; GO:0005215,transporter activity; GO:0015144,carbohydrate transmembrane transporter activity; GO:0015154,disaccharide transmembrane transporter activity; GO:0015157,oligosaccharide transmembrane transporter acti…	Sugar efflux transporter for intercellular exchange	--	--	--
Cluster-62502.5	0.11	0	0	0.45	0.99	0.28	5.16	5.3	5.45	0.39	0.91	0	4.03289	0.00117498	0.00333432	up	-3.8012	0.00696153	0.0151034	down	3.35487	4.57264e-17	7.43993e-16	up	2807	K05391 cyclic nucleotide gated channel, plant | (RefSeq) cyclic nucleotide-gated ion channel 17 (A)	ko04626: Plant-pathogen interaction	cyclic nucleotide-gated ion channel 17 [Dendrobium catenatum]	CNG17_ARATH RecName: Full=Cyclic nucleotide-gated ion channel 17 {ECO:0000303|PubMed:11500563}; AltName: Full=Cyclic nucleotide- and calmodulin-regulated ion channel 17 {ECO:0000303|PubMed:11500563};	A0A2I0VH24_9ASPA SubName: Full=Putative cyclic nucleotide-gated ion channel 17 {ECO:0000313|EMBL:PKU62711.1};	K+-channel ERG and related proteins, contain PAS/PAC sensor domain	GO:0016021,integral component of membrane; GO:0005886,plasma membrane; GO:0005516,calmodulin binding; GO:0030552,cAMP binding; GO:0030553,cGMP binding; GO:0005249,voltage-gated potassium channel activity; GO:0003674,molecular_function; GO:0005488,binding; GO:0005515,protein binding; GO:0000166,nucleotide binding; GO:0017076,purine nucleotide binding; GO:0030551,cyclic nucleotide binding; GO:00305…	Ion transport protein	--	--	--
Cluster-33106.3	0.45	0.21	0	3.36	3.82	3.94	6.84	7.27	6.23	3.07	4.07	3.62	4.02317	1.21883e-07	6.10667e-07	up	-1.16471	8.17106e-05	0.000249397	down	1.03064	0.000298599	0.00099474	up	678	--	--	unknown, partial [Oryza sativa Indica Group]	HC244_ARATH RecName: Full=Protein HIGH CHLOROPHYLL FLUORESCENCE PHENOTYPE 244, chloroplastic {ECO:0000303|PubMed:23027666}; Flags: Precursor;	A6N1N4_ORYSI SubName: Full=Uncharacterized protein {ECO:0000313|EMBL:ABR26154.1}; Flags: Fragment;	Predicted dehydrogenase	GO:0009507,chloroplast; GO:0009570,chloroplast stroma; GO:0009534,chloroplast thylakoid; GO:0009535,chloroplast thylakoid membrane; GO:0009523,photosystem II; GO:0005886,plasma membrane; GO:0042651,thylakoid membrane; GO:0003743,translation initiation factor activity; GO:0010207,photosystem II assembly; GO:0003674,molecular_function; GO:0003676,nucleic acid binding; GO:0005488,binding; GO:0008135…	--	--	--	--
Cluster-70809.1	0.08	0	0.06	0.93	0.6	0.53	0	0	0	7.93	4.34	5.62	4.00968	6.28226e-08	3.267e-07	up	10.7765	8.30769e-19	1.17377e-17	up	-7.68123	2.00777e-09	1.39989e-08	down	3011	K01181 endo-1,4-beta-xylanase [EC:3.2.1.8] | (RefSeq) probable endo-1,4-beta-xylanase C (A)	--	hypothetical protein KFK09_020877 [Dendrobium nobile]	XYN1_ARATH RecName: Full=Endo-1,4-beta-xylanase 1 {ECO:0000303|PubMed:12154138}; Short=AtXyn1 {ECO:0000303|PubMed:12154138}; Short=Xylan endohydrolase 1 {ECO:0000303|PubMed:12154138}; Short=Xylanase 1 {ECO:0000303|PubMed:12154138}; EC=3.2.1.8 {ECO:0000255|PROSITE-ProRule:PRU01096, ECO:0000269|PubMed:12154138};	A0A6I9SPL3_ELAGV SubName: Full=endo-1,4-beta-xylanase 1 {ECO:0000313|RefSeq:XP_010943398.1};	--	GO:0005576,extracellular region; GO:0009505,plant-type cell wall; GO:0031176,endo-1,4-beta-xylanase activity; GO:0045493,xylan catabolic process; GO:0003674,molecular_function; GO:0003824,catalytic activity; GO:0004553,hydrolase activity, hydrolyzing O-glycosyl compounds; GO:0016787,hydrolase activity; GO:0016798,hydrolase activity, acting on glycosyl bonds; GO:0097599,xylanase activity; GO:00002…	Glycosyl hydrolase family 10	--	--	--
Cluster-71126.19	1.56	1.05	0.69	18.89	15.1	17.07	0	0.19	0.24	15.99	13.78	15.31	4.00008	2.18676e-27	5.79798e-26	up	7.19028	7.93948e-12	5.80439e-11	up	-7.50135	8.88318e-13	9.31746e-12	down	648	K03363 cell division cycle 20, cofactor of APC complex | (RefSeq) cell division cycle 20.2, cofactor of APC complex-like (A)	ko04120: Ubiquitin mediated proteolysis	hypothetical protein IEQ34_004981 [Dendrobium chrysotoxum]	CDC22_ARATH RecName: Full=Cell division cycle 20.2, cofactor of APC complex; Short=AtCDC20.2;	A0A2I0VRH8_9ASPA SubName: Full=Protein FIZZY-RELATED 2 {ECO:0000313|EMBL:PKU66019.1};	Anaphase promoting complex, Cdc20, Cdh1, and Ama1 subunits	GO:0005680,anaphase-promoting complex; GO:0033597,mitotic checkpoint complex; GO:0005634,nucleus; GO:0010997,anaphase-promoting complex binding; GO:0019900,kinase binding; GO:1990757,ubiquitin ligase activator activity; GO:0031145,anaphase-promoting complex-dependent catabolic process; GO:0007049,cell cycle; GO:0051301,cell division; GO:1905786,positive regulation of anaphase-promoting complex-de…	WD domain, G-beta repeat	--	--	--
Cluster-66757.5	0.22	0.34	0.05	2.4	3.66	3.39	1.12	0.94	1.08	0.17	0.06	0.03	3.99993	9.49336e-14	1.01216e-12	up	-3.75579	5.12055e-09	2.68368e-08	down	-1.46249	4.25702e-07	2.15893e-06	down	1922	K15305 vacuole morphology and inheritance protein 14 | (RefSeq) protein VAC14 homolog (A)	--	protein VAC14 homolog [Dendrobium catenatum]	VAC14_ARATH RecName: Full=Protein VAC14 homolog;	A0A2I0XAY8_9ASPA SubName: Full=Protein VAC14 like {ECO:0000313|EMBL:PKU85056.1};	--	GO:0010008,endosome membrane; GO:0000306,extrinsic component of vacuolar membrane; GO:0070772,PAS complex; GO:0006661,phosphatidylinositol biosynthetic process; GO:0033674,positive regulation of kinase activity; GO:0006629,lipid metabolic process; GO:0006644,phospholipid metabolic process; GO:0006650,glycerophospholipid metabolic process; GO:0006793,phosphorus metabolic process; GO:0006796,phosph…	--	--	--	--
Cluster-54385.3	0	0.6	1.92	11.87	13.19	9.54	4.42	5.68	2.73	13.47	22.24	17.51	3.99027	2.70108e-08	1.47913e-07	up	1.61806	0.000473583	0.00128595	up	-1.34764	0.00157629	0.00457128	down	444	--	--	--	--	--	--	--	--	--	--	--
Cluster-35577.3	1.3	0.95	0.99	19.33	16.3	17.14	5.64	4.91	4.98	0	0	0	3.98649	1.07053e-80	1.14839e-78	up	-9.45059	4.19678e-15	4.32607e-14	down	-1.63113	1.26493e-30	4.74881e-29	down	1303	K01179 endoglucanase [EC:3.2.1.4] | (RefSeq) endoglucanase 9-like (A)	ko00500: Starch and sucrose metabolism; ko01100: Metabolic pathways	endoglucanase 9-like [Phalaenopsis equestris]	GUN9_ORYSJ RecName: Full=Endoglucanase 9; EC=3.2.1.4; AltName: Full=Endo-1,4-beta glucanase 9; AltName: Full=OsCel9D; AltName: Full=OsGLU1;	A0A2I0VJH6_9ASPA RecName: Full=Endoglucanase {ECO:0000256|RuleBase:RU361166}; EC=3.2.1.4 {ECO:0000256|RuleBase:RU361166};	--	GO:0016021,integral component of membrane; GO:0008810,cellulase activity; GO:0071555,cell wall organization; GO:0030245,cellulose catabolic process; GO:0003674,molecular_function; GO:0003824,catalytic activity; GO:0004553,hydrolase activity, hydrolyzing O-glycosyl compounds; GO:0016787,hydrolase activity; GO:0016798,hydrolase activity, acting on glycosyl bonds; GO:0008150,biological_process; GO:0…	Glycosyl hydrolase family 9	--	--	--
Cluster-62831.0	0.05	0.09	0.14	1.34	1.38	1.35	0.48	0.32	0.69	0.12	0.2	0.03	3.95931	2.48384e-20	4.44977e-19	up	-2.35698	0.00153837	0.00380779	down	-1.35135	5.94681e-05	0.000221434	down	3037	--	--	Transposon Ty3-I Gag-Pol polyprotein, partial [Cajanus cajan]	--	A0A2I0BD64_9ASPA SubName: Full=Uncharacterized protein {ECO:0000313|EMBL:PKA65730.1};	FOG: Transposon-encoded proteins with TYA, reverse transcriptase, integrase domains in various combinations	GO:0030430,host cell cytoplasm; GO:0003676,nucleic acid binding; GO:0004523,RNA-DNA hybrid ribonuclease activity; GO:0015074,DNA integration; GO:0003674,molecular_function; GO:0005488,binding; GO:0097159,organic cyclic compound binding; GO:1901363,heterocyclic compound binding; GO:0003824,catalytic activity; GO:0004518,nuclease activity; GO:0004519,endonuclease activity; GO:0004521,endoribonuclea…	--	--	--	--
Cluster-71199.1	0.06	0.36	0.32	4.01	3.57	3.78	1.62	1.81	1.03	0.23	0.61	0.06	3.95662	2.36962e-21	4.52244e-20	up	-2.49466	0.000510503	0.00137903	down	-1.21505	1.79294e-06	8.32996e-06	down	1958	K13201 nucleolysin TIA-1/TIAR | (RefSeq) oligouridylate-binding protein 1B (A)	--	Polyadenylate-binding protein RBP47 [Dendrobium catenatum]	RB208_ORYSJ RecName: Full=RNA-binding protein 208 {ECO:0000303|PubMed:30190374};	A0A2I0W9G0_9ASPA SubName: Full=Polyadenylate-binding protein RBP47 {ECO:0000313|EMBL:PKU72300.1};	FOG: RRM domain	GO:0003729,mRNA binding; GO:0003674,molecular_function; GO:0003676,nucleic acid binding; GO:0003723,RNA binding; GO:0005488,binding; GO:0097159,organic cyclic compound binding; GO:1901363,heterocyclic compound binding	RNA recognition motif. (a.k.a. RRM, RBD, or RNP domain)	--	--	--
Cluster-47869.2	0.6	0	0.47	5.5	4.89	6.35	16.1	19.25	20.9	0	0	0	3.95453	1.19349e-06	5.29988e-06	up	-11.8923	1.32459e-23	2.6051e-22	down	1.87963	1.33256e-34	6.01261e-33	up	1800	K13519 lysophospholipid acyltransferase [EC:2.3.1.51 2.3.1.23 2.3.1.-] | (RefSeq) lysophospholipid acyltransferase 1-like (A)	ko00561: Glycerolipid metabolism; ko00564: Glycerophospholipid metabolism; ko00565: Ether lipid metabolism; ko01100: Metabolic pathways; ko01110: Biosynthesis of secondary metabolites	lysophospholipid acyltransferase 1-like [Phalaenopsis equestris]	MBOA1_ARATH RecName: Full=Lysophospholipid acyltransferase 1 {ECO:0000303|PubMed:18154737}; Short=AtLPLAT1 {ECO:0000303|PubMed:18154737}; EC=2.3.1.- {ECO:0000269|PubMed:18154737}; AltName: Full=1-acylglycerophosphocholine O-acyltransferase {ECO:0000305}; EC=2.3.1.23 {ECO:0000269|PubMed:18154737}; AltName: Full=1-acylglycerophosphoethanolamine O-acyltransferase {ECO:0000305}; EC=2.3.1.n7 {ECO:0000…	A0A835RSM6_VANPL SubName: Full=Uncharacterized protein {ECO:0000313|EMBL:KAG0497780.1};	Predicted membrane protein	GO:0005783,endoplasmic reticulum; GO:0005789,endoplasmic reticulum membrane; GO:0005576,extracellular region; GO:0016021,integral component of membrane; GO:0016020,membrane; GO:0005886,plasma membrane; GO:0047184,1-acylglycerophosphocholine O-acyltransferase activity; GO:0106262,1-acylglycerophosphoethanolamine O-acyltransferase activity; GO:0106263,1-acylglycerophosphoserine O-acyltransferase ac…	MBOAT, membrane-bound O-acyltransferase family	--	--	--
Cluster-69679.8	0.2	0.21	0.31	3.49	3.15	4.08	0.21	0.39	0.39	0.56	0.88	1.62	3.92525	1.55965e-32	5.0893e-31	up	1.48333	0.007111	0.0153972	up	-3.35613	1.51346e-25	4.42814e-24	down	2328	K11752 diaminohydroxyphosphoribosylaminopyrimidine deaminase / 5-amino-6-(5-phosphoribosylamino)uracil reductase [EC:3.5.4.26 1.1.1.193] | (RefSeq) riboflavin biosynthesis protein PYRR, chloroplastic isoform X1 (A)	ko00740: Riboflavin metabolism; ko01100: Metabolic pathways; ko01110: Biosynthesis of secondary metabolites; ko01240: Biosynthesis of cofactors	hypothetical protein KFK09_003932 [Dendrobium nobile]	RIBRX_MAIZE RecName: Full=Riboflavin biosynthesis protein PYRR, chloroplastic; Includes: RecName: Full=Inactive diaminohydroxyphosphoribosylaminopyrimidine deaminase; Short=DRAP deaminase; AltName: Full=Riboflavin-specific deaminase; Includes: RecName: Full=5-amino-6-(5-phosphoribosylamino)uracil reductase; EC=1.1.1.193; AltName: Full=HTP reductase; Includes: RecName: Full=Riboflavin biosynthesis…	A0A8K0I0U6_COCNU SubName: Full=Putative Riboflavin biosynthesis protein PYRR, chloroplastic {ECO:0000313|EMBL:KAG1331562.1};	--	GO:0009507,chloroplast; GO:0008703,5-amino-6-(5-phosphoribosylamino)uracil reductase activity; GO:0008835,diaminohydroxyphosphoribosylaminopyrimidine deaminase activity; GO:0004159,dihydropyrimidine dehydrogenase (NAD+) activity; GO:0016799,hydrolase activity, hydrolyzing N-glycosyl compounds; GO:0050661,NADP binding; GO:1901135,carbohydrate derivative metabolic process; GO:0009658,chloroplast or…	NADAR domain	--	--	--
Cluster-70319.8	0.14	0	0	0.82	0.51	0.84	6.17	7.44	2.85	0	0.2	3.22	3.9086	0.000449411	0.00137732	up	-3.09553	0.00311346	0.00725392	down	2.23385	1.05905e-15	1.50759e-14	up	2161	K08711 ATP-binding cassette, subfamily G (WHITE), member 2, PDR | (RefSeq) pleiotropic drug resistance protein 1-like (A)	ko02010: ABC transporters	hypothetical protein KFK09_025320 [Dendrobium nobile]	M860_ARATH RecName: Full=Uncharacterized mitochondrial protein AtMg00860; AltName: Full=ORF158;	A0A2I0VWD1_9ASPA SubName: Full=Putative mitochondrial protein {ECO:0000313|EMBL:PKU67721.1};	FOG: Transposon-encoded proteins with TYA, reverse transcriptase, integrase domains in various combinations	GO:0005739,mitochondrion; GO:0005575,cellular_component; GO:0005622,intracellular anatomical structure; GO:0005737,cytoplasm; GO:0043226,organelle; GO:0043227,membrane-bounded organelle; GO:0043229,intracellular organelle; GO:0043231,intracellular membrane-bounded organelle; GO:0110165,cellular anatomical entity	RNase H-like domain found in reverse transcriptase	--	--	--
Cluster-72359.3	0.59	1.56	2.78	21.76	26.54	26.12	0	0	0	15.6	14.32	17.53	3.90529	6.55264e-21	1.21914e-19	up	9.93417	1.03711e-16	1.23302e-15	up	-10.6661	3.89462e-19	7.62757e-18	down	890	--	--	uncharacterized protein LOC110019695 [Phalaenopsis equestris]	--	A0A2I0B733_9ASPA SubName: Full=Uncharacterized protein {ECO:0000313|EMBL:PKA63614.1};	--	GO:0000813,ESCRT I complex; GO:0043130,ubiquitin binding; GO:0043162,ubiquitin-dependent protein catabolic process via the multivesicular body sorting pathway; GO:0003674,molecular_function; GO:0005488,binding; GO:0005515,protein binding; GO:0032182,ubiquitin-like protein binding; GO:0006508,proteolysis; GO:0006511,ubiquitin-dependent protein catabolic process; GO:0006807,nitrogen compound metabo…	--	--	--	--
Cluster-64835.3	0.23	0.36	1.16	8.18	10.48	6.2	0.07	2.32	0.67	15.03	15.15	18.47	3.89389	3.90565e-12	3.49565e-11	up	3.86632	8.18685e-06	2.85855e-05	up	-2.9754	0.0019024	0.0054234	down	742	K22066 BolA-like protein 1 | (RefSeq) protein BOLA1, chloroplastic (A)	--	SufE-like protein, chloroplastic [Dendrobium catenatum]	BOLA1_ARATH RecName: Full=Protein BOLA1, chloroplastic {ECO:0000303|PubMed:24203231}; Flags: Precursor;	A0A2I0WDK0_9ASPA SubName: Full=SufE-like protein, chloroplastic {ECO:0000313|EMBL:PKU73736.1};	Stress-induced protein UVI31+	GO:0009507,chloroplast; GO:0051537,2 iron, 2 sulfur cluster binding; GO:0046872,metal ion binding; GO:0003674,molecular_function; GO:0005488,binding; GO:0051536,iron-sulfur cluster binding; GO:0051540,metal cluster binding; GO:0043167,ion binding; GO:0043169,cation binding; GO:0005575,cellular_component; GO:0005622,intracellular anatomical structure; GO:0005737,cytoplasm; GO:0009536,plastid; GO:0…	BolA-like protein	--	--	--
Cluster-58509.1	1.05	0.92	1.08	15.37	14.67	16.01	0	0	0	7.2	4.88	7.39	3.88128	1.3281e-77	1.34663e-75	up	9.45256	8.88261e-15	8.89052e-14	up	-10.7573	1.27173e-19	2.58526e-18	down	1312	--	--	hypothetical protein KFK09_000179 [Dendrobium nobile]	--	A0A2I0WNJ1_9ASPA SubName: Full=Uncharacterized protein {ECO:0000313|EMBL:PKU77201.1};	--	--	--	--	--	--
Cluster-44642.4	18.4	15.89	21.82	283.67	289.19	267.88	75.48	124	121.21	297.41	283.06	250.45	3.87992	0	0	up	1.16852	2.38258e-12	1.84014e-11	up	-1.26193	1.64317e-16	2.53106e-15	down	860	K13993 HSP20 family protein | (RefSeq) 22.0 kDa class IV heat shock protein (A)	ko04141: Protein processing in endoplasmic reticulum	22.0 kDa class IV heat shock protein [Dendrobium catenatum]	HSP41_SOYBN RecName: Full=22.0 kDa class IV heat shock protein; Flags: Precursor;	A0A2I0XDJ4_9ASPA SubName: Full=22.0 kDa heat shock protein {ECO:0000313|EMBL:PKU85970.1};	Molecular chaperone (small heat-shock protein Hsp26/Hsp42)	GO:0005788,endoplasmic reticulum lumen; GO:0043621,protein self-association; GO:0051082,unfolded protein binding; GO:0051259,protein complex oligomerization; GO:0006457,protein folding; GO:0009408,response to heat; GO:0042542,response to hydrogen peroxide; GO:0009651,response to salt stress; GO:0003674,molecular_function; GO:0005488,binding; GO:0005515,protein binding; GO:0008150,biological_proce…	Hsp20/alpha crystallin family	--	--	--
Cluster-63379.1	1.28	0.92	1.19	17.02	16.82	16.83	1.16	1.05	1.53	9.23	7.25	6.04	3.87274	8.14814e-94	1.05501e-91	up	2.43206	3.64207e-16	4.11874e-15	up	-3.67068	2.80464e-80	4.42225e-78	down	1379	K16292 KDEL-tailed cysteine endopeptidase [EC:3.4.22.-] | (RefSeq) vignain (A)	--	hypothetical protein IEQ34_018482 [Dendrobium chrysotoxum]	CYSP_HEMSP RecName: Full=Thiol protease SEN102; EC=3.4.22.-; Flags: Precursor;	A0A2I0VBT9_9ASPA SubName: Full=Thiol protease SEN102 {ECO:0000313|EMBL:PKU60870.1};	Cysteine proteinase Cathepsin L	GO:0005788,endoplasmic reticulum lumen; GO:0008234,cysteine-type peptidase activity; GO:0006508,proteolysis; GO:0003674,molecular_function; GO:0003824,catalytic activity; GO:0008233,peptidase activity; GO:0016787,hydrolase activity; GO:0140096,catalytic activity, acting on a protein; GO:0006807,nitrogen compound metabolic process; GO:0008150,biological_process; GO:0008152,metabolic process; GO:00…	Papain family cysteine protease	--	--	--
Cluster-37000.0	0.03	0.04	0.03	0.6	0.49	0.47	1.21	0.97	1.49	0.05	0.03	0	3.86985	7.24836e-09	4.30415e-08	up	-5.64975	1.43113e-14	1.40511e-13	down	1.35105	6.58512e-06	2.82682e-05	up	3033	K12355 coniferyl-aldehyde dehydrogenase [EC:1.2.1.68] | (RefSeq) aldehyde dehydrogenase family 2 member C4-like (A)	ko00940: Phenylpropanoid biosynthesis; ko01110: Biosynthesis of secondary metabolites	hypothetical protein KFK09_014540 [Dendrobium nobile]	--	A0A6P5EHK5_ANACO SubName: Full=uncharacterized protein LOC109704671 {ECO:0000313|RefSeq:XP_020081023.1};	FOG: Transposon-encoded proteins with TYA, reverse transcriptase, integrase domains in various combinations	--	Coiled-coil regions of plant-specific actin-binding protein	--	--	--
Cluster-71168.3	0	0	0.14	0.53	1.11	0.41	0.02	0.05	0	0.63	1.11	0.55	3.85891	0.00288997	0.00758684	up	4.75437	1.10446e-09	6.26608e-09	up	-4.65041	4.85998e-08	2.80008e-07	down	3762	K02365 separase [EC:3.4.22.49] | (RefSeq) separase (A)	--	hypothetical protein IEQ34_014208 [Dendrobium chrysotoxum]	ESP1_ARATH RecName: Full=Separase; EC=3.4.22.49; AltName: Full=Protein EXTRA SPINDLE POLES; Short=AtESP; AltName: Full=Protein RADIALLY SWOLLEN 4;	A0A835V546_VANPL RecName: Full=Separase {ECO:0000256|ARBA:ARBA00012489}; EC=3.4.22.49 {ECO:0000256|ARBA:ARBA00012489};	Regulator of spindle pole body duplication	GO:0005737,cytoplasm; GO:0005874,microtubule; GO:0072686,mitotic spindle; GO:0005634,nucleus; GO:0004197,cysteine-type endopeptidase activity; GO:0008233,peptidase activity; GO:0051304,chromosome separation; GO:0000911,cytokinesis by cell plate formation; GO:0009793,embryo development ending in seed dormancy; GO:0009960,endosperm development; GO:0006887,exocytosis; GO:0051307,meiotic chromosome s…	Peptidase family C50	--	--	--
Cluster-71631.0	0	1.01	0	4.67	3.88	6.01	0	0	0	5.23	2.98	6.42	3.85716	0.000985054	0.00283594	up	7.76859	2.0174e-09	1.11019e-08	up	-7.86229	5.04529e-10	3.80336e-09	down	737	--	--	hypothetical protein KFK09_015054 [Dendrobium nobile]	--	A0A2I0WG61_9ASPA SubName: Full=Uncharacterized protein {ECO:0000313|EMBL:PKU74629.1};	--	--	--	--	--	--
Cluster-35716.4	0.11	0.1	0.16	0.56	1.2	0.61	0	0.1	0.25	1.37	0.42	1.15	3.85245	5.76223e-09	3.47274e-08	up	2.56733	0.0125726	0.025802	up	-2.63021	0.00565248	0.0144056	down	2996	K14486 auxin response factor | (RefSeq) auxin response factor 3-like isoform X1 (A)	ko04075: Plant hormone signal transduction	auxin response factor 3-like isoform X2 [Phalaenopsis equestris]	ARFO_ORYSJ RecName: Full=Auxin response factor 15; AltName: Full=ETTIN-like protein 1; AltName: Full=OsETTIN1;	A0A2I0VL85_9ASPA SubName: Full=Auxin response factor 2 {ECO:0000313|EMBL:PKU64179.1};	--	GO:0005634,nucleus; GO:0003677,DNA binding; GO:0009734,auxin-activated signaling pathway; GO:0006355,regulation of DNA-templated transcription; GO:0003674,molecular_function; GO:0003676,nucleic acid binding; GO:0005488,binding; GO:0097159,organic cyclic compound binding; GO:1901363,heterocyclic compound binding; GO:0007154,cell communication; GO:0007165,signal transduction; GO:0008150,biological_…	--	--	--	--
Cluster-23917.0	0.05	0.12	0.05	1.26	1.17	1.03	2.01	2.15	2.47	1.07	1.18	0.94	3.84797	1.34388e-17	2.01497e-16	up	-1.24442	2.96549e-10	1.80623e-09	down	1.09386	7.08473e-09	4.58509e-08	up	3537	K03006 DNA-directed RNA polymerase II subunit RPB1 [EC:2.7.7.6] | (RefSeq) LOW QUALITY PROTEIN: DNA-directed RNA polymerase II subunit RPB1-like (A)	ko03020: RNA polymerase; ko03420: Nucleotide excision repair	hypothetical protein KFK09_011639 [Dendrobium nobile]	POLR2_ARATH RecName: Full=Retrovirus-related Pol polyprotein from transposon RE2; AltName: Full=Retro element 2 {ECO:0000303|PubMed:10689195}; Short=AtRE2 {ECO:0000303|PubMed:10689195}; Includes: RecName: Full=Protease RE2; EC=3.4.23.-; Includes: RecName: Full=Reverse transcriptase RE2; EC=2.7.7.49; Includes: RecName: Full=Endonuclease RE2;	A0A151QYD1_CAJCA SubName: Full=Retrovirus-related Pol polyprotein from transposon TNT 1-94 {ECO:0000313|EMBL:KYP35263.1}; Flags: Fragment;	FOG: Transposon-encoded proteins with TYA, reverse transcriptase, integrase domains in various combinations	GO:0004190,aspartic-type endopeptidase activity; GO:0004519,endonuclease activity; GO:0046872,metal ion binding; GO:0003676,nucleic acid binding; GO:0003964,RNA-directed DNA polymerase activity; GO:0015074,DNA integration; GO:0006310,DNA recombination; GO:0006508,proteolysis; GO:0003674,molecular_function; GO:0003824,catalytic activity; GO:0004175,endopeptidase activity; GO:0008233,peptidase acti…	Reverse transcriptase (RNA-dependent DNA polymerase)	--	--	--
Cluster-21596.0	0.21	0.2	0.15	2.82	3.73	3.04	0.64	0.58	1.05	2.04	1.42	1.73	3.82111	9.81466e-33	3.22873e-31	up	1.91	6.68292e-10	3.90014e-09	up	-2.62711	1.3395e-19	2.71412e-18	down	3434	--	--	--	--	--	--	--	--	--	--	--
Cluster-62864.0	0.23	0	0	0.71	1.04	1.58	0	0	0.19	0.73	1.32	1.71	3.81788	0.00140042	0.00392195	up	4.66534	2.72191e-05	8.87493e-05	up	-4.56423	6.0792e-05	0.000225995	down	1397	--	--	--	--	--	--	--	--	--	--	--
Cluster-7264.7	0.35	0.08	0.06	2.04	2.31	2.55	0.96	0.57	1.01	2.53	2.1	1.64	3.7926	5.82211e-10	4.01437e-09	up	1.15327	0.000279017	0.000785439	up	-1.33514	1.16107e-06	5.54097e-06	down	3388	--	--	Putative disease resistance protein RGA1 [Dendrobium catenatum]	--	A0A2I0VDH5_9ASPA SubName: Full=Disease resistance protein RGA1 {ECO:0000313|EMBL:PKU61443.1};	FOG: Transposon-encoded proteins with TYA, reverse transcriptase, integrase domains in various combinations	--	GAG-pre-integrase domain	--	--	--
Cluster-57139.0	0.22	0.2	0	1.1	1.75	1.64	0	0.29	0.17	3.74	4.54	4.77	3.77498	3.03025e-06	1.28388e-05	up	5.07163	5.14075e-14	4.73124e-13	up	-3.57323	2.2995e-05	9.09419e-05	down	1082	--	--	--	--	--	--	--	--	--	--	--
Cluster-31166.6	0.6	0.59	0.44	7.12	8.06	7.75	0	0	0.2	28.13	33.38	33.74	3.77354	3.84572e-64	3.06079e-62	up	8.85601	7.26665e-09	3.73296e-08	up	-6.85188	7.35141e-06	3.13775e-05	down	2001	K21485 anthranilate O-methyltransferase [EC:2.1.1.277] | (RefSeq) anthranilate O-methyltransferase 1 (A)	--	hypothetical protein KFK09_016646 [Dendrobium nobile]	AAMT1_MAIZE RecName: Full=Anthranilate O-methyltransferase 1; EC=2.1.1.277; AltName: Full=Anthranilic acid methyltransferase 1; AltName: Full=O-methyltransferase 1;	A0A2I0VYQ8_9ASPA SubName: Full=Benzoate carboxyl methyltransferase {ECO:0000313|EMBL:PKU68547.1};	--	GO:0008757,S-adenosylmethionine-dependent methyltransferase activity; GO:0006952,defense response; GO:0032259,methylation; GO:0003674,molecular_function; GO:0003824,catalytic activity; GO:0008168,methyltransferase activity; GO:0016740,transferase activity; GO:0016741,transferase activity, transferring one-carbon groups; GO:0006950,response to stress; GO:0008150,biological_process; GO:0050896,resp…	SAM dependent carboxyl methyltransferase	--	--	--
Cluster-32312.0	0.33	0	0.35	3.12	3.35	2.83	0.07	0	0	3.09	3.45	4.49	3.77076	2.96979e-09	1.86445e-08	up	6.97029	2.06343e-08	1.00329e-07	up	-6.80042	3.7695e-08	2.2046e-07	down	931	K12820 pre-mRNA-splicing factor ATP-dependent RNA helicase DHX15/PRP43 [EC:3.6.4.13] | (RefSeq) probable pre-mRNA-splicing factor ATP-dependent RNA helicase DEAH3 (A)	ko03040: Spliceosome	secreted RxLR effector protein 161-like [Glycine max]	--	A0A371HTN8_MUCPR SubName: Full=Uncharacterized protein {ECO:0000313|EMBL:RDY06163.1}; Flags: Fragment;	FOG: Transposon-encoded proteins with TYA, reverse transcriptase, integrase domains in various combinations	--	--	--	--	--
Cluster-54501.2	0	0.54	0.31	3.56	4.37	3.25	1.33	2.4	0.72	0	0	0	3.7676	2.37809e-08	1.31115e-07	up	-7.56776	5.63478e-08	2.59051e-07	down	-1.19127	0.0103719	0.0246862	down	1260	K23558 plant 3beta-hydroxysteroid-4alpha-carboxylate 3-dehydrogenase [EC:1.1.1.418] | (RefSeq) 3beta-hydroxysteroid-dehydrogenase/decarboxylase isoform X1 (A)	ko00100: Steroid biosynthesis; ko01100: Metabolic pathways; ko01110: Biosynthesis of secondary metabolites	hypothetical protein IEQ34_009781 [Dendrobium chrysotoxum]	HSDD2_ARATH RecName: Full=3beta-hydroxysteroid-dehydrogenase/decarboxylase isoform 2 {ECO:0000303|PubMed:16835224}; Short=At3BETAHSD/D2 {ECO:0000303|PubMed:16835224}; EC=1.1.1.418 {ECO:0000269|PubMed:16835224}; AltName: Full=4alpha-carboxysterol-C3-dehydrogenase/C4-decarboxylase isoform 1-2; AltName: Full=Reticulon-like protein B19 {ECO:0000303|PubMed:17604024}; Short=AtRTNLB19 {ECO:0000303|PubMe…	A0A835VJE5_VANPL RecName: Full=Reticulon-like protein {ECO:0000256|RuleBase:RU363132};	DNA repair protein RAD50, ABC-type ATPase/SMC superfamily	GO:0005783,endoplasmic reticulum; GO:0005789,endoplasmic reticulum membrane; GO:0016021,integral component of membrane; GO:0016020,membrane; GO:0003854,3-beta-hydroxy-delta5-steroid dehydrogenase activity; GO:0102175,3-beta-hydroxysteroid dehydrogenase/C4-decarboxylase activity; GO:0102191,4alpha-carboxy-5alpha-cholesta-7,24-dien-3beta-ol dehydrogenase/C4-decarboxylase activity; GO:0016616,oxidor…	Reticulon	--	--	--
Cluster-52501.2	0	0	0.14	0.89	0.53	0.54	0.32	0.33	0.16	0.12	0.08	0.08	3.75897	0.00375189	0.00959658	up	-1.8357	0.00126043	0.00317036	down	-1.15443	0.00721862	0.0179004	down	4580	K08269 serine/threonine-protein kinase ULK2 [EC:2.7.11.1] | (RefSeq) serine/threonine-protein kinase ATG1c-like isoform X1 (A)	ko04136: Autophagy - other	hypothetical protein IEQ34_013866 [Dendrobium chrysotoxum]	ATG1C_ARATH RecName: Full=Serine/threonine-protein kinase ATG1c {ECO:0000305}; EC=2.7.11.-; AltName: Full=Autophagy-related protein 1c {ECO:0000303|PubMed:12114572}; Short=AtAPG1c {ECO:0000303|PubMed:12114572};	A0A2I0WN69_9ASPA SubName: Full=CBL-interacting serine/threonine-protein kinase 11 {ECO:0000313|EMBL:PKU77103.1};	Serine/threonine-protein kinase involved in autophagy	GO:0005776,autophagosome; GO:0005737,cytoplasm; GO:0031410,cytoplasmic vesicle; GO:0005524,ATP binding; GO:0004674,protein serine/threonine kinase activity; GO:1905037,autophagosome organization; GO:0018105,peptidyl-serine phosphorylation; GO:0046777,protein autophosphorylation; GO:0015031,protein transport; GO:0000166,nucleotide binding; GO:0003674,molecular_function; GO:0005488,binding; GO:0017…	Protein kinase domain	--	--	--
Cluster-10192.3	0.76	0.14	0.23	3.97	5.52	5.61	1.33	1.25	1.22	0.4	0.54	0.31	3.75376	1.56068e-10	1.15635e-09	up	-1.85087	1.37478e-05	4.65619e-05	down	-1.87437	3.28818e-12	3.22431e-11	down	1527	K17541 SCY1-like protein 2 | (RefSeq) uncharacterized LOC104611621 (A)	--	hypothetical protein KFK09_006055 [Dendrobium nobile]	RNHX1_ARATH RecName: Full=Putative ribonuclease H protein At1g65750; EC=3.1.26.4;	A0A2I0VYG2_9ASPA RecName: Full=RNase H type-1 domain-containing protein {ECO:0000259|PROSITE:PS50879};	--	GO:0046872,metal ion binding; GO:0003676,nucleic acid binding; GO:0004523,RNA-DNA hybrid ribonuclease activity; GO:0003674,molecular_function; GO:0005488,binding; GO:0043167,ion binding; GO:0043169,cation binding; GO:0097159,organic cyclic compound binding; GO:1901363,heterocyclic compound binding; GO:0003824,catalytic activity; GO:0004518,nuclease activity; GO:0004519,endonuclease activity; GO:0…	Reverse transcriptase-like	--	--	--
Cluster-65046.0	0	0.14	0	0.58	0.44	0.88	0.05	0	0.05	1.44	1.16	1.75	3.72781	0.00216381	0.00583749	up	5.72328	2.59757e-15	2.73619e-14	up	-4.54055	5.62047e-08	3.20586e-07	down	3340	K22533 protein Lines | (RefSeq) uncharacterized protein LOC110032709 isoform X1 (A)	--	hypothetical protein KFK09_016481 [Dendrobium nobile]	--	A0A835QE06_VANPL SubName: Full=Uncharacterized protein {ECO:0000313|EMBL:KAG0467864.1};	--	--	Lines C-terminus	--	--	--
Cluster-57771.7	1.14	0.18	0.15	7.01	5.79	5.24	0.18	0	0	14.5	17.67	18.35	3.71875	3.90137e-07	1.83523e-06	up	7.86226	6.16206e-14	5.62509e-13	up	-6.45111	1.86923e-09	1.30623e-08	down	777	--	--	hypothetical protein IEQ34_000472 [Dendrobium chrysotoxum]	--	A0A2I0WIS9_9ASPA SubName: Full=Putative methyltransferase PMT27 {ECO:0000313|EMBL:PKU75567.1};	--	GO:0016021,integral component of membrane; GO:0008168,methyltransferase activity; GO:0032259,methylation; GO:0003674,molecular_function; GO:0003824,catalytic activity; GO:0016740,transferase activity; GO:0016741,transferase activity, transferring one-carbon groups; GO:0008150,biological_process; GO:0008152,metabolic process; GO:0005575,cellular_component; GO:0016020,membrane; GO:0031224,intrinsic…	--	--	--	--
Cluster-37088.1	0.37	0.28	0.29	3.67	3.91	4.3	0.59	0.19	0.31	3.74	5.33	5.18	3.71437	1.99718e-26	5.07999e-25	up	3.60468	1.63283e-14	1.59315e-13	up	-3.41053	1.81886e-14	2.27875e-13	down	1638	K05909 laccase [EC:1.10.3.2] | (RefSeq) laccase-11 (A)	--	hypothetical protein KFK09_009007 [Dendrobium nobile]	--	A0A2I0XA84_9ASPA RecName: Full=DUF4283 domain-containing protein {ECO:0000259|Pfam:PF14111};	FOG: Reverse transcriptase	--	Domain of unknown function (DUF4283)	--	--	--
Cluster-69859.7	0.4	0	0.44	3.93	3.72	2.85	0	0.76	0.51	4.45	2.66	6.16	3.71354	1.29661e-08	7.42535e-08	up	3.29254	7.01825e-05	0.00021609	up	-3.01981	9.96896e-05	0.000358993	down	1012	--	--	uncharacterized protein LOC110098326 isoform X5 [Dendrobium catenatum]	--	A0A2I0WG41_9ASPA SubName: Full=Uncharacterized protein {ECO:0000313|EMBL:PKU74609.1};	--	--	--	--	--	--
Cluster-54550.3	5.01	0	3.47	26	38.52	45.1	98.04	109.16	115.03	7.91	0	7.65	3.70893	0.00974536	0.0226148	up	-4.63774	0.00185638	0.00452336	down	1.67665	1.60444e-14	2.02474e-13	up	633	K01681 aconitate hydratase [EC:4.2.1.3] | (RefSeq) aconitate hydratase, cytoplasmic-like (A)	ko00020: Citrate cycle (TCA cycle); ko00630: Glyoxylate and dicarboxylate metabolism; ko01100: Metabolic pathways; ko01110: Biosynthesis of secondary metabolites; ko01200: Carbon metabolism; ko01210: 2-Oxocarboxylic acid metabolism; ko01230: Biosynthesis of amino acids	Aconitate hydratase, cytoplasmic [Apostasia shenzhenica]	ACOHC_ORYSJ RecName: Full=Putative aconitate hydratase, cytoplasmic; Short=Aconitase; EC=4.2.1.3; AltName: Full=Citrate hydro-lyase;	A0A2H9ZZV9_9ASPA SubName: Full=Aconitate hydratase, cytoplasmic {ECO:0000313|EMBL:PKA48823.1}; EC=4.2.1.3 {ECO:0000313|EMBL:PKA48823.1};	RNA-binding translational regulator IRP (aconitase superfamily)	GO:0005829,cytosol; GO:0005739,mitochondrion; GO:0051539,4 iron, 4 sulfur cluster binding; GO:0003994,aconitate hydratase activity; GO:0047780,citrate dehydratase activity; GO:0030350,iron-responsive element binding; GO:0046872,metal ion binding; GO:0006101,citrate metabolic process; GO:0006097,glyoxylate cycle; GO:0006099,tricarboxylic acid cycle; GO:0003674,molecular_function; GO:0005488,bindin…	Aconitase C-terminal domain	--	--	--
Cluster-52913.0	0.06	0.21	0.09	1.65	1.92	1.42	0.21	0.03	0.11	1.41	1.19	1.64	3.70426	4.64025e-12	4.11909e-11	up	3.43414	4.31609e-08	2.01321e-07	up	-3.72198	4.39331e-10	3.34442e-09	down	1716	--	--	--	--	--	--	--	--	--	--	--
Cluster-14796.0	0.29	0.4	0.46	5.92	4.84	4.25	0	0.27	0	3.93	3.17	4.47	3.70097	5.36449e-09	3.24449e-08	up	5.04453	1.76051e-05	5.87987e-05	up	-5.5185	8.93413e-07	4.32696e-06	down	599	--	--	--	--	--	--	--	--	--	--	--
Cluster-40535.2	1.04	0	0.73	8.94	7.59	7.21	0	0	0	4.89	6.33	4.39	3.69621	5.60289e-06	2.29189e-05	up	8.73116	1.02283e-12	8.21246e-12	up	-9.39942	5.09875e-15	6.75074e-14	down	1070	K01184 polygalacturonase [EC:3.2.1.15] | (RefSeq) probable polygalacturonase At3g15720 (A)	ko00040: Pentose and glucuronate interconversions; ko01100: Metabolic pathways	uncharacterized protein LOC110036587 [Phalaenopsis equestris]	--	A0A2I0VC72_9ASPA SubName: Full=Uncharacterized protein {ECO:0000313|EMBL:PKU61006.1};	--	GO:0016021,integral component of membrane; GO:0005575,cellular_component; GO:0016020,membrane; GO:0031224,intrinsic component of membrane; GO:0110165,cellular anatomical entity	Protein of unknown function (DUF1218)	--	--	--
Cluster-17357.0	0.09	0.1	0.17	1.66	1.61	1.63	0.12	0.14	0.11	3.11	3.57	2.94	3.69175	3.58542e-39	1.50077e-37	up	4.46929	3.47874e-59	2.64983e-57	up	-3.53474	1.02717e-36	5.03838e-35	down	5144	K17583 nucleolar MIF4G domain-containing protein 1 | (RefSeq) uncharacterized protein LOC109807289 (A)	--	Retrovirus-related Pol polyprotein from transposon TNT 1-94 [Dendrobium catenatum]	POLR1_ARATH RecName: Full=Retrovirus-related Pol polyprotein from transposon RE1; AltName: Full=Retro element 1 {ECO:0000303|PubMed:10689195}; Short=AtRE1 {ECO:0000303|PubMed:10689195}; Includes: RecName: Full=Protease RE1; EC=3.4.23.-; Includes: RecName: Full=Reverse transcriptase RE1; EC=2.7.7.49; Includes: RecName: Full=Endonuclease RE1;	A0A2I0VXM7_9ASPA SubName: Full=Retrovirus-related Pol polyprotein from transposon TNT 1-94 {ECO:0000313|EMBL:PKU68172.1};	FOG: Transposon-encoded proteins with TYA, reverse transcriptase, integrase domains in various combinations	GO:0004190,aspartic-type endopeptidase activity; GO:0004519,endonuclease activity; GO:0046872,metal ion binding; GO:0003676,nucleic acid binding; GO:0003964,RNA-directed DNA polymerase activity; GO:0015074,DNA integration; GO:0006310,DNA recombination; GO:0006508,proteolysis; GO:0003674,molecular_function; GO:0003824,catalytic activity; GO:0004175,endopeptidase activity; GO:0008233,peptidase acti…	Reverse transcriptase (RNA-dependent DNA polymerase)	--	--	--
Cluster-50942.1	0.18	0.41	0	2.72	1.66	3.04	0	0	0	6.3	5.64	7.57	3.6909	1.64307e-06	7.17434e-06	up	9.78929	3.96339e-16	4.46827e-15	up	-8.45408	1.83456e-11	1.65038e-10	down	1570	--	--	hypothetical protein IEQ34_010714 [Dendrobium chrysotoxum]	YY1_ARATH RecName: Full=Zinc finger transcription factor YY1 {ECO:0000303|PubMed:22508367}; AltName: Full=Protein YIN YANG 1 {ECO:0000303|PubMed:22508367}; Short=AtYY1 {ECO:0000303|PubMed:22508367};	A0A2I0W5D1_9ASPA SubName: Full=Putative zinc finger protein {ECO:0000313|EMBL:PKU70857.1};	--	GO:0031011,Ino80 complex; GO:0005634,nucleus; GO:0031519,PcG protein complex; GO:0005667,transcription regulator complex; GO:0000981,DNA-binding transcription factor activity, RNA polymerase II-specific; GO:0046872,metal ion binding; GO:0000978,RNA polymerase II cis-regulatory region sequence-specific DNA binding; GO:0043565,sequence-specific DNA binding; GO:0009738,abscisic acid-activated signal…	Zinc finger, C2H2 type	C2H2	TF	C2H2
Cluster-70501.2	0.1	0.14	0.13	1.52	1.48	1.2	0	0	0	2.41	2.42	2.82	3.66785	1.19147e-09	7.89417e-09	up	8.30011	1.11123e-11	7.99324e-11	up	-7.48102	2.81401e-09	1.91973e-08	down	1463	K22262 WD repeat and FYVE domain-containing protein 3 | (RefSeq) protein SPIRRIG (A)	--	Pentatricopeptide repeat-containing protein [Dendrobium catenatum]	PP212_ARATH RecName: Full=Pentatricopeptide repeat-containing protein At3g04750, mitochondrial; Flags: Precursor;	A0A2I0VMZ3_9ASPA SubName: Full=Pentatricopeptide repeat-containing protein {ECO:0000313|EMBL:PKU64781.1};	FOG: PPR repeat	GO:0005739,mitochondrion; GO:0005575,cellular_component; GO:0005622,intracellular anatomical structure; GO:0005737,cytoplasm; GO:0043226,organelle; GO:0043227,membrane-bounded organelle; GO:0043229,intracellular organelle; GO:0043231,intracellular membrane-bounded organelle; GO:0110165,cellular anatomical entity	PPR repeat family	--	--	--
Cluster-71127.9	0.11	0.09	0.05	1.1	0.46	0.94	0.24	0.18	0.29	1.22	0.89	1.63	3.65588	5.02836e-05	0.000180092	up	2.36778	6.30466e-05	0.000195399	up	-1.84971	0.00749371	0.0185127	down	1376	K06981 isopentenyl phosphate kinase [EC:2.7.4.26] | (RefSeq) isopentenyl phosphate kinase (A)	ko00900: Terpenoid backbone biosynthesis; ko01100: Metabolic pathways; ko01110: Biosynthesis of secondary metabolites	hypothetical protein IEQ34_009823 [Dendrobium chrysotoxum]	IPK_ARATH RecName: Full=Isopentenyl phosphate kinase {ECO:0000303|PubMed:24327557}; Short=AtIPK {ECO:0000303|PubMed:26216978}; Short=IPK {ECO:0000303|PubMed:24327557}; EC=2.7.4.26 {ECO:0000269|PubMed:24327557, ECO:0000269|PubMed:26216978};	A0A835UUN7_VANPL RecName: Full=Isopentenyl phosphate kinase {ECO:0000256|ARBA:ARBA00017267}; EC=2.7.4.26 {ECO:0000256|ARBA:ARBA00012908};	--	GO:0005829,cytosol; GO:0005524,ATP binding; GO:0102043,isopentenyl phosphate kinase activity; GO:0016301,kinase activity; GO:0016310,phosphorylation; GO:0016114,terpenoid biosynthetic process; GO:0000166,nucleotide binding; GO:0003674,molecular_function; GO:0005488,binding; GO:0017076,purine nucleotide binding; GO:0030554,adenyl nucleotide binding; GO:0032553,ribonucleotide binding; GO:0032555,pu…	--	--	--	--
Cluster-52044.0	8.96	8.1	9.09	115.43	104.69	94.51	27.77	27.97	33.28	2.13	1.65	1.08	3.65318	6.37926e-108	1.00464e-105	up	-4.6069	3.45187e-29	8.99396e-28	down	-1.68071	2.64803e-45	1.70358e-43	down	502	K22547 arsenate reductase [EC:1.20.4.1] | (RefSeq) protein HIGH ARSENIC CONTENT 1, mitochondrial (A)	--	hypothetical protein KFK09_023722 [Dendrobium nobile]	STR17_ARATH RecName: Full=Rhodanese-like domain-containing protein 17; AltName: Full=Sulfurtransferase 17; Short=AtStr17;	A0A6I9R5S4_ELAGV SubName: Full=thiosulfate sulfurtransferase 18 isoform X1 {ECO:0000313|RefSeq:XP_010920151.1};	Rhodanese-related sulfurtransferase	GO:0003824,catalytic activity; GO:0003674,molecular_function	Rhodanese-like domain	--	--	--
Cluster-63047.3	0.4	0.46	0	1.8	5.33	3.09	0.65	0	0	5.08	2.84	5.24	3.65307	1.56718e-05	6.01817e-05	up	4.11405	8.06053e-05	0.000246195	up	-3.82359	0.00154205	0.00448187	down	769	K02957 small subunit ribosomal protein S15Ae | (RefSeq) 40S ribosomal protein S15a-5 (A)	ko03010: Ribosome	40S ribosomal protein S15a-5-like isoform X3 [Phalaenopsis equestris]	R15A5_ARATH RecName: Full=40S ribosomal protein S15a-5;	A0A2I0WIJ4_9ASPA RecName: Full=30S ribosomal protein S8, chloroplastic {ECO:0000256|ARBA:ARBA00015880};	40S ribosomal protein S15/S22	GO:0022626,cytosolic ribosome; GO:0022627,cytosolic small ribosomal subunit; GO:0005739,mitochondrion; GO:0000325,plant-type vacuole; GO:0042788,polysomal ribosome; GO:0003735,structural constituent of ribosome; GO:0006412,translation; GO:0003674,molecular_function; GO:0005198,structural molecule activity; GO:0006518,peptide metabolic process; GO:0006807,nitrogen compound metabolic process; GO:00…	Ribosomal protein S8	--	--	--
Cluster-58051.4	0.13	0.47	0.64	5.21	6.31	4.34	1.2	0.98	0.51	2.24	2.32	4.12	3.6503	8.98234e-15	1.05785e-13	up	1.49321	0.000916359	0.00236328	up	-2.41973	2.72752e-12	2.69956e-11	down	1505	--	--	F-box/LRR-repeat protein At3g26922 [Dendrobium catenatum]	--	A0A2I0X3Q6_9ASPA SubName: Full=F-box/LRR-repeat protein {ECO:0000313|EMBL:PKU82554.1};	--	--	FBD	--	--	--
Cluster-51863.6	0	0.23	0.08	1.58	1.13	0.93	0	0	0	1.99	1.19	2.23	3.6492	3.73827e-05	0.000136183	up	7.56437	4.74541e-09	2.49693e-08	up	-7.05963	8.52727e-08	4.7477e-07	down	1302	--	--	--	--	--	--	--	--	--	--	--
Cluster-10129.45	0.32	0.19	0.32	3.89	3.27	3.04	4.6	8.13	6.1	1.27	1.07	0.68	3.63543	1.78977e-18	2.85508e-17	up	-2.85318	5.51709e-15	5.62353e-14	down	1.02717	0.000142288	0.000499415	up	1341	K10405 kinesin family member C1 | (RefSeq) kinesin-like protein KIN-14H (A)	ko04814: Motor proteins	kinesin-3-like protein, partial [Passiflora edulis]	KN14M_ARATH RecName: Full=Kinesin-like protein KIN-14M {ECO:0000305}; AltName: Full=AtKIN14c {ECO:0000303|PubMed:18088313}; AltName: Full=Kinesin-like protein KatB {ECO:0000303|PubMed:8075402, ECO:0000303|PubMed:8492804};	A0A5B6ZER3_DAVIN SubName: Full=Putative kinesin-1-like {ECO:0000313|EMBL:MPA42569.1}; Flags: Fragment;	Kinesin (KAR3 subfamily)	GO:0005737,cytoplasm; GO:0005871,kinesin complex; GO:0005874,microtubule; GO:0005524,ATP binding; GO:0016887,ATP hydrolysis activity; GO:0008017,microtubule binding; GO:0003777,microtubule motor activity; GO:0007018,microtubule-based movement; GO:0051225,spindle assembly; GO:0000166,nucleotide binding; GO:0003674,molecular_function; GO:0005488,binding; GO:0017076,purine nucleotide binding; GO:003…	--	--	--	--
Cluster-55941.0	0.92	0.72	1.29	12.05	13.03	11.32	2.93	4.97	5.63	22.47	14.63	15.83	3.63195	9.81115e-40	4.17759e-38	up	2.13317	1.20765e-12	9.62931e-12	up	-1.63259	1.14657e-10	9.32065e-10	down	1023	K13457 disease resistance protein RPM1 | (RefSeq) disease resistance protein RPM1-like (A)	ko04626: Plant-pathogen interaction	hypothetical protein Vadar_008112 [Vaccinium darrowii]	--	A0A1U8GZ29_CAPAN SubName: Full=uncharacterized protein LOC107874160 {ECO:0000313|RefSeq:XP_016576506.1};	--	--	--	--	--	--
Cluster-10407.20	4.14	2.76	0.28	13.53	10.07	8.59	1.23	0.31	3.48	4.29	14.18	12.67	3.62076	1.29777e-31	4.10369e-30	up	2.87839	7.44157e-14	6.72721e-13	up	-3.67777	1.40414e-28	4.82066e-27	down	1395	K14400 pre-mRNA cleavage complex 2 protein Pcf11 | (RefSeq) LOW QUALITY PROTEIN: uncharacterized protein LOC109844760 (A)	ko03015: mRNA surveillance pathway	hypothetical protein KFK09_020557 [Dendrobium nobile]	PPP7L_ARATH RecName: Full=Serine/threonine-protein phosphatase 7 long form homolog; EC=3.1.3.16; AltName: Full=Protein MAIN-LIKE 3 {ECO:0000303|PubMed:24635680};	A0A2I0WT10_9ASPA SubName: Full=Serine/threonine-protein phosphatase 7 long form like {ECO:0000313|EMBL:PKU78799.1};	--	GO:0005829,cytosol; GO:0005634,nucleus; GO:0046872,metal ion binding; GO:0017018,myosin phosphatase activity; GO:0004722,protein serine/threonine phosphatase activity; GO:0003674,molecular_function; GO:0005488,binding; GO:0043167,ion binding; GO:0043169,cation binding; GO:0003824,catalytic activity; GO:0004721,phosphoprotein phosphatase activity; GO:0016787,hydrolase activity; GO:0016788,hydrolas…	Single strand annealing-weakened 1	--	--	--
Cluster-62642.2	0.15	0	0.11	0.95	0.92	0.94	0.26	0.55	0.18	3.51	2.92	2.25	3.59116	5.25128e-07	2.43185e-06	up	3.0014	3.30121e-10	1.9982e-09	up	-1.42316	0.00806126	0.0197572	down	1778	--	--	hypothetical protein IEQ34_009003 [Dendrobium chrysotoxum]	--	A0A2I0WQ45_9ASPA SubName: Full=Uncharacterized protein {ECO:0000313|EMBL:PKU77789.1};	--	GO:0016021,integral component of membrane; GO:0005575,cellular_component; GO:0016020,membrane; GO:0031224,intrinsic component of membrane; GO:0110165,cellular anatomical entity	--	--	--	--
Cluster-20280.0	0.63	0.36	0.41	6.7	5.51	5.2	2.07	1.64	1.94	0.61	0.39	0.4	3.58502	2.23494e-31	6.98987e-30	up	-2.18354	9.80601e-09	4.95379e-08	down	-1.49088	7.17656e-12	6.8033e-11	down	1553	K22683 aspartyl protease family protein [EC:3.4.23.-] | (RefSeq) protein ASPARTIC PROTEASE IN GUARD CELL 1-like (A)	--	hypothetical protein KFK09_022177 [Dendrobium nobile]	AED3_ARATH RecName: Full=Aspartyl protease AED3 {ECO:0000303|PubMed:24755512}; EC=3.4.23.- {ECO:0000305}; AltName: Full=Apoplastic EDS1-dependent protein 3 {ECO:0000303|PubMed:24755512}; Flags: Precursor;	A0A2I0A1U1_9ASPA SubName: Full=Protein aspartic protease in guard cell 1 {ECO:0000313|EMBL:PKA49521.1};	Aspartyl protease	GO:0048046,apoplast; GO:0099503,secretory vesicle; GO:0004190,aspartic-type endopeptidase activity; GO:0000166,nucleotide binding; GO:0006508,proteolysis; GO:0043067,regulation of programmed cell death; GO:0009627,systemic acquired resistance; GO:0003674,molecular_function; GO:0003824,catalytic activity; GO:0004175,endopeptidase activity; GO:0008233,peptidase activity; GO:0016787,hydrolase activi…	Xylanase inhibitor C-terminal	--	--	--
Cluster-19865.0	0.62	0.54	0.64	6.98	6.01	4.56	0.84	0.16	0.28	2.11	2.4	3.99	3.56383	5.66854e-15	6.78011e-14	up	2.54488	3.90271e-05	0.000124561	up	-3.19914	5.19354e-09	3.42766e-08	down	1015	--	--	hypothetical protein KFK09_004229 [Dendrobium nobile]	--	--	--	--	--	--	--	--
Cluster-54213.2	3.53	4.65	4.03	34.72	47.82	54.99	88.71	87.58	78.62	36.04	29.14	49.47	3.56236	7.01436e-27	1.82493e-25	up	-1.44072	4.5198e-11	3.03391e-10	down	1.01894	1.96167e-05	7.84903e-05	up	540	K22075 BolA-like protein 3 | (RefSeq) protein BOLA2 (A)	--	protein BOLA2 [Phalaenopsis equestris]	BOLA2_ARATH RecName: Full=Protein BOLA2 {ECO:0000303|PubMed:24203231};	A0A2I0VBP1_9ASPA SubName: Full=Uncharacterized protein {ECO:0000313|EMBL:PKU60832.1};	BolA (bacterial stress-induced morphogen)-related protein	GO:0005737,cytoplasm; GO:0005829,cytosol; GO:0005634,nucleus; GO:0005886,plasma membrane; GO:0051537,2 iron, 2 sulfur cluster binding; GO:0051536,iron-sulfur cluster binding; GO:0006879,cellular iron ion homeostasis; GO:0097428,protein maturation by iron-sulfur cluster transfer; GO:0010039,response to iron ion; GO:0006979,response to oxidative stress; GO:0003674,molecular_function; GO:0005488,bin…	--	--	--	--
Cluster-60562.1	0	0.38	0.14	2.02	1	2.06	3.67	5.1	5.78	1.37	2.27	1.86	3.5578	0.00029567	0.00093639	up	-1.61736	4.93985e-06	1.77431e-05	down	1.6812	3.23881e-05	0.000125302	up	887	K18182 cytochrome c oxidase assembly protein subunit 16 | (RefSeq) cytochrome c oxidase assembly protein cox16, mitochondrial (A)	--	cytochrome c oxidase assembly protein cox16, mitochondrial [Dendrobium catenatum]	--	A0A2I0W459_9ASPA SubName: Full=Uncharacterized protein {ECO:0000313|EMBL:PKU70455.1};	Actin-related protein Arp2/3 complex, subunit ARPC4	GO:0016021,integral component of membrane; GO:0031966,mitochondrial membrane; GO:0005575,cellular_component; GO:0016020,membrane; GO:0031224,intrinsic component of membrane; GO:0110165,cellular anatomical entity; GO:0005622,intracellular anatomical structure; GO:0005737,cytoplasm; GO:0005739,mitochondrion; GO:0005740,mitochondrial envelope; GO:0031090,organelle membrane; GO:0031967,organelle enve…	Cytochrome c oxidase assembly protein COX16	--	--	--
Cluster-55784.4	0.48	0.56	0.81	8.13	7.41	6.64	1.39	1.17	0.91	0	0	0.13	3.54825	1.77981e-46	9.26647e-45	up	-5.30139	5.11464e-08	2.36379e-07	down	-2.54505	1.40131e-30	5.24718e-29	down	1704	--	--	--	--	--	--	--	--	--	--	--
Cluster-64418.8	0.27	0.35	0.15	3.17	2.75	3.21	0.81	0.65	0.86	0.36	0.15	0.52	3.54414	1.02877e-21	2.00388e-20	up	-1.40042	0.0102485	0.0214577	down	-1.86923	4.42648e-12	4.28621e-11	down	1803	K12823 ATP-dependent RNA helicase DDX5/DBP2 [EC:3.6.4.13] | (RefSeq) DEAD-box ATP-dependent RNA helicase 20 isoform X1 (A)	ko03040: Spliceosome	unnamed protein product, partial [Vitis vinifera]	RH30_ARATH RecName: Full=DEAD-box ATP-dependent RNA helicase 30; EC=3.6.4.13;	A0A445EQ83_ARAHY RecName: Full=Helicase C-terminal domain-containing protein {ECO:0000259|PROSITE:PS51194};	ATP-dependent RNA helicase	GO:0005634,nucleus; GO:0005524,ATP binding; GO:0016887,ATP hydrolysis activity; GO:0003729,mRNA binding; GO:0003723,RNA binding; GO:0003724,RNA helicase activity; GO:0000184,nuclear-transcribed mRNA catabolic process, nonsense-mediated decay; GO:0006364,rRNA processing; GO:0000166,nucleotide binding; GO:0003674,molecular_function; GO:0005488,binding; GO:0017076,purine nucleotide binding; GO:00305…	--	--	--	--
Cluster-68949.9	0.65	0.61	0.35	7.13	6.84	5.37	0.24	1.32	1.25	4.51	6.62	7.34	3.5357	2.45373e-40	1.07151e-38	up	2.55375	4.46196e-06	1.61112e-05	up	-2.67324	5.41664e-07	2.71339e-06	down	1987	--	--	uncharacterized protein LOC110105902 isoform X1 [Dendrobium catenatum]	--	A0A2I0WEY5_9ASPA SubName: Full=Uncharacterized protein {ECO:0000313|EMBL:PKU74192.1};	--	GO:0004553,hydrolase activity, hydrolyzing O-glycosyl compounds; GO:0005975,carbohydrate metabolic process; GO:0003674,molecular_function; GO:0003824,catalytic activity; GO:0016787,hydrolase activity; GO:0016798,hydrolase activity, acting on glycosyl bonds; GO:0008150,biological_process; GO:0008152,metabolic process; GO:0044238,primary metabolic process; GO:0071704,organic substance metabolic pro…	Glycosyl hydrolases family 43	--	--	--
Cluster-56929.3	0.07	0.07	0.1	1.11	0.9	0.78	0	0	0	1.07	0.17	0.4	3.52145	1.3204e-16	1.82104e-15	up	7.75292	2.27591e-07	9.69874e-07	up	-8.56541	2.6545e-12	2.6321e-11	down	3958	K10755 replication factor C subunit 2/4 | (RefSeq) P-loop containing nucleoside triphosphate hydrolase (A)	ko03030: DNA replication; ko03410: Base excision repair; ko03420: Nucleotide excision repair; ko03430: Mismatch repair	protein STICHEL-like 3 [Dendrobium catenatum]	STIL3_ARATH RecName: Full=Protein STICHEL-like 3;	A0A2I0WUE8_9ASPA RecName: Full=DNA_pol3_gamma3 domain-containing protein {ECO:0000259|Pfam:PF12169};	Replication factor C, subunit RFC4	GO:0009360,DNA polymerase III complex; GO:0005663,DNA replication factor C complex; GO:0005634,nucleus; GO:0005524,ATP binding; GO:0003677,DNA binding; GO:0003887,DNA-directed DNA polymerase activity; GO:0006281,DNA repair; GO:0006261,DNA-templated DNA replication; GO:0000166,nucleotide binding; GO:0003674,molecular_function; GO:0005488,binding; GO:0017076,purine nucleotide binding; GO:0030554,ad…	DNA polymerase III, delta subunit	--	--	--
Cluster-51127.1	0.08	0	0	0.2	0.45	0.32	0.11	0.09	0.08	0.56	0.77	0.68	3.52105	0.00588664	0.0143944	up	2.71472	5.00176e-12	3.72382e-11	up	-1.69284	0.00107753	0.00322782	down	5002	K08852 serine/threonine-protein kinase/endoribonuclease IRE1 [EC:2.7.11.1 3.1.26.-] | (RefSeq) serine/threonine-protein kinase/endoribonuclease IRE1a isoform X1 (A)	ko04141: Protein processing in endoplasmic reticulum	hypothetical protein IEQ34_008166 [Dendrobium chrysotoxum]	IRE1_ORYSJ RecName: Full=Serine/threonine-protein kinase/endoribonuclease IRE1 {ECO:0000305}; AltName: Full=Endoplasmic reticulum-to-nucleus signaling 1 {ECO:0000305}; AltName: Full=Inositol-requiring protein 1 {ECO:0000305}; Short=OsIRE1 {ECO:0000303|PubMed:12040100}; Includes: RecName: Full=Serine/threonine-protein kinase; EC=2.7.11.1; Includes: RecName: Full=Endoribonuclease; EC=3.1.26.-; Flag…	A0A2I0WTK2_9ASPA SubName: Full=Serine/threonine-protein kinase/endoribonuclease IRE1a {ECO:0000313|EMBL:PKU78986.1};	Serine/threonine protein kinase and endoribonuclease ERN1/IRE1, sensor of the unfolded protein response pathway	GO:0005789,endoplasmic reticulum membrane; GO:0016021,integral component of membrane; GO:1990604,IRE1-TRAF2-ASK1 complex; GO:0005524,ATP binding; GO:0004521,endoribonuclease activity; GO:0106310,protein serine kinase activity; GO:0004674,protein serine/threonine kinase activity; GO:0051082,unfolded protein binding; GO:0036498,IRE1-mediated unfolded protein response; GO:0006397,mRNA processing; GO…	Ribonuclease 2-5A	--	--	--
Cluster-36241.0	0.87	1.76	1.22	17.3	14.47	13.82	0	0.12	0	8.5	11.03	7.89	3.50757	2.57623e-50	1.48395e-48	up	7.71507	9.62076e-19	1.34971e-17	up	-8.4973	1.5346e-23	4.02065e-22	down	1448	K23292 endoplasmic reticulum junction formation protein lunapark | (RefSeq) uncharacterized protein At2g24330-like (A)	--	uncharacterized protein At2g24330-like [Phalaenopsis equestris]	Y2433_ARATH RecName: Full=Uncharacterized protein At2g24330;	A0A2I0XF69_9ASPA RecName: Full=zinc_ribbon_10 domain-containing protein {ECO:0000259|Pfam:PF10058};	Predicted membrane protein	GO:0005783,endoplasmic reticulum; GO:0071782,endoplasmic reticulum tubular network; GO:0061630,ubiquitin protein ligase activity; GO:0071784,endoplasmic reticulum cisternal network assembly; GO:0071786,endoplasmic reticulum tubular network organization; GO:0003674,molecular_function; GO:0003824,catalytic activity; GO:0004842,ubiquitin-protein transferase activity; GO:0016740,transferase activity;…	Predicted integral membrane zinc-ribbon metal-binding protein	--	--	--
Cluster-63029.1	0.97	1.97	0	11.78	12.53	9.44	24.25	29.48	32.22	2.57	0.55	0.46	3.4816	0.0201859	0.0431767	up	-4.78195	9.17015e-10	5.25299e-09	down	1.48065	5.69172e-26	1.71269e-24	up	1747	K15400 omega-hydroxypalmitate O-feruloyl transferase [EC:2.3.1.188] | (RefSeq) omega-hydroxypalmitate O-feruloyl transferase-like (A)	ko00073: Cutin, suberine and wax biosynthesis	omega-hydroxypalmitate O-feruloyl transferase-like [Phalaenopsis equestris]	HHT1_ARATH RecName: Full=Omega-hydroxypalmitate O-feruloyl transferase; EC=2.3.1.188; AltName: Full=Omega-hydroxyacid hydroxycinnamoyltransferase; AltName: Full=Protein ALIPHATIC SUBERIN FERULOYL TRANSFERASE;	A0A2I0XHH0_9ASPA SubName: Full=Omega-hydroxypalmitate O-feruloyl transferase {ECO:0000313|EMBL:PKU87367.1};	--	GO:0016747,acyltransferase activity, transferring groups other than amino-acyl groups; GO:0050734,hydroxycinnamoyltransferase activity; GO:0102406,omega-hydroxypalmitate O-sinapoyl transferase activity; GO:0052325,cell wall pectin biosynthetic process; GO:0010345,suberin biosynthetic process; GO:0003674,molecular_function; GO:0003824,catalytic activity; GO:0016740,transferase activity; GO:0016746…	Transferase family	--	--	--
Cluster-59869.7	3.39	3.78	4.13	45.24	43.21	42.97	81.72	110.66	118.29	17.27	14.4	13.94	3.47743	0	0	up	-2.94916	1.75424e-84	2.30733e-82	down	1.37204	3.03455e-27	9.73952e-26	up	1991	K01188 beta-glucosidase [EC:3.2.1.21] | (RefSeq) beta-glucosidase 12-like (A)	ko00460: Cyanoamino acid metabolism; ko00500: Starch and sucrose metabolism; ko00999: Biosynthesis of various plant secondary metabolites; ko01100: Metabolic pathways; ko01110: Biosynthesis of secondary metabolites	beta-glucosidase 24-like [Phalaenopsis equestris]	BGL12_ORYSI RecName: Full=Beta-glucosidase 12 {ECO:0000305}; EC=3.2.1.21 {ECO:0000305}; Flags: Precursor;	A0A835UXX5_VANPL SubName: Full=Uncharacterized protein {ECO:0000313|EMBL:KAG0476515.1};	Beta-glucosidase, lactase phlorizinhydrolase, and related proteins	GO:0005576,extracellular region; GO:0033907,beta-D-fucosidase activity; GO:0004565,beta-galactosidase activity; GO:0008422,beta-glucosidase activity; GO:0102483,scopolin beta-glucosidase activity; GO:0005975,carbohydrate metabolic process; GO:0003674,molecular_function; GO:0003824,catalytic activity; GO:0004553,hydrolase activity, hydrolyzing O-glycosyl compounds; GO:0016787,hydrolase activity; G…	Glycosyl hydrolase family 1	--	--	--
Cluster-14781.4	0.05	0.5	0.21	2.46	1.94	2.07	0.23	0.86	0.42	1.74	2.12	1.05	3.47385	1.94652e-10	1.42628e-09	up	2.62448	2.96103e-05	9.61379e-05	up	-3.16589	3.37289e-10	2.5968e-09	down	1358	--	--	--	--	--	--	--	--	--	--	--
Cluster-45284.0	1.2	1.63	1.16	15.08	16.25	13.85	59.07	48.18	46.43	4.23	3.36	2.94	3.47109	7.35784e-33	2.43132e-31	up	-4.09335	1.61808e-68	1.48264e-66	down	1.91183	1.00134e-30	3.78216e-29	up	727	K03860 phosphatidylinositol N-acetylglucosaminyltransferase subunit Q | (RefSeq) N-acetylglucosaminyl-phosphatidylinositol biosynthetic protein gpi1-like (A)	ko00563: Glycosylphosphatidylinositol (GPI)-anchor biosynthesis; ko01100: Metabolic pathways	hypothetical protein IEQ34_000153 [Dendrobium chrysotoxum]	GAST1_SOLLC RecName: Full=Protein GAST1; Flags: Precursor;	A0A1D1ZC56_9ARAE SubName: Full=Protein GAST1 {ECO:0000313|EMBL:JAT64549.1};	--	GO:0005576,extracellular region; GO:0005575,cellular_component; GO:0110165,cellular anatomical entity	Gibberellin regulated protein	--	--	--
Cluster-70234.1	0.32	0.61	0	3.35	3.7	3.68	9.73	8.85	9.76	2.02	3.65	3.31	3.46435	0.0167793	0.0366509	up	-1.83434	4.80742e-19	6.89006e-18	down	1.52836	3.87039e-68	4.46341e-66	up	4089	--	--	hypothetical protein IEQ34_014805 [Dendrobium chrysotoxum]	--	A0A2I0WKU6_9ASPA SubName: Full=Uncharacterized protein {ECO:0000313|EMBL:PKU76278.1};	--	--	--	--	--	--
Cluster-70560.6	0.23	0.19	0	1.81	0.63	1.97	5	3.22	5.5	0	0	0	3.45801	0.00055782	0.00168251	up	-8.59607	5.59273e-12	4.14758e-11	down	1.78598	0.000567017	0.00179949	up	934	K03434 N-acetylglucosaminylphosphatidylinositol deacetylase [EC:3.5.1.89] | (RefSeq) probable N-acetylglucosaminyl-phosphatidylinositol de-N-acetylase isoform X1 (A)	ko00563: Glycosylphosphatidylinositol (GPI)-anchor biosynthesis; ko01100: Metabolic pathways	probable N-acetylglucosaminyl-phosphatidylinositol de-N-acetylase isoform X1 [Phalaenopsis equestris]	--	A0A2I0W0V7_9ASPA RecName: Full=N-acetylglucosaminylphosphatidylinositol deacetylase {ECO:0000256|ARBA:ARBA00012176}; EC=3.5.1.89 {ECO:0000256|ARBA:ARBA00012176};	N-acetylglucosaminyl phosphatidylinositol de-N-acetylase	GO:0005783,endoplasmic reticulum; GO:0016020,membrane; GO:0000225,N-acetylglucosaminylphosphatidylinositol deacetylase activity; GO:0006506,GPI anchor biosynthetic process; GO:0003674,molecular_function; GO:0003824,catalytic activity; GO:0016787,hydrolase activity; GO:0016810,hydrolase activity, acting on carbon-nitrogen (but not peptide) bonds; GO:0016811,hydrolase activity, acting on carbon-nit…	GlcNAc-PI de-N-acetylase	--	--	--
Cluster-66237.10	0.18	0	0.12	1.63	1.11	0.65	0	0	0	1.12	1.31	1.63	3.45629	0.000113014	0.000383691	up	9.18997	3.98615e-14	3.7123e-13	up	-8.9686	2.16943e-12	2.17449e-11	down	4283	K08739 DNA mismatch repair protein MLH3 | (RefSeq) DNA mismatch repair protein MLH3 isoform X1 (A)	ko03430: Mismatch repair	DNA mismatch repair protein MLH3 isoform X1 [Dendrobium catenatum]	MLH3_ARATH RecName: Full=DNA mismatch repair protein MLH3; AltName: Full=MutL protein homolog 3;	A0A2I0WBM5_9ASPA SubName: Full=DNA mismatch repair protein MLH3 {ECO:0000313|EMBL:PKU73063.1};	DNA mismatch repair protein - MLH3 family	GO:0005694,chromosome; GO:0032300,mismatch repair complex; GO:0005634,nucleus; GO:0005524,ATP binding; GO:0016887,ATP hydrolysis activity; GO:0140664,ATP-dependent DNA damage sensor activity; GO:0030983,mismatched DNA binding; GO:0006298,mismatch repair; GO:0007131,reciprocal meiotic recombination; GO:0000166,nucleotide binding; GO:0003674,molecular_function; GO:0005488,binding; GO:0017076,purine…	Histidine kinase-, DNA gyrase B-, and HSP90-like ATPase	--	--	--
Cluster-53807.2	1.07	0	0.16	4.09	3.75	5.6	8.82	10.96	9.73	0	0.19	0	3.44975	0.000981758	0.00282755	up	-7.81756	8.30864e-20	1.26842e-18	down	1.26255	1.61602e-08	9.92533e-08	up	1223	K13719 ubiquitin thioesterase OTU1 [EC:3.1.2.-] | (RefSeq) ubiquitin thioesterase OTU1 (A)	ko04141: Protein processing in endoplasmic reticulum	ubiquitin thioesterase OTU1 [Phalaenopsis equestris]	OTU2_ARATH RecName: Full=OVARIAN TUMOR DOMAIN-containing deubiquitinating enzyme 2 {ECO:0000303|PubMed:24659992}; Short=OTU domain-containing protein 2 {ECO:0000303|PubMed:24659992}; EC=3.4.19.12 {ECO:0000269|PubMed:24659992}; AltName: Full=Deubiquitinating enzyme OTU2 {ECO:0000303|PubMed:24659992};	A0A6I9RSK3_ELAGV RecName: Full=Ubiquitin thioesterase OTU1 {ECO:0000256|RuleBase:RU367104}; EC=3.4.19.12 {ECO:0000256|RuleBase:RU367104};	OTU-like cysteine protease	GO:0005634,nucleus; GO:0004843,cysteine-type deubiquitinase activity; GO:0030968,endoplasmic reticulum unfolded protein response; GO:0016579,protein deubiquitination; GO:0030433,ubiquitin-dependent ERAD pathway; GO:0003674,molecular_function; GO:0003824,catalytic activity; GO:0008233,peptidase activity; GO:0008234,cysteine-type peptidase activity; GO:0016787,hydrolase activity; GO:0019783,ubiquit…	OTU-like cysteine protease	--	--	--
Cluster-59514.7	0.35	0.02	0.25	2.13	3.06	1.81	0.55	0.27	0.48	1.59	0.67	1.57	3.43976	0.000758089	0.00223082	up	1.40531	0.0013722	0.00342435	up	-2.32071	2.00756e-12	2.01878e-11	down	5393	--	--	uncharacterized protein LOC110116484 isoform X1 [Dendrobium catenatum]	--	A0A2I0X1T4_9ASPA SubName: Full=Methyl-CpG-binding domain-containing protein 9 {ECO:0000313|EMBL:PKU81874.1};	--	GO:0046872,metal ion binding; GO:0003674,molecular_function; GO:0005488,binding; GO:0043167,ion binding; GO:0043169,cation binding	PHD-finger	--	--	--
Cluster-68090.2	0.72	0	0.97	5.99	6.26	6.49	0	0	0	3.24	4.24	5.27	3.43311	0.0112283	0.0256415	up	9.26134	3.77817e-14	3.53137e-13	up	-9.87742	1.25727e-16	1.954e-15	down	1650	K09838 zeaxanthin epoxidase [EC:1.14.15.21] | (RefSeq) zeaxanthin epoxidase, chloroplastic (A)	ko00906: Carotenoid biosynthesis; ko01100: Metabolic pathways; ko01110: Biosynthesis of secondary metabolites	hypothetical protein KFK09_022366 [Dendrobium nobile]	MO2_ARATH RecName: Full=Monooxygenase 2 {ECO:0000303|PubMed:10216258}; Short=AtMO2 {ECO:0000303|PubMed:10216258}; EC=1.14.13.-;	A0A835S3L4_VANPL RecName: Full=FAD_binding_3 domain-containing protein {ECO:0000259|Pfam:PF01494};	Kynurenine 3-monooxygenase and related flavoprotein monooxygenases	GO:0005886,plasma membrane; GO:0071949,FAD binding; GO:0004497,monooxygenase activity; GO:0002239,response to oomycetes; GO:0000166,nucleotide binding; GO:0003674,molecular_function; GO:0005488,binding; GO:0036094,small molecule binding; GO:0043167,ion binding; GO:0043168,anion binding; GO:0050660,flavin adenine dinucleotide binding; GO:0097159,organic cyclic compound binding; GO:1901265,nucleosi…	FAD binding domain	--	--	--
Cluster-60876.1	2.39	4.56	3.72	18.22	18.17	13.09	6.58	7.71	6.18	3.37	1.35	1.93	3.43117	1.78534e-35	6.441e-34	up	-2.72366	2.09002e-08	1.01543e-07	down	-1.78988	6.38235e-14	7.58829e-13	down	2609	K02540 DNA replication licensing factor MCM2 [EC:5.6.2.3] | (RefSeq) DNA replication licensing factor MCM2 isoform X1 (A)	ko03030: DNA replication	hypothetical protein IEQ34_007789 [Dendrobium chrysotoxum]	MCM2_ORYSI RecName: Full=DNA replication licensing factor MCM2; EC=3.6.4.12; AltName: Full=Minichromosome maintenance protein 2;	A0A2I0WJJ0_9ASPA RecName: Full=DNA replication licensing factor MCM2 {ECO:0000256|ARBA:ARBA00018925}; EC=3.6.4.12 {ECO:0000256|ARBA:ARBA00012551};	DNA replication licensing factor, MCM2 component	GO:0000785,chromatin; GO:0042555,MCM complex; GO:0000347,THO complex; GO:0005524,ATP binding; GO:0016887,ATP hydrolysis activity; GO:0003677,DNA binding; GO:0003678,DNA helicase activity; GO:0046872,metal ion binding; GO:0007049,cell cycle; GO:0006270,DNA replication initiation; GO:0006268,DNA unwinding involved in DNA replication; GO:0009793,embryo development ending in seed dormancy; GO:1905775…	MCM P-loop domain	--	--	--
Cluster-49317.1	0	0.12	0.34	1.47	1.91	1.69	0.3	0.36	0.51	0.3	0.15	0.1	3.42654	0.0140577	0.0313475	up	-1.2801	0.0153761	0.0308926	down	-2.02312	5.738e-15	7.57169e-14	down	5190	--	--	uncharacterized protein At4g10930 [Dendrobium catenatum]	Y4193_ARATH RecName: Full=Uncharacterized protein At4g10930;	A0A2I0VWB8_9ASPA SubName: Full=Uncharacterized protein {ECO:0000313|EMBL:PKU67697.1};	--	GO:0061630,ubiquitin protein ligase activity; GO:0016567,protein ubiquitination; GO:0003674,molecular_function; GO:0003824,catalytic activity; GO:0004842,ubiquitin-protein transferase activity; GO:0016740,transferase activity; GO:0019787,ubiquitin-like protein transferase activity; GO:0061659,ubiquitin-like protein ligase activity; GO:0140096,catalytic activity, acting on a protein; GO:0006807,ni…	ElonginA binding-protein 1	PHD	TR	PHD
Cluster-16009.0	0.27	1.71	0.76	11.04	7.28	10.96	1.49	1.11	0.99	12.2	13.21	11.14	3.42049	8.78703e-09	5.14829e-08	up	2.63945	5.07304e-09	2.65909e-08	up	-2.62053	1.12317e-07	6.14299e-07	down	664	--	--	--	--	--	--	--	--	--	--	--
Cluster-9032.80	1.16	0.27	0.63	6.44	7.94	6.22	0.95	1.31	0	9.11	7.77	8.2	3.41582	3.17278e-06	1.34158e-05	up	2.98324	3.03995e-05	9.8547e-05	up	-2.91082	9.39055e-05	0.000339546	down	459	--	--	--	--	--	--	--	--	--	--	--
Cluster-7889.0	0.81	0.79	0.67	10.15	7.25	8.69	1.32	1.11	0.85	5.48	3.94	5.35	3.40633	1.46961e-37	5.74028e-36	up	2.35916	5.39793e-14	4.95648e-13	up	-3.27929	2.33437e-30	8.64394e-29	down	1521	K17500 integrin-linked kinase-associated serine/threonine phosphatase 2C [EC:3.1.3.16] | (RefSeq) WAT1-related protein At3g18200 isoform X1 (A)	--	WAT1-related protein At5g47470-like [Phalaenopsis equestris]	WTR44_ARATH RecName: Full=WAT1-related protein At5g47470;	A0A2I0X107_9ASPA RecName: Full=WAT1-related protein {ECO:0000256|RuleBase:RU363077};	--	GO:0016021,integral component of membrane; GO:0005886,plasma membrane; GO:0022857,transmembrane transporter activity; GO:0003674,molecular_function; GO:0005215,transporter activity; GO:0005575,cellular_component; GO:0016020,membrane; GO:0031224,intrinsic component of membrane; GO:0110165,cellular anatomical entity; GO:0071944,cell periphery	EamA-like transporter family	--	--	--
Cluster-55828.3	0.72	0.25	0	3.24	3.93	3.23	0	0	0	11.8	16.97	11.09	3.38856	0.00013592	0.000456089	up	11.1048	2.75757e-20	4.35239e-19	up	-9.21382	2.12858e-14	2.64841e-13	down	1836	K13148 integrator complex subunit 11 [EC:3.1.27.-] | (RefSeq) uncharacterized protein LOC119995574 (A)	--	hypothetical protein KFK09_024172 [Dendrobium nobile]	RING1_ARATH RecName: Full=E3 ubiquitin-protein ligase At1g12760; EC=2.3.2.27; AltName: Full=RING finger protein At1g12760; AltName: Full=RING-type E3 ubiquitin transferase At1g12760 {ECO:0000305};	A0A2I0AZ69_9ASPA SubName: Full=E3 ubiquitin-protein ligase {ECO:0000313|EMBL:PKA60834.1}; EC=3.1.27.- {ECO:0000313|EMBL:PKA60834.1};	FOG: Predicted E3 ubiquitin ligase	GO:0016021,integral component of membrane; GO:0046872,metal ion binding; GO:0004842,ubiquitin-protein transferase activity; GO:0003674,molecular_function; GO:0005488,binding; GO:0043167,ion binding; GO:0043169,cation binding; GO:0003824,catalytic activity; GO:0016740,transferase activity; GO:0019787,ubiquitin-like protein transferase activity; GO:0140096,catalytic activity, acting on a protein; G…	Ring finger domain	--	--	--
Cluster-52711.5	0	0.41	0	1.14	1.91	1.22	0	0	0	2.63	1.97	0.06	3.37547	0.00900469	0.021071	up	7.80322	1.97593e-05	6.55881e-05	up	-7.72199	1.394e-09	9.8977e-09	down	1641	K01783 ribulose-phosphate 3-epimerase [EC:5.1.3.1] | (RefSeq) ribulose-phosphate 3-epimerase, chloroplastic isoform X1 (A)	ko00030: Pentose phosphate pathway; ko00040: Pentose and glucuronate interconversions; ko00710: Carbon fixation in photosynthetic organisms; ko01100: Metabolic pathways; ko01110: Biosynthesis of secondary metabolites; ko01200: Carbon metabolism; ko01230: Biosynthesis of amino acids	ribulose-phosphate 3-epimerase, chloroplastic isoform X3 [Phalaenopsis equestris]	RPE_ORYSJ RecName: Full=Ribulose-phosphate 3-epimerase, chloroplastic; EC=5.1.3.1 {ECO:0000250|UniProtKB:Q43157}; AltName: Full=Pentose-5-phosphate 3-epimerase; Short=PPE; AltName: Full=R5P3E; Short=RPE; Flags: Precursor;	A0A2I0VAE9_9ASPA RecName: Full=Ribulose-phosphate 3-epimerase {ECO:0000256|ARBA:ARBA00013188}; EC=5.1.3.1 {ECO:0000256|ARBA:ARBA00013188}; AltName: Full=Pentose-5-phosphate 3-epimerase {ECO:0000256|ARBA:ARBA00030599};	D-ribulose-5-phosphate 3-epimerase	GO:0009535,chloroplast thylakoid membrane; GO:0005829,cytosol; GO:0010319,stromule; GO:0004750,D-ribulose-phosphate 3-epimerase activity; GO:0046872,metal ion binding; GO:0044262,cellular carbohydrate metabolic process; GO:0009052,pentose-phosphate shunt, non-oxidative branch; GO:0019253,reductive pentose-phosphate cycle; GO:0009409,response to cold; GO:0009624,response to nematode; GO:0003674,mo…	Ribulose-phosphate 3 epimerase family	--	--	--
Cluster-68743.4	3.05	1.13	3.12	26.44	27.87	23.91	10.44	9.58	6.32	27.22	24.99	28.16	3.37487	1.3517e-25	3.30381e-24	up	1.40515	7.50631e-13	6.11095e-12	up	-1.42754	1.37303e-13	1.5792e-12	down	1163	--	--	hypothetical protein KFK09_029313 [Dendrobium nobile]	--	A0A2I0W2A5_9ASPA RecName: Full=F-box domain-containing protein {ECO:0000259|Pfam:PF12937};	--	GO:0031146,SCF-dependent proteasomal ubiquitin-dependent protein catabolic process; GO:0006508,proteolysis; GO:0006511,ubiquitin-dependent protein catabolic process; GO:0006807,nitrogen compound metabolic process; GO:0008150,biological_process; GO:0008152,metabolic process; GO:0009056,catabolic process; GO:0009057,macromolecule catabolic process; GO:0009987,cellular process; GO:0010498,proteasoma…	F-box domain	--	--	--
Cluster-70459.3	0	0	0.17	0.78	0.53	0.57	0.05	0.05	0.07	0.21	0.5	0.81	3.36445	0.00895867	0.0209733	up	3.17649	0.000147005	0.000432414	up	-3.54338	7.96736e-08	4.45197e-07	down	2733	K03500 16S rRNA (cytosine967-C5)-methyltransferase [EC:2.1.1.176] | (RefSeq) uncharacterized protein LOC110091898 isoform X1 (A)	--	uncharacterized protein LOC110091898 isoform X1 [Dendrobium catenatum]	NOP2B_ARATH RecName: Full=26S rRNA (cytosine-C(5))-methyltransferase NOP2B {ECO:0000305}; EC=2.1.1.- {ECO:0000255|PROSITE-ProRule:PRU01023, ECO:0000269|PubMed:26268215}; AltName: Full=Nucleolar protein 2B {ECO:0000303|PubMed:26268215}; AltName: Full=tRNA methyltransferase 4d {ECO:0000303|PubMed:29268705}; Short=AtTRM4d {ECO:0000303|PubMed:29268705};	A0A2I0W381_9ASPA RecName: Full=16S rRNA (cytosine(967)-C(5))-methyltransferase {ECO:0000256|ARBA:ARBA00012140}; EC=2.1.1.176 {ECO:0000256|ARBA:ARBA00012140}; AltName: Full=16S rRNA m5C967 methyltransferase {ECO:0000256|ARBA:ARBA00030399}; AltName: Full=rRNA (cytosine-C(5)-)-methyltransferase RsmB {ECO:0000256|ARBA:ARBA00031088};	tRNA and rRNA cytosine-C5-methylase (nucleolar protein NOL1/NOP2)	GO:0005730,nucleolus; GO:0003723,RNA binding; GO:0008757,S-adenosylmethionine-dependent methyltransferase activity; GO:0001510,RNA methylation; GO:0006364,rRNA processing; GO:0003674,molecular_function; GO:0003676,nucleic acid binding; GO:0005488,binding; GO:0097159,organic cyclic compound binding; GO:1901363,heterocyclic compound binding; GO:0003824,catalytic activity; GO:0008168,methyltransfera…	AraC-binding-like domain	--	--	--
Cluster-65489.1	1.13	3.15	3.65	28.75	28.87	24.03	0.52	3.01	4.45	0	0	0.12	3.34308	6.83473e-24	1.52762e-22	up	-6.65862	8.5504e-06	2.97836e-05	down	-3.25525	4.00006e-09	2.67747e-08	down	862	K02880 large subunit ribosomal protein L17e | (RefSeq) 60S ribosomal protein L17 (A)	ko03010: Ribosome	60S ribosomal protein L17 [Dendrobium catenatum]	RL17_MAIZE RecName: Full=60S ribosomal protein L17;	A0A2I0X0J2_9ASPA SubName: Full=60S ribosomal protein L17 {ECO:0000313|EMBL:PKU81436.1};	60S ribosomal protein L22	GO:0022625,cytosolic large ribosomal subunit; GO:0003735,structural constituent of ribosome; GO:0002181,cytoplasmic translation; GO:0003674,molecular_function; GO:0005198,structural molecule activity; GO:0006412,translation; GO:0006518,peptide metabolic process; GO:0006807,nitrogen compound metabolic process; GO:0008150,biological_process; GO:0008152,metabolic process; GO:0009058,biosynthetic pro…	Ribosomal protein L22p/L17e	--	--	--
Cluster-4221.4	0.09	0.28	0.14	1.76	1.94	1.67	0.13	0	0.21	1.49	1.82	1.58	3.33934	2.32405e-09	1.47955e-08	up	3.65778	7.8516e-07	3.12715e-06	up	-3.86845	5.59022e-08	3.18944e-07	down	1320	--	--	--	--	--	--	--	--	--	--	--
Cluster-64493.2	0.12	0	1.26	4.16	3.94	2.71	0.5	0.46	0.36	4.53	3.56	5.58	3.3302	0.00112659	0.00320931	up	3.18742	8.37941e-08	3.76189e-07	up	-2.93774	7.40135e-07	3.63783e-06	down	734	--	--	--	--	--	--	--	--	--	--	--
Cluster-49078.0	0.44	0.93	1.19	9.56	8.43	8.21	1.94	1.77	1.35	5.56	4.01	4.71	3.29663	1.02162e-29	3.02677e-28	up	1.29791	1.49045e-06	5.73138e-06	up	-2.22231	4.50757e-27	1.44033e-25	down	1420	--	--	--	--	--	--	--	--	--	--	--
Cluster-67946.16	1.92	0.43	0.84	12.02	12.72	7.8	0.42	1.69	1.27	14.82	15.72	13.85	3.29105	8.30494e-12	7.14788e-11	up	3.54981	9.23865e-19	1.29943e-17	up	-3.15045	2.14875e-12	2.15477e-11	down	1883	K14713 solute carrier family 39 (zinc transporter), member 7 | (RefSeq) IAA-alanine resistance protein 1 (A)	--	hypothetical protein IEQ34_018357 [Dendrobium chrysotoxum]	IAR1_ARATH RecName: Full=IAA-alanine resistance protein 1; Flags: Precursor;	A0A2I0WY00_9ASPA SubName: Full=IAA-alanine resistance protein 1 {ECO:0000313|EMBL:PKU80527.1};	Putative zinc transporter	GO:0005783,endoplasmic reticulum; GO:0016021,integral component of membrane; GO:0005385,zinc ion transmembrane transporter activity; GO:0006882,cellular zinc ion homeostasis; GO:0071577,zinc ion transmembrane transport; GO:0003674,molecular_function; GO:0005215,transporter activity; GO:0008324,cation transmembrane transporter activity; GO:0015075,ion transmembrane transporter activity; GO:0015318…	ZIP Zinc transporter	--	--	--
Cluster-41532.1	0.06	0.15	0.27	1.75	1.64	1.21	0	0.23	0.07	1.75	2.35	1.22	3.24679	1.98125e-07	9.66913e-07	up	4.11798	1.12601e-06	4.3979e-06	up	-3.95419	1.02884e-06	4.94638e-06	down	1277	K14839 nucleolar protein 16 | (RefSeq) uncharacterized protein LOC110109492 (A)	--	hypothetical protein KFK09_010960 [Dendrobium nobile]	XTH_BRAOB RecName: Full=Xyloglucan endotransglucosylase/hydrolase; EC=2.4.1.207; AltName: Full=BobXET16A; Flags: Precursor;	A0A2I0VK02_9ASPA RecName: Full=Nucleolar protein 16 {ECO:0000256|ARBA:ARBA00015522};	--	GO:0048046,apoplast; GO:0004553,hydrolase activity, hydrolyzing O-glycosyl compounds; GO:0030247,polysaccharide binding; GO:0016762,xyloglucan:xyloglucosyl transferase activity; GO:0042546,cell wall biogenesis; GO:0071555,cell wall organization; GO:0010411,xyloglucan metabolic process; GO:0003674,molecular_function; GO:0003824,catalytic activity; GO:0016787,hydrolase activity; GO:0016798,hydrolas…	Ribosome biogenesis protein Nop16	--	--	--
Cluster-67074.3	6.03	3.96	8.31	57.69	59.8	64.13	1.38	0.31	0.7	8.55	5	3.46	3.2464	7.547e-27	1.96006e-25	up	2.68379	2.27979e-06	8.56296e-06	up	-6.14695	1.40741e-26	4.36843e-25	down	2122	K00130 betaine-aldehyde dehydrogenase [EC:1.2.1.8] | (RefSeq) betaine aldehyde dehydrogenase 1, chloroplastic (A)	ko00260: Glycine, serine and threonine metabolism; ko01100: Metabolic pathways	betaine aldehyde dehydrogenase 1, chloroplastic [Dendrobium catenatum]	AADH2_MALDO RecName: Full=Aminoaldehyde dehydrogenase 2, peroxisomal {ECO:0000303|PubMed:26296314}; Short=MdAMADH2 {ECO:0000303|PubMed:26296314}; EC=1.2.1.- {ECO:0000269|PubMed:26296314}; AltName: Full=Aminobutyraldehyde dehydrogenase AMADH2 {ECO:0000305}; EC=1.2.1.19 {ECO:0000269|PubMed:26296314};	A0A2I0W269_9ASPA SubName: Full=Betaine aldehyde dehydrogenase 1, chloroplastic {ECO:0000313|EMBL:PKU69760.1};	Aldehyde dehydrogenase	GO:0005777,peroxisome; GO:0033737,1-pyrroline dehydrogenase activity; GO:0019145,aminobutyraldehyde dehydrogenase activity; GO:0046872,metal ion binding; GO:0110095,cellular detoxification of aldehyde; GO:0019285,glycine betaine biosynthetic process from choline; GO:0003674,molecular_function; GO:0003824,catalytic activity; GO:0016491,oxidoreductase activity; GO:0016903,oxidoreductase activity, a…	Aldehyde dehydrogenase family	--	--	--
Cluster-61085.9	0.25	0.42	0.36	2.63	3.2	3.8	0	0	0	3.12	2.75	2.84	3.24604	2.35406e-16	3.18447e-15	up	8.48811	3.07545e-12	2.33898e-11	up	-8.69444	1.3681e-12	1.40275e-11	down	1460	--	--	--	--	--	--	--	--	--	--	--
Cluster-59092.5	0	0.15	0.12	0.61	0.87	1.11	0.29	0.51	0.39	0	0	0	3.23551	0.000142329	0.00047587	up	-8.23286	6.57136e-11	4.31901e-10	down	-1.00737	0.00412936	0.0108787	down	5939	K11000 callose synthase [EC:2.4.1.-] | (RefSeq) putative callose synthase 8 isoform X1 (A)	--	hypothetical protein KFK09_004969 [Dendrobium nobile]	CALS8_ARATH RecName: Full=Putative callose synthase 8; EC=2.4.1.34; AltName: Full=1,3-beta-glucan synthase; AltName: Full=Protein GLUCAN SYNTHASE-LIKE 4;	A0A2I0WLN9_9ASPA RecName: Full=1,3-beta-glucan synthase {ECO:0000256|ARBA:ARBA00012589}; EC=2.4.1.34 {ECO:0000256|ARBA:ARBA00012589}; AltName: Full=1,3-beta-glucan synthase {ECO:0000256|ARBA:ARBA00032165};	1,3-beta-glucan synthase/callose synthase catalytic subunit	GO:0000148,1,3-beta-D-glucan synthase complex; GO:0016021,integral component of membrane; GO:0005886,plasma membrane; GO:0003843,1,3-beta-D-glucan synthase activity; GO:0046527,glucosyltransferase activity; GO:0006075,(1->3)-beta-D-glucan biosynthetic process; GO:0071555,cell wall organization; GO:0008360,regulation of cell shape; GO:0003674,molecular_function; GO:0003824,catalytic activity; GO:0…	1,3-beta-glucan synthase component	--	--	--
Cluster-44384.4	0.65	0.43	1.23	7.33	6.97	8.27	0	0	0	3.29	3.73	3.13	3.23242	8.31248e-22	1.63348e-20	up	9.9826	6.96694e-17	8.40157e-16	up	-11.1813	4.52811e-21	1.02369e-19	down	3058	K15285 solute carrier family 35, member E3 | (RefSeq) UDP-xylose transporter 3-like (A)	--	FT-interacting protein 1-like [Phalaenopsis equestris]	FTIP7_ORYSJ RecName: Full=FT-interacting protein 7 {ECO:0000303|PubMed:29915329}; Short=OsFTIP7 {ECO:0000303|PubMed:29915329};	A0A2I0W2U5_9ASPA SubName: Full=C2 and GRAM domain-containing protein {ECO:0000313|EMBL:PKU69958.1};	--	GO:0016021,integral component of membrane; GO:0005886,plasma membrane; GO:0046872,metal ion binding; GO:0009901,anther dehiscence; GO:0010930,negative regulation of auxin mediated signaling pathway; GO:0003674,molecular_function; GO:0005488,binding; GO:0043167,ion binding; GO:0043169,cation binding; GO:0000003,reproduction; GO:0003006,developmental process involved in reproduction; GO:0007275,mul…	Plant phosphoribosyltransferase C-terminal	--	--	--
Cluster-55246.2	0.08	0	0.16	1.04	0.7	0.45	0.11	0.18	0.13	0.33	0.91	0.42	3.23163	0.000210083	0.000682865	up	1.90214	0.00134657	0.00336557	up	-2.332	6.18576e-06	2.66383e-05	down	3538	K04733 interleukin-1 receptor-associated kinase 4 [EC:2.7.11.1] | (RefSeq) proline-rich receptor-like protein kinase PERK12 (A)	--	hypothetical protein IEQ34_026679 [Dendrobium chrysotoxum]	HPCA1_ARATH RecName: Full=Leucine-rich repeat receptor protein kinase HPCA1 {ECO:0000305}; EC=2.7.11.1 {ECO:0000269|PubMed:32076270}; AltName: Full=Protein HYDROGEN-PEROXIDE-INDUCED CALCIUM INCREASES 1 {ECO:0000303|PubMed:32076270}; Flags: Precursor;	A0A2I0W0Y7_9ASPA SubName: Full=Putative leucine-rich repeat receptor-like protein kinase {ECO:0000313|EMBL:PKU69321.1};	--	GO:0016021,integral component of membrane; GO:0000325,plant-type vacuole; GO:0005886,plasma membrane; GO:0009536,plastid; GO:0005524,ATP binding; GO:0016301,kinase activity; GO:0004675,transmembrane receptor protein serine/threonine kinase activity; GO:0009593,detection of chemical stimulus; GO:1901528,hydrogen peroxide mediated signaling pathway involved in stomatal movement; GO:0046777,protein …	Protein tyrosine and serine/threonine kinase	--	--	--
Cluster-46684.2	1.91	0.22	0.71	8.23	10.96	8.97	37.83	41.31	33.52	16.38	17.64	20.33	3.23093	6.93043e-05	0.000242907	up	-1.22856	9.48988e-32	2.81223e-30	down	2.13083	1.45846e-70	1.83305e-68	up	3337	K01191 alpha-mannosidase [EC:3.2.1.24] | (RefSeq) alpha-mannosidase-like (A)	ko00511: Other glycan degradation	alpha-mannosidase-like [Phalaenopsis equestris]	MANA_CANEN RecName: Full=Alpha-mannosidase {ECO:0000303|PubMed:4973951}; Short=JBM {ECO:0000303|PubMed:24295789}; Short=Jbalpha-man {ECO:0000303|PubMed:21924285}; EC=3.2.1.24 {ECO:0000269|PubMed:1156387, ECO:0000269|PubMed:12325362, ECO:0000269|PubMed:4973951, ECO:0000269|PubMed:5145}; Contains: RecName: Full=Alpha-mannosidase, heavy subunit {ECO:0000303|PubMed:24221485}; Contains: RecName: Full=…	A0A2I0XB23_9ASPA RecName: Full=Alpha-mannosidase {ECO:0000256|ARBA:ARBA00012752, ECO:0000256|RuleBase:RU361199}; EC=3.2.1.- {ECO:0000256|RuleBase:RU361199};	Glycosyl hydrolase, family 38 - alpha-mannosidase	GO:0000326,protein storage vacuole; GO:0004559,alpha-mannosidase activity; GO:0030246,carbohydrate binding; GO:0046872,metal ion binding; GO:0006013,mannose metabolic process; GO:0003674,molecular_function; GO:0003824,catalytic activity; GO:0004553,hydrolase activity, hydrolyzing O-glycosyl compounds; GO:0015923,mannosidase activity; GO:0016787,hydrolase activity; GO:0016798,hydrolase activity, a…	Glycosyl hydrolases family 38 N-terminal domain	--	--	--
Cluster-61619.0	0.34	0.95	0.27	7.11	3.77	4.15	13.85	15.76	15.16	0.29	0	0.44	3.21854	1.29568e-09	8.53113e-09	up	-6.22742	7.57055e-59	5.7071e-57	down	1.71631	3.59916e-12	3.51415e-11	up	1446	K19791 iron transport multicopper oxidase | (RefSeq) L-ascorbate oxidase homolog isoform X1 (A)	--	chaperone protein dnaJ 10 isoform X1 [Dendrobium catenatum]	DNJ10_ARATH RecName: Full=Chaperone protein dnaJ 10; Short=AtDjC10; Short=AtJ10;	A0A2I0XAS7_9ASPA SubName: Full=Chaperone protein dnaJ 10 {ECO:0000313|EMBL:PKU85000.1};	Molecular chaperone (DnaJ superfamily)	--	X-domain of DnaJ-containing	--	--	--
Cluster-27196.0	0.38	0	0.45	2.6	2.55	2.52	6.38	6.36	7.83	0.37	0.44	1.53	3.21636	6.60403e-05	0.000232255	up	-3.37817	1.98156e-11	1.38267e-10	down	1.55904	1.71904e-19	3.45409e-18	up	1689	K01719 uroporphyrinogen-III synthase [EC:4.2.1.75] | (RefSeq) uroporphyrinogen-III synthase, chloroplastic (A)	ko00860: Porphyrin metabolism; ko01100: Metabolic pathways; ko01110: Biosynthesis of secondary metabolites; ko01240: Biosynthesis of cofactors	Uroporphyrinogen-III synthase, chloroplastic [Dendrobium catenatum]	HEM4_ORYSJ RecName: Full=Uroporphyrinogen-III synthase, chloroplastic; EC=4.2.1.75; AltName: Full=Hydroxymethylbilane hydrolyase [cyclizing]; AltName: Full=Uroporphyrinogen-III cosynthase; Flags: Precursor;	A0A2I0VYM8_9ASPA RecName: Full=Uroporphyrinogen-III synthase {ECO:0000256|ARBA:ARBA00013109, ECO:0000256|RuleBase:RU366031}; EC=4.2.1.75 {ECO:0000256|ARBA:ARBA00013109, ECO:0000256|RuleBase:RU366031};	--	GO:0009507,chloroplast; GO:0004852,uroporphyrinogen-III synthase activity; GO:0015995,chlorophyll biosynthetic process; GO:0006782,protoporphyrinogen IX biosynthetic process; GO:0006780,uroporphyrinogen III biosynthetic process; GO:0003674,molecular_function; GO:0003824,catalytic activity; GO:0016829,lyase activity; GO:0016835,carbon-oxygen lyase activity; GO:0016836,hydro-lyase activity; GO:0006…	Uroporphyrinogen-III synthase HemD	--	--	--
Cluster-39644.6	0.51	0	0.24	2.24	2.07	2.75	0	0	0	1.93	1.17	2.48	3.19761	0.000627891	0.00187767	up	8.90066	1.40609e-12	1.11305e-11	up	-9.29552	1.59037e-14	2.00816e-13	down	2689	K14685 solute carrier family 40 (iron-regulated transporter), member 1 | (RefSeq) solute carrier family 40 member 1 isoform X1 (A)	--	hypothetical protein KFK09_020493 [Dendrobium nobile]	S40A1_ORYSJ RecName: Full=Solute carrier family 40 member 1;	A0A2I0W6R2_9ASPA RecName: Full=Solute carrier family 40 protein {ECO:0000256|RuleBase:RU365065};	Iron transporter	GO:0016021,integral component of membrane; GO:0005381,iron ion transmembrane transporter activity; GO:0006826,iron ion transport; GO:0003674,molecular_function; GO:0005215,transporter activity; GO:0008324,cation transmembrane transporter activity; GO:0015075,ion transmembrane transporter activity; GO:0015318,inorganic molecular entity transmembrane transporter activity; GO:0022857,transmembrane t…	Ferroportin1 (FPN1)	--	--	--
Cluster-58608.4	0.11	0.35	0.28	1.57	2.69	2.62	4.2	4.27	4.83	2.8	2.7	1.1	3.193	1.64943e-13	1.71512e-12	up	-1.18256	0.000576632	0.00154263	down	1.07838	1.78661e-06	8.30234e-06	up	3440	K20183 Vam6/Vps39-like protein vacuolar protein sorting-associated protein 39 | (RefSeq) vacuolar sorting protein 39 (A)	--	vacuolar sorting protein 39 [Dendrobium catenatum]	VPS39_ARATH RecName: Full=Vacuolar sorting protein 39 {ECO:0000303|PubMed:12589039}; AltName: Full=Protein EMBRYO DEFECTIVE 2754 {ECO:0000303|PubMed:15266054};	A0A2I0W560_9ASPA RecName: Full=CNH domain-containing protein {ECO:0000259|PROSITE:PS50219};	Vacuolar assembly/sorting proteins VPS39/VAM6/VPS3	GO:0005737,cytoplasm; GO:0030897,HOPS complex; GO:0016020,membrane; GO:0009705,plant-type vacuole membrane; GO:0005886,plasma membrane; GO:0009506,plasmodesma; GO:0006914,autophagy; GO:0034058,endosomal vesicle fusion; GO:0006886,intracellular protein transport; GO:0007033,vacuole organization; GO:0008150,biological_process; GO:0008152,metabolic process; GO:0009056,catabolic process; GO:0009987,c…	Vacuolar sorting protein 39 domain 2	--	--	--
Cluster-51520.0	1.06	0.86	0.93	9.97	7.81	8.53	1.38	1.62	1.09	9.27	6.44	6.23	3.15979	3.01032e-29	8.74945e-28	up	2.20801	1.50185e-11	1.06233e-10	up	-2.52647	9.96701e-21	2.21177e-19	down	1048	K01166 ribonuclease T2 [EC:4.6.1.19] | (RefSeq) ribonuclease 1 (A)	--	hypothetical protein IEQ34_018425 [Dendrobium chrysotoxum]	RNS1_ARATH RecName: Full=Ribonuclease 1; EC=4.6.1.19; Flags: Precursor;	A0A2I0WDY4_9ASPA SubName: Full=Extracellular ribonuclease LE {ECO:0000313|EMBL:PKU73860.1};	Ribonuclease, T2 family	GO:0005576,extracellular region; GO:0004521,endoribonuclease activity; GO:0004540,ribonuclease activity; GO:0033897,ribonuclease T2 activity; GO:0003723,RNA binding; GO:0009718,anthocyanin-containing compound biosynthetic process; GO:0016036,cellular response to phosphate starvation; GO:0009611,response to wounding; GO:0006401,RNA catabolic process; GO:0003674,molecular_function; GO:0003824,catal…	Ribonuclease T2 family	--	--	--
Cluster-45482.1	10.79	12.3	16.87	116.88	119.07	119.44	0	0	0	81.96	57	61.44	3.1578	2.17204e-100	3.11169e-98	up	11.3064	3.5395e-21	5.94426e-20	up	-12.2343	4.12151e-25	1.17729e-23	down	669	K22255 ATPase inhibitor, mitochondrial | (RefSeq) uncharacterized protein At2g27730, mitochondrial-like (A)	--	uncharacterized protein At2g27730, mitochondrial-like isoform X1 [Phalaenopsis equestris]	UMP2_ARATH RecName: Full=Uncharacterized protein At2g27730, mitochondrial; Flags: Precursor;	A0A2I0WYM3_9ASPA SubName: Full=Uncharacterized protein {ECO:0000313|EMBL:PKU80746.1};	--	GO:0031966,mitochondrial membrane; GO:0005747,mitochondrial respiratory chain complex I; GO:0005739,mitochondrion; GO:0005730,nucleolus; GO:0005777,peroxisome; GO:0000325,plant-type vacuole; GO:0045271,respiratory chain complex I; GO:0005507,copper ion binding; GO:0009853,photorespiration; GO:0003674,molecular_function; GO:0005488,binding; GO:0043167,ion binding; GO:0043169,cation binding; GO:004…	Mitochondrial ATPase inhibitor, IATP	--	--	--
Cluster-67704.7	1.22	0	0.81	4.54	6.57	6.29	1.22	1.64	2.34	6.6	8.92	5.04	3.14044	0.000237905	0.000766456	up	1.81946	2.83448e-06	1.05183e-05	up	-1.65821	3.96249e-06	1.75467e-05	down	882	K20793 N-alpha-acetyltransferase 50 [EC:2.3.1.258 2.3.1.309] | (RefSeq) N-alpha-acetyltransferase 50 (A)	--	hypothetical protein IEQ34_007273 [Dendrobium chrysotoxum]	MAK3_ARATH RecName: Full=N-alpha-acetyltransferase MAK3; EC=2.3.1.256 {ECO:0000303|PubMed:12897255}; AltName: Full=N-acetyltransferase MAK3 homolog; Short=AtMAK3; AltName: Full=Protein PHOTOSYNTHESIS ALTERED MUTANT 21;	A0A2I0XB65_9ASPA SubName: Full=Peptide alpha-N-acetyltransferase {ECO:0000313|EMBL:PKU85153.1};	Predicted N-acetyltransferase	GO:0005737,cytoplasm; GO:0031417,NatC complex; GO:0004596,peptide alpha-N-acetyltransferase activity; GO:0017196,N-terminal peptidyl-methionine acetylation; GO:0003674,molecular_function; GO:0003824,catalytic activity; GO:0008080,N-acetyltransferase activity; GO:0016407,acetyltransferase activity; GO:0016410,N-acyltransferase activity; GO:0016740,transferase activity; GO:0016746,acyltransferase a…	Acetyltransferase (GNAT) family	GNAT	TR	GNAT
Cluster-38933.0	0.85	0.44	0.4	4.92	4.54	4.84	9.73	9.79	10.44	0	0	0	3.13593	1.75207e-11	1.45008e-10	up	-9.29515	1.12145e-14	1.11304e-13	down	1.1955	9.76828e-09	6.19968e-08	up	772	K21777 G2/mitotic-specific cyclin-B, other | (RefSeq) uncharacterized protein LOC106327840 isoform X1 (A)	--	uncharacterized protein LOC110038982 [Phalaenopsis equestris]	--	A0A2I0VIP2_9ASPA SubName: Full=Uncharacterized protein {ECO:0000313|EMBL:PKU63280.1};	--	--	--	--	--	--
Cluster-61630.2	0.09	0.46	0.79	4.15	4.9	2.99	0.59	0.2	0.35	2.71	3.59	4.24	3.1339	2.26957e-07	1.10073e-06	up	3.0541	3.20062e-13	2.71306e-12	up	-3.29124	3.20927e-15	4.33512e-14	down	2795	--	--	protein ULTRAPETALA 1 isoform X1 [Dendrobium catenatum]	ULT1_ARATH RecName: Full=Protein ULTRAPETALA 1 {ECO:0000303|PubMed:15673576};	A0A2I0X9M7_9ASPA SubName: Full=Protein ULTRAPETALA 1 {ECO:0000313|EMBL:PKU84611.1};	--	GO:0005829,cytosol; GO:0005634,nucleus; GO:0003677,DNA binding; GO:0046872,metal ion binding; GO:0009910,negative regulation of flower development; GO:0009909,regulation of flower development; GO:1905435,regulation of histone H3-K4 trimethylation; GO:1901000,regulation of response to salt stress; GO:0003674,molecular_function; GO:0003676,nucleic acid binding; GO:0005488,binding; GO:0097159,organi…	--	ULT	TF	ULT
Cluster-67822.5	0.21	0.24	0.08	1.34	1.59	1.59	0.38	0.13	0.19	4.99	4.73	4.85	3.12441	5.66879e-09	3.41967e-08	up	4.27017	9.97531e-23	1.85603e-21	up	-2.63054	2.33188e-06	1.06625e-05	down	1437	--	--	hypothetical protein IEQ34_008858 [Dendrobium chrysotoxum]	--	A0A2I0WZ91_9ASPA SubName: Full=Uncharacterized protein {ECO:0000313|EMBL:PKU80973.1};	--	GO:0009786,regulation of asymmetric cell division; GO:0008150,biological_process; GO:0008356,asymmetric cell division; GO:0009987,cellular process; GO:0050789,regulation of biological process; GO:0050794,regulation of cellular process; GO:0051301,cell division; GO:0051302,regulation of cell division; GO:0065007,biological regulation	--	--	--	--
Cluster-42593.1	0.47	0.08	0	2.16	1.68	1.11	0	0	0	1.32	2.53	1.25	3.11731	0.00211076	0.00570479	up	8.44173	3.91829e-11	2.64515e-10	up	-8.43392	2.01151e-11	1.8006e-10	down	2195	--	--	protein NARROW LEAF 1 [Dendrobium catenatum]	NAL1_ORYSJ RecName: Full=Protein NARROW LEAF 1 {ECO:0000303|PubMed:18562767}; AltName: Full=Protein GREEN FOR PHOTOSYNTHESIS {ECO:0000303|PubMed:23985993}; AltName: Full=Protein QUANTITATIVE TRAIT LOCUS FOR FLAG LEAF WIDTH 4 {ECO:0000305}; Short=qFLW4 {ECO:0000303|PubMed:22179305}; AltName: Full=Protein SPIKELET NUMBER {ECO:0000303|PubMed:24297875};	A0A2I0V8J0_9ASPA SubName: Full=Uncharacterized protein {ECO:0000313|EMBL:PKU59717.1};	--	GO:0005737,cytoplasm; GO:0005654,nucleoplasm; GO:0080006,internode patterning; GO:0010305,leaf vascular tissue pattern formation; GO:2000024,regulation of leaf development; GO:0010222,stem vascular tissue pattern formation; GO:0007275,multicellular organism development; GO:0007389,pattern specification process; GO:0008150,biological_process; GO:0032501,multicellular organismal process; GO:0032502…	--	--	--	--
Cluster-47815.2	2.88	0.78	2.27	15.42	20.27	14.45	4.66	4.76	3.57	63.27	50.4	54.85	3.09715	2.73909e-13	2.7811e-12	up	3.65213	2.70195e-79	3.19846e-77	up	-1.80259	4.29098e-12	4.16245e-11	down	853	--	--	--	--	--	--	--	--	--	--	--
Cluster-19080.0	0.2	0.93	0.65	5.99	4.53	4.42	0	0	0.26	6.69	9.92	11.11	3.09413	4.54784e-06	1.88268e-05	up	6.69342	1.22804e-07	5.40787e-07	up	-5.93782	4.62241e-06	2.02784e-05	down	522	--	--	--	EFTUA_NICSY RecName: Full=Elongation factor TuA, chloroplastic; Short=EF-TuA; Flags: Precursor;	--	--	GO:0009507,chloroplast; GO:0005525,GTP binding; GO:0003924,GTPase activity; GO:0003746,translation elongation factor activity; GO:0000166,nucleotide binding; GO:0003674,molecular_function; GO:0005488,binding; GO:0017076,purine nucleotide binding; GO:0019001,guanyl nucleotide binding; GO:0032553,ribonucleotide binding; GO:0032555,purine ribonucleotide binding; GO:0032561,guanyl ribonucleotide bind…	--	--	--	--
Cluster-49465.3	0.71	0	1.24	5.2	4.75	5.77	1.04	0.13	0.71	9.49	11.44	9.09	3.083	6.28074e-05	0.00022157	up	3.75023	4.30309e-11	2.89555e-10	up	-2.80873	1.90047e-05	7.62315e-05	down	694	--	--	--	--	--	--	--	--	--	--	--
Cluster-8663.9	0.09	0.22	0	0.66	0.9	1.09	0.08	0.09	0	1.6	1.48	2.09	3.07237	0.000151126	0.000503159	up	4.77122	2.67888e-10	1.64032e-09	up	-3.86842	5.82786e-06	2.51971e-05	down	1623	--	--	--	--	--	--	--	--	--	--	--
Cluster-66191.3	0.18	0.25	0.86	3.45	3.01	3.97	0.59	1.16	1.6	0.32	0.43	0.67	3.05325	3.95271e-07	1.85898e-06	up	-1.5139	0.0161937	0.0323667	down	-1.53749	0.00013676	0.000481452	down	1220	K03351 anaphase-promoting complex subunit 4 | (RefSeq) anaphase-promoting complex subunit 4-like (A)	ko04120: Ubiquitin mediated proteolysis	anaphase-promoting complex subunit 4-like [Phalaenopsis equestris]	APC4_ARATH RecName: Full=Anaphase-promoting complex subunit 4; AltName: Full=Cyclosome subunit 4;	A0A835QMC4_VANPL RecName: Full=Anaphase-promoting complex subunit 4 {ECO:0000256|ARBA:ARBA00016067};	Sphingosine kinase, involved in sphingolipid metabolism	GO:0005680,anaphase-promoting complex; GO:0034399,nuclear periphery; GO:0005634,nucleus; GO:0031145,anaphase-promoting complex-dependent catabolic process; GO:0007049,cell cycle; GO:0051301,cell division; GO:0009793,embryo development ending in seed dormancy; GO:0048481,plant ovule development; GO:0070979,protein K11-linked ubiquitination; GO:0030071,regulation of mitotic metaphase/anaphase trans…	--	--	--	--
Cluster-57956.0	0.61	0.39	0.79	3.98	5.99	4.64	1.75	0.55	1.1	8.11	4.83	6.57	3.05226	6.88147e-11	5.31871e-10	up	2.27669	7.13842e-06	2.51351e-05	up	-1.95583	0.000123256	0.000437393	down	823	--	--	--	--	--	--	--	--	--	--	--
Cluster-57666.0	3.6	3.82	3.13	29.27	29.57	30.67	2.16	5.03	3.12	24.09	15.81	20.87	3.04813	8.30303e-72	7.65033e-70	up	2.34552	4.11069e-12	3.08718e-11	up	-2.98654	1.78454e-28	6.09768e-27	down	852	K01510 apyrase [EC:3.6.1.5] | (RefSeq) probable apyrase 6 isoform X1 (A)	ko00230: Purine metabolism; ko00240: Pyrimidine metabolism; ko01100: Metabolic pathways; ko01110: Biosynthesis of secondary metabolites; ko01232: Nucleotide metabolism	uncharacterized protein LOC110038453 [Phalaenopsis equestris]	DMP2_ARATH RecName: Full=Protein DMP2 {ECO:0000303|PubMed:20712629}; Short=AtDMP2 {ECO:0000303|PubMed:20712629};	A0A2I0WE40_9ASPA SubName: Full=Uncharacterized protein {ECO:0000313|EMBL:PKU73892.1};	--	GO:0005783,endoplasmic reticulum; GO:0005789,endoplasmic reticulum membrane; GO:0016021,integral component of membrane; GO:0009705,plant-type vacuole membrane; GO:0009838,abscission; GO:0010256,endomembrane system organization; GO:0007275,multicellular organism development; GO:0008150,biological_process; GO:0032501,multicellular organismal process; GO:0032502,developmental process; GO:0048856,ana…	Protein of unknown function (DUF679)	--	--	--
Cluster-67047.7	7.48	5.98	4.75	52.58	53.36	49.11	3.88	1.65	0.66	20.5	15.99	14.47	3.04047	2.42861e-104	3.65616e-102	up	2.83433	1.04515e-07	4.63559e-07	up	-4.50136	3.10419e-11	2.705e-10	down	1224	K20352 p24 family protein delta-1 | (RefSeq) transmembrane emp24 domain-containing protein p24delta9-like (A)	--	hypothetical protein IEQ34_017090 [Dendrobium chrysotoxum]	P24D7_ARATH RecName: Full=Transmembrane emp24 domain-containing protein p24delta7; AltName: Full=p24 family protein delta2a; Short=p24delta2a; AltName: Full=p24 family protein delta7; Short=p24delta7; Flags: Precursor;	A0A2I0XCK2_9ASPA SubName: Full=Transmembrane emp24 domain-containing protein p24delta9 {ECO:0000313|EMBL:PKU85641.1};	emp24/gp25L/p24 family of membrane trafficking proteins	GO:0030134,COPII-coated ER to Golgi transport vesicle; GO:0005783,endoplasmic reticulum; GO:0005789,endoplasmic reticulum membrane; GO:0005793,endoplasmic reticulum-Golgi intermediate compartment; GO:0005794,Golgi apparatus; GO:0032580,Golgi cisterna membrane; GO:0016021,integral component of membrane; GO:0006888,endoplasmic reticulum to Golgi vesicle-mediated transport; GO:0007030,Golgi organiza…	emp24/gp25L/p24 family/GOLD	--	--	--
Cluster-40111.5	0.21	0.44	0.07	1.54	2.15	2.37	0.12	0.13	0	1.13	0.55	0.63	3.03239	1.44839e-07	7.19432e-07	up	3.06265	8.17479e-05	0.000249493	up	-4.49139	7.8567e-15	1.0209e-13	down	2230	--	--	--	--	--	--	--	--	--	--	--
Cluster-54719.94	0.67	0.32	0.22	2.82	3.35	3.84	1.52	0.4	0.42	2.12	2.35	2.19	3.03052	4.56222e-13	4.51555e-12	up	1.32903	0.020667	0.0401879	up	-1.97333	0.000443965	0.00143587	down	1885	--	--	hypothetical protein L6164_037454 [Bauhinia variegata]	--	A0A2H9ZRU7_9ASPA SubName: Full=Uncharacterized protein {ECO:0000313|EMBL:PKA46010.1};	--	GO:0016021,integral component of membrane; GO:0005575,cellular_component; GO:0016020,membrane; GO:0031224,intrinsic component of membrane; GO:0110165,cellular anatomical entity	--	--	--	--
Cluster-65702.7	0.18	0.07	0.04	0.72	1.19	0.56	0.98	1.67	2.21	0.03	0	0	3.03032	6.19591e-07	2.84439e-06	up	-7.59912	5.12431e-16	5.72696e-15	down	1.10686	0.00641766	0.0161086	up	5062	K09327 homeobox protein prophet of Pit-1 | (RefSeq) homeobox protein prophet of Pit-1-like isoform X2 (A)	--	homeobox-DDT domain protein RLT2 [Dendrobium catenatum]	RLT2_ARATH RecName: Full=Homeobox-DDT domain protein RLT2 {ECO:0000305}; AltName: Full=Protein RINGLET 2 {ECO:0000303|PubMed:22694359};	A0A2I0XGX4_9ASPA SubName: Full=Uncharacterized protein {ECO:0000313|EMBL:PKU87162.1};	--	GO:0031010,ISWI-type complex; GO:0005634,nucleus; GO:0003700,DNA-binding transcription factor activity; GO:0000976,transcription cis-regulatory region binding; GO:0009908,flower development; GO:0045892,negative regulation of DNA-templated transcription; GO:0006357,regulation of transcription by RNA polymerase II; GO:0010228,vegetative to reproductive phase transition of meristem; GO:0003674,molec…	HB1, ASXL, restriction endonuclease HTH domain	HB-other	TF	HB->HB-other
Cluster-31172.0	0.21	0.28	0.66	3.76	2.29	3.24	31.17	24.14	21.86	0.11	0	0	3.01553	3.49551e-06	1.47048e-05	up	-9.51872	3.32735e-15	3.46479e-14	down	3.21322	1.25382e-27	4.11869e-26	up	711	--	--	--	--	--	--	--	--	--	--	--
Cluster-54274.10	0.12	0.14	0	0.49	0.9	0.73	0	0.18	0	1.54	1.89	1.76	3.01297	0.000121193	0.000409457	up	4.72745	0.00771862	0.0165931	up	-3.44458	0.00602727	0.0152497	down	3454	K20168 TBC1 domain family member 15 | (RefSeq) TBC1 domain family member 15-like (A)	--	hypothetical protein IEQ34_022963 [Dendrobium chrysotoxum]	GAP22_ARATH RecName: Full=Rab GTPase-activating protein 22 {ECO:0000303|PubMed:16332933};	A0A2I0X969_9ASPA RecName: Full=Rab-GAP TBC domain-containing protein {ECO:0000259|PROSITE:PS50086};	Ypt/Rab-specific GTPase-activating protein GYP7 and related proteins	GO:0005634,nucleus; GO:0005777,peroxisome; GO:0005096,GTPase activator activity; GO:0006952,defense response; GO:0003674,molecular_function; GO:0008047,enzyme activator activity; GO:0030234,enzyme regulator activity; GO:0030695,GTPase regulator activity; GO:0060589,nucleoside-triphosphatase regulator activity; GO:0098772,molecular function regulator activity; GO:0006950,response to stress; GO:000…	Rab-GTPase-TBC domain	--	--	--
Cluster-40653.1	0.88	0.64	0.15	3.93	4.64	5.04	1.71	1.32	1.57	15.62	13.87	14.28	3.00754	1.65388e-08	9.32705e-08	up	3.08321	1.18996e-82	1.48911e-80	up	-1.45692	1.27058e-11	1.16354e-10	down	2153	--	--	uncharacterized protein LOC110114254 [Dendrobium catenatum]	--	A0A2I0WYP6_9ASPA SubName: Full=Uncharacterized protein {ECO:0000313|EMBL:PKU80778.1};	--	GO:0016021,integral component of membrane; GO:0005575,cellular_component; GO:0016020,membrane; GO:0031224,intrinsic component of membrane; GO:0110165,cellular anatomical entity	Caulimovirus viroplasmin	--	--	--
Cluster-47567.4	3.65	3.88	4.32	30.22	29.56	27.82	5.9	1.98	3.88	0	1.4	0	2.99091	1.27421e-67	1.08824e-65	up	-4.69002	1.34774e-05	4.57062e-05	down	-2.95386	1.80319e-16	2.76576e-15	down	803	--	--	hypothetical protein KFK09_006270 [Dendrobium nobile]	JAL8_ARATH RecName: Full=Jacalin-related lectin 8; Flags: Precursor;	A0A8B7BWV7_PHODC SubName: Full=agglutinin-like {ECO:0000313|RefSeq:XP_008787022.1};	--	GO:0030246,carbohydrate binding; GO:0003674,molecular_function; GO:0005488,binding	Jacalin-like lectin domain	--	--	--
Cluster-36252.0	0.32	1.19	0.35	5.17	4.8	4.8	1.02	2.09	0.85	8.57	4.77	3.78	2.97996	1.94345e-06	8.41561e-06	up	1.83644	0.0026771	0.00631894	up	-1.73077	0.000651939	0.00204151	down	571	--	--	--	--	--	--	--	--	--	--	--
Cluster-70756.3	0.14	0.16	0	0.35	0.91	1.03	5.15	5.26	5.13	2.8	2.27	2.95	2.9725	0.00104881	0.00300432	up	-1.14611	3.90547e-11	2.63731e-10	down	2.89732	3.35609e-16	5.02151e-15	up	1872	K07542 GPI mannosyltransferase 2 [EC:2.4.1.-] | (RefSeq) GPI mannosyltransferase 2-like (A)	ko00563: Glycosylphosphatidylinositol (GPI)-anchor biosynthesis; ko01100: Metabolic pathways	hypothetical protein KFK09_005638 [Dendrobium nobile]	--	A0A2I0VIJ2_9ASPA RecName: Full=GPI mannosyltransferase 2 {ECO:0000256|RuleBase:RU363112}; EC=2.4.1.- {ECO:0000256|RuleBase:RU363112};	Predicted Dolichyl-phosphate-mannose-protein mannosyltransferase	GO:0005789,endoplasmic reticulum membrane; GO:0016021,integral component of membrane; GO:0000009,alpha-1,6-mannosyltransferase activity; GO:0004376,glycolipid mannosyltransferase activity; GO:0006506,GPI anchor biosynthetic process; GO:0000030,mannosyltransferase activity; GO:0003674,molecular_function; GO:0003824,catalytic activity; GO:0016740,transferase activity; GO:0016757,glycosyltransferase…	Mannosyltransferase (PIG-V)	--	--	--
Cluster-15610.0	1.65	0.91	0.88	5.82	13.67	7.19	1.19	1.83	0.65	3.09	4.15	5.68	2.969	2.11201e-07	1.02881e-06	up	1.50873	0.0115279	0.023848	up	-2.68601	4.91586e-06	2.1481e-05	down	566	--	--	--	--	--	--	--	--	--	--	--
Cluster-43305.1	4.98	5.48	4.11	34.46	32.37	45.01	3.95	1.37	3.07	30.86	21.34	27.44	2.96179	5.47032e-29	1.56636e-27	up	3.00311	5.55683e-14	5.09698e-13	up	-3.60916	3.65319e-20	7.80088e-19	down	650	K11096 small nuclear ribonucleoprotein D2 | (RefSeq) small nuclear ribonucleoprotein Sm D2-like (A)	ko03040: Spliceosome	hypothetical protein AXF42_Ash014745 [Apostasia shenzhenica]	LSM3A_ARATH RecName: Full=Sm-like protein LSM3A {ECO:0000305}; Short=AtLSM3A {ECO:0000303|PubMed:23620288}; AltName: Full=U6 snRNA-associated Sm-like protein LSM3A {ECO:0000305};	A0A2H9ZW64_9ASPA RecName: Full=Small nuclear ribonucleoprotein Sm D2 {ECO:0000256|RuleBase:RU365051}; Short=Sm-D2 {ECO:0000256|RuleBase:RU365051}; AltName: Full=snRNP core protein D2 {ECO:0000256|RuleBase:RU365051};	Small nuclear ribonucleoprotein (snRNP) Sm core protein	GO:0071013,catalytic step 2 spliceosome; GO:1990726,Lsm1-7-Pat1 complex; GO:0120115,Lsm2-8 complex; GO:0005634,nucleus; GO:0000932,P-body; GO:0071011,precatalytic spliceosome; GO:0046540,U4/U6 x U5 tri-snRNP complex; GO:0005688,U6 snRNP; GO:0003723,RNA binding; GO:0000290,deadenylation-dependent decapping of nuclear-transcribed mRNA; GO:0000398,mRNA splicing, via spliceosome; GO:0033962,P-body as…	LSM domain	--	--	--
Cluster-58768.1	0.39	0.24	0.09	1.85	2.18	1.8	1.1	0.89	0.37	0.36	0.13	0.05	2.95933	3.35069e-11	2.68849e-10	up	-2.30803	0.00153545	0.00380122	down	-1.17237	0.00204397	0.00578231	down	4217	K12617 DNA topoisomerase 2-associated protein PAT1 | (RefSeq) protein PAT1 homolog (A)	ko03018: RNA degradation	hypothetical protein IEQ34_019030 [Dendrobium chrysotoxum]	PAT1H_ARATH RecName: Full=Protein PAT1 homolog {ECO:0000305}; Short=AtPAT1 {ECO:0000303|PubMed:25603932};	A0A2I0VJ46_9ASPA SubName: Full=Uncharacterized protein {ECO:0000313|EMBL:PKU63421.1};	--	GO:1990726,Lsm1-7-Pat1 complex; GO:0000932,P-body; GO:0003729,mRNA binding; GO:0003723,RNA binding; GO:0000290,deadenylation-dependent decapping of nuclear-transcribed mRNA; GO:0045087,innate immune response; GO:0006397,mRNA processing; GO:0033962,P-body assembly; GO:0003674,molecular_function; GO:0003676,nucleic acid binding; GO:0005488,binding; GO:0097159,organic cyclic compound binding; GO:190…	Topoisomerase II-associated protein PAT1	--	--	--
Cluster-66435.4	0.34	0.4	0.44	3.28	3.05	2.95	0.12	0.33	0.11	8.66	10.36	8.14	2.94426	3.87871e-43	1.8443e-41	up	5.40421	2.88453e-63	2.36591e-61	up	-3.90549	8.40775e-25	2.35814e-23	down	3263	K22913 phosphatidylinositol 3,5-bisphosphate 5-phosphatase [EC:3.1.3.-] | (RefSeq) phosphoinositide phosphatase SAC4 isoform X1 (A)	ko00562: Inositol phosphate metabolism; ko01100: Metabolic pathways	hypothetical protein IEQ34_018030 [Dendrobium chrysotoxum]	SAC3_ARATH RecName: Full=Phosphoinositide phosphatase SAC3; Short=AtSAC3; EC=3.1.3.-; AltName: Full=Phosphatidylinositol 3,5-bisphosphate 5-phosphatase SAC3; AltName: Full=Protein SUPPRESSOR OF ACTIN 3; AltName: Full=SAC domain protein 3;	A0A2I0WX88_9ASPA SubName: Full=Phosphoinositide phosphatase SAC4 {ECO:0000313|EMBL:PKU80279.1};	Putative phosphoinositide phosphatase	GO:0043231,intracellular membrane-bounded organelle; GO:0005774,vacuolar membrane; GO:0043813,phosphatidylinositol-3,5-bisphosphate 5-phosphatase activity; GO:0046856,phosphatidylinositol dephosphorylation; GO:0003674,molecular_function; GO:0003824,catalytic activity; GO:0016787,hydrolase activity; GO:0016788,hydrolase activity, acting on ester bonds; GO:0016791,phosphatase activity; GO:0034593,p…	SacI homology domain	--	--	--
Cluster-63557.7	0.42	0.67	0.91	5.58	4.16	6.16	1.92	2.77	1.94	0	0	0.1	2.94295	1.5234e-23	3.34433e-22	up	-6.39484	1.14796e-19	1.72959e-18	down	-1.12987	7.7833e-07	3.81045e-06	down	3405	K08711 ATP-binding cassette, subfamily G (WHITE), member 2, PDR | (RefSeq) pleiotropic drug resistance protein 2 (A)	ko02010: ABC transporters	uncharacterized protein LOC110110575 [Dendrobium catenatum]	--	A0A2I0WIA3_9ASPA SubName: Full=Histone-lysine N-methyltransferase ATX2 {ECO:0000313|EMBL:PKU75400.1};	--	GO:0008168,methyltransferase activity; GO:0032259,methylation; GO:0003674,molecular_function; GO:0003824,catalytic activity; GO:0016740,transferase activity; GO:0016741,transferase activity, transferring one-carbon groups; GO:0008150,biological_process; GO:0008152,metabolic process	Enhancer of polycomb-like	--	--	--
Cluster-71960.5	0.26	0.05	0.08	1.01	0.91	0.7	1.81	1.68	2.99	0.71	0.15	0.14	2.93844	9.1307e-05	0.000314856	up	-2.89589	4.19747e-05	0.000133347	down	1.43538	0.000138026	0.000485632	up	1564	--	--	hypothetical protein MA16_Dca011790 [Dendrobium catenatum]	--	A0A2I0XD83_9ASPA SubName: Full=Uncharacterized protein {ECO:0000313|EMBL:PKU85859.1};	--	GO:0042597,periplasmic space; GO:0019808,polyamine binding; GO:0015846,polyamine transport; GO:0003674,molecular_function; GO:0005488,binding; GO:0006810,transport; GO:0008150,biological_process; GO:0051179,localization; GO:0051234,establishment of localization; GO:0071702,organic substance transport; GO:0071705,nitrogen compound transport; GO:0005575,cellular_component; GO:0110165,cellular anato…	Bacterial extracellular solute-binding protein	--	--	--
Cluster-19001.1	0.26	0.36	0.13	1.59	1.73	2.14	6.74	4.49	4.74	1.98	1.77	1.97	2.93368	1.08907e-06	4.85804e-06	up	-1.70883	8.6739e-08	3.88653e-07	down	1.69094	3.17343e-07	1.63618e-06	up	1008	K12180 COP9 signalosome complex subunit 7 | (RefSeq) COP9 signalosome complex subunit 7 isoform X1 (A)	--	COP9 signalosome complex subunit 7 isoform X1 [Phalaenopsis equestris]	CSN7_ARATH RecName: Full=COP9 signalosome complex subunit 7; Short=CSN complex subunit 7; AltName: Full=Protein FUSCA 5;	A0A835S6H4_VANPL RecName: Full=PCI domain-containing protein {ECO:0000259|PROSITE:PS50250};	COP9 signalosome, subunit CSN7	GO:0008180,COP9 signalosome; GO:0005737,cytoplasm; GO:0010387,COP9 signalosome assembly; GO:0000338,protein deneddylation; GO:0009585,red, far-red light phototransduction; GO:0008150,biological_process; GO:0009987,cellular process; GO:0016043,cellular component organization; GO:0022607,cellular component assembly; GO:0043933,protein-containing complex organization; GO:0044085,cellular component b…	COP9 signalosome complex subunit 7a helix I domain	--	--	--
Cluster-27060.7	0.18	1.27	1.34	2.28	3.86	4.15	1.2	0.81	1.17	16.75	11.32	16.58	2.92258	1.24396e-08	7.14045e-08	up	3.85411	5.24458e-29	1.35042e-27	up	-1.46005	0.000197871	0.000679325	down	1247	--	--	V-type proton ATPase subunit B 2 [Panicum miliaceum]	--	A0A3L6TH80_PANMI SubName: Full=V-type proton ATPase subunit B 2 {ECO:0000313|EMBL:RLN38976.1};	--	--	--	--	--	--
Cluster-47567.2	8.77	8.75	3.23	55.92	51.51	39.16	12.33	9.54	5.52	0	0	0	2.9103	8.85927e-16	1.1401e-14	up	-7.57556	2.19551e-08	1.06432e-07	down	-2.20905	1.82543e-10	1.44676e-09	down	455	--	--	myrosinase-binding protein 2-3 [Isatis tinctoria]	JAL34_ARATH RecName: Full=Jacalin-related lectin 34;	A0A6P6FUV0_ZIZJJ SubName: Full=jacalin-related lectin 3-like {ECO:0000313|RefSeq:XP_024925792.1};	--	GO:0005829,cytosol; GO:0005634,nucleus; GO:0009506,plasmodesma; GO:0030246,carbohydrate binding; GO:0005507,copper ion binding; GO:0003674,molecular_function; GO:0005488,binding; GO:0043167,ion binding; GO:0043169,cation binding; GO:0046872,metal ion binding; GO:0046914,transition metal ion binding; GO:0005575,cellular_component; GO:0005622,intracellular anatomical structure; GO:0005737,cytoplasm…	Jacalin-like lectin domain	--	--	--
Cluster-69429.0	0.21	0.14	0.12	0.66	1.08	1.32	3.8	3.09	4.58	0.84	0.35	2.7	2.9065	3.98947e-05	0.000144669	up	-1.76535	0.00973282	0.0204729	down	2.013	2.56876e-08	1.53654e-07	up	1342	K03062 26S proteasome regulatory subunit T2 | (RefSeq) 26S protease regulatory subunit 4 homolog (A)	ko03050: Proteasome	hypothetical protein BT93_H0580 [Corymbia citriodora subsp. variegata]	PRS4_ORYSJ RecName: Full=26S proteasome regulatory subunit 4 homolog; AltName: Full=Tat-binding protein homolog 2;	A0A7J9B9P4_GOSGO RecName: Full=AAA domain-containing protein {ECO:0000259|SMART:SM00382};	26S proteasome regulatory complex, ATPase RPT2	GO:0005737,cytoplasm; GO:0005634,nucleus; GO:0008540,proteasome regulatory particle, base subcomplex; GO:0005524,ATP binding; GO:0016887,ATP hydrolysis activity; GO:0036402,proteasome-activating activity; GO:0043161,proteasome-mediated ubiquitin-dependent protein catabolic process; GO:0000166,nucleotide binding; GO:0003674,molecular_function; GO:0005488,binding; GO:0017076,purine nucleotide bindi…	ATPase family associated with various cellular activities (AAA)	--	--	--
Cluster-60911.0	0.58	0.47	0.6	2.89	4.11	4.04	1.74	1.39	1.1	5.35	3.67	4.99	2.90377	4.04736e-08	2.16459e-07	up	1.51047	0.000288419	0.000810242	up	-1.27035	0.00326018	0.00879406	down	736	--	--	hypothetical protein IEQ34_009335 [Dendrobium chrysotoxum]	PAP3_ORYSJ RecName: Full=Probable plastid-lipid-associated protein 3, chloroplastic; Flags: Precursor;	A0A8J5GIY1_ZINOF RecName: Full=PAP_fibrillin domain-containing protein {ECO:0000259|Pfam:PF04755};	--	GO:0009507,chloroplast; GO:0005575,cellular_component; GO:0005622,intracellular anatomical structure; GO:0005737,cytoplasm; GO:0009536,plastid; GO:0043226,organelle; GO:0043227,membrane-bounded organelle; GO:0043229,intracellular organelle; GO:0043231,intracellular membrane-bounded organelle; GO:0110165,cellular anatomical entity	PAP_fibrillin	--	--	--
Cluster-60885.3	0	1.31	0.34	3.63	3.96	4.78	0	0	0	2.99	0.92	1.46	2.8983	0.0044094	0.0111075	up	7.91564	5.658e-09	2.94807e-08	up	-9.18493	3.4803e-14	4.25696e-13	down	1563	K00784 ribonuclease Z [EC:3.1.26.11] | (RefSeq) tRNase Z TRZ1 isoform X1 (A)	--	hypothetical protein IEQ34_012659 [Dendrobium chrysotoxum]	RNZ2_ARATH RecName: Full=tRNase Z TRZ2, chloroplastic {ECO:0000303|PubMed:16336119}; EC=3.1.26.11 {ECO:0000269|PubMed:12032089}; AltName: Full=Chloroplast ribonuclease Z {ECO:0000303|PubMed:12032089}; Short=Chloroplast RNase Z {ECO:0000303|PubMed:12032089}; AltName: Full=Short tRNase Z 2 {ECO:0000303|PubMed:16336119}; AltName: Full=Zinc phosphodiesterase CPZ {ECO:0000303|PubMed:12032089}; AltName…	A0A2I0A4L5_9ASPA SubName: Full=Ribonuclease Z, chloroplastic {ECO:0000313|EMBL:PKA50485.1}; EC=3.1.27.- {ECO:0000313|EMBL:PKA50485.1};	--	GO:0009507,chloroplast; GO:0042781,3'-tRNA processing endoribonuclease activity; GO:0046872,metal ion binding; GO:0042780,tRNA 3'-end processing; GO:0008033,tRNA processing; GO:0003674,molecular_function; GO:0003824,catalytic activity; GO:0004518,nuclease activity; GO:0004519,endonuclease activity; GO:0004521,endoribonuclease activity; GO:0004540,ribonuclease activity; GO:0016787,hydrolase activi…	Beta-lactamase superfamily domain	--	--	--
Cluster-70586.4	0.15	0.55	0.88	3.97	3.94	3.74	1.75	1.64	1.31	0.53	1.35	0.52	2.8939	9.75781e-09	5.68482e-08	up	-1.19915	0.026058	0.0494097	down	-1.18815	2.35903e-06	1.07787e-05	down	1272	K17361 acyl-coenzyme A thioesterase 9 [EC:3.1.2.-] | (RefSeq) acyl-coenzyme A thioesterase 9, mitochondrial (A)	--	hypothetical protein KFK09_011286 [Dendrobium nobile]	TE2_HUMLU RecName: Full=Acyl-coenzyme A thioesterase 2, chloroplastic {ECO:0000303|PubMed:23300257}; Short=Acyl-CoA thioesterase 2 {ECO:0000303|PubMed:23300257}; Short=HlTE2 {ECO:0000303|PubMed:23300257}; EC=3.1.2.- {ECO:0000250|UniProtKB:Q32MW3}; AltName: Full=Acyl-CoA thioester hydrolase 2 {ECO:0000303|PubMed:23300257}; Flags: Precursor;	A0A2I0AUQ4_9ASPA SubName: Full=Uncharacterized protein {ECO:0000313|EMBL:PKA59283.1};	Acyl-CoA thioesterase	GO:0009507,chloroplast; GO:0016787,hydrolase activity; GO:0003674,molecular_function; GO:0003824,catalytic activity; GO:0005575,cellular_component; GO:0005622,intracellular anatomical structure; GO:0005737,cytoplasm; GO:0009536,plastid; GO:0043226,organelle; GO:0043227,membrane-bounded organelle; GO:0043229,intracellular organelle; GO:0043231,intracellular membrane-bounded organelle; GO:0110165,c…	Thioesterase superfamily	--	--	--
Cluster-71187.7	0.28	0.07	0	0.51	1.25	0.83	0	0	0	2.16	2.54	2.77	2.8736	0.00437691	0.0110326	up	9.61489	1.26578e-15	1.3672e-14	up	-8.12523	4.12056e-10	3.14618e-09	down	3206	K08835 serine/threonine-protein kinase OSR1/STK39 [EC:2.7.11.1] | (RefSeq) serine/threonine-protein kinase 4 isoform X1 (A)	--	hypothetical protein IEQ34_020390 [Dendrobium chrysotoxum]	BLUS1_ARATH RecName: Full=Serine/threonine-protein kinase BLUS1; EC=2.7.11.1; AltName: Full=Protein BLUE LIGHT SIGNALING 1;	A0A2I0WRB7_9ASPA SubName: Full=Mitogen-activated protein kinase kinase kinase ANP1 {ECO:0000313|EMBL:PKU78205.1};	Ste20-like serine/threonine protein kinase	GO:0005829,cytosol; GO:0005524,ATP binding; GO:0046872,metal ion binding; GO:0106310,protein serine kinase activity; GO:0004674,protein serine/threonine kinase activity; GO:0006468,protein phosphorylation; GO:1902456,regulation of stomatal opening; GO:0000166,nucleotide binding; GO:0003674,molecular_function; GO:0005488,binding; GO:0017076,purine nucleotide binding; GO:0030554,adenyl nucleotide b…	Protein kinase domain	--	--	--
Cluster-64803.10	0.05	1.13	0.2	2.65	4.53	2.99	7.6	11.73	8.75	0.17	0.01	0.43	2.85278	0.00111043	0.00316733	up	-5.9293	4.92291e-26	1.10404e-24	down	1.59823	3.09975e-08	1.83517e-07	up	1183	K10134 etoposide-induced 2.4 mRNA | (RefSeq) protein EI24 homolog isoform X1 (A)	--	hypothetical protein IEQ34_011336 [Dendrobium chrysotoxum]	EI24_ARATH RecName: Full=Protein EI24 homolog;	A0A2I0W599_9ASPA SubName: Full=Uncharacterized protein {ECO:0000313|EMBL:PKU70835.1};	p53-mediated apoptosis protein EI24/PIG8	GO:0005783,endoplasmic reticulum; GO:0016021,integral component of membrane; GO:0016236,macroautophagy; GO:0006914,autophagy; GO:0008150,biological_process; GO:0008152,metabolic process; GO:0009056,catabolic process; GO:0009987,cellular process; GO:0044237,cellular metabolic process; GO:0044248,cellular catabolic process; GO:0061919,process utilizing autophagic mechanism; GO:0005575,cellular_comp…	Etoposide-induced protein 2.4 (EI24)	--	--	--
Cluster-66883.0	1.44	0.56	0.49	4.96	5.74	7.52	27.86	17.22	19.48	2.17	3.11	1.42	2.85113	1.02703e-09	6.86709e-09	up	-3.47553	4.17309e-28	1.03733e-26	down	1.95821	1.5487e-14	1.9561e-13	up	1325	K20495 long-chain fatty acid omega-monooxygenase [EC:1.14.14.80] | (RefSeq) cytochrome P450 704B1 isoform X1 (A)	ko00071: Fatty acid degradation; ko00073: Cutin, suberine and wax biosynthesis; ko01100: Metabolic pathways	hypothetical protein IEQ34_004898 [Dendrobium chrysotoxum]	C04C1_PINTA RecName: Full=Cytochrome P450 704C1; EC=1.14.-.-; AltName: Full=Cytochrome P450 CYPD;	A0A2I0AY54_9ASPA SubName: Full=Cytochrome P450 704C1 {ECO:0000313|EMBL:PKA60456.1}; EC=1.14.-.- {ECO:0000313|EMBL:PKA60456.1};	Cytochrome P450 CYP4/CYP19/CYP26 subfamilies	GO:0016021,integral component of membrane; GO:0020037,heme binding; GO:0005506,iron ion binding; GO:0004497,monooxygenase activity; GO:0016705,oxidoreductase activity, acting on paired donors, with incorporation or reduction of molecular oxygen; GO:0003674,molecular_function; GO:0005488,binding; GO:0046906,tetrapyrrole binding; GO:0097159,organic cyclic compound binding; GO:1901363,heterocyclic c…	Cytochrome P450	--	--	--
Cluster-51929.0	4.33	4.29	4.35	27.08	29.49	29.12	15.34	11.3	10.99	36.53	37.27	39.23	2.84114	0	0	up	1.55187	1.21712e-40	5.24174e-39	up	-1.14939	4.2142e-23	1.07679e-21	down	2923	K13508 glycerol-3-phosphate acyltransferase [EC:2.3.1.15 2.3.1.198] | (RefSeq) probable glycerol-3-phosphate acyltransferase 3 (A)	ko00561: Glycerolipid metabolism; ko00564: Glycerophospholipid metabolism; ko01100: Metabolic pathways; ko01110: Biosynthesis of secondary metabolites	hypothetical protein IEQ34_020886 [Dendrobium chrysotoxum]	GPAT3_ARATH RecName: Full=Probable glycerol-3-phosphate acyltransferase 3; Short=AtGPAT3; EC=2.3.1.15;	A0A2I0WDP6_9ASPA SubName: Full=Putative glycerol-3-phosphate acyltransferase 3 {ECO:0000313|EMBL:PKU73787.1};	--	GO:0016021,integral component of membrane; GO:0016020,membrane; GO:0090447,glycerol-3-phosphate 2-O-acyltransferase activity; GO:0004366,glycerol-3-phosphate O-acyltransferase activity; GO:0016791,phosphatase activity; GO:0102420,sn-1-glycerol-3-phosphate C16:0-DCA-CoA acyl transferase activity; GO:0016024,CDP-diacylglycerol biosynthetic process; GO:0010143,cutin biosynthetic process; GO:0003674,…	Acyltransferase	--	--	--
Cluster-38360.10	0.39	0.18	0.32	2.22	1.93	2.2	0.68	1.17	0.9	5.4	6.63	6.28	2.82503	1.43505e-18	2.30412e-17	up	2.56193	8.41002e-30	2.26121e-28	up	-1.07521	4.56164e-05	0.000173021	down	2908	K17541 SCY1-like protein 2 | (RefSeq) uncharacterized LOC104611621 (A)	--	hypothetical protein KFK09_014540 [Dendrobium nobile]	M860_ARATH RecName: Full=Uncharacterized mitochondrial protein AtMg00860; AltName: Full=ORF158;	A0A2I0X2Y6_9ASPA SubName: Full=Uncharacterized protein {ECO:0000313|EMBL:PKU82262.1};	FOG: Transposon-encoded proteins with TYA, reverse transcriptase, integrase domains in various combinations	GO:0005739,mitochondrion; GO:0005575,cellular_component; GO:0005622,intracellular anatomical structure; GO:0005737,cytoplasm; GO:0043226,organelle; GO:0043227,membrane-bounded organelle; GO:0043229,intracellular organelle; GO:0043231,intracellular membrane-bounded organelle; GO:0110165,cellular anatomical entity	Reverse transcriptase-like	--	--	--
Cluster-51161.2	8.05	8.66	10.27	64.87	66.96	65.49	23.88	24.2	24.8	11.87	11.23	11.49	2.81137	1.55207e-227	7.25568e-225	up	-1.30077	1.64229e-83	2.09711e-81	down	-1.28111	7.15547e-200	5.85412e-197	down	2601	K01649 2-isopropylmalate synthase [EC:2.3.3.13] | (RefSeq) 2-isopropylmalate synthase A-like (A)	ko00290: Valine, leucine and isoleucine biosynthesis; ko00620: Pyruvate metabolism; ko01100: Metabolic pathways; ko01110: Biosynthesis of secondary metabolites; ko01210: 2-Oxocarboxylic acid metabolism; ko01230: Biosynthesis of amino acids	2-isopropylmalate synthase A [Dendrobium catenatum]	LEU1A_SOLPN RecName: Full=2-isopropylmalate synthase A; EC=2.3.3.13; AltName: Full=Alpha-IPM synthase A; AltName: Full=Alpha-isopropylmalate synthase A;	A0A2I0XEX7_9ASPA SubName: Full=2-isopropylmalate synthase A {ECO:0000313|EMBL:PKU86449.1};	Alpha-isopropylmalate synthase/homocitrate synthase	GO:0003852,2-isopropylmalate synthase activity; GO:0009098,leucine biosynthetic process; GO:0003674,molecular_function; GO:0003824,catalytic activity; GO:0016740,transferase activity; GO:0016746,acyltransferase activity; GO:0046912,acyltransferase activity, acyl groups converted into alkyl on transfer; GO:0006082,organic acid metabolic process; GO:0006520,cellular amino acid metabolic process; GO…	HMGL-like	--	--	--
Cluster-18770.3	1.91	1.51	1.76	17.69	16.57	19.48	4.08	3.42	4.18	12.91	11.33	12.27	2.81001	3.42519e-43	1.6304e-41	up	1.85073	2.09767e-26	4.80775e-25	up	-2.01982	7.65399e-28	2.55296e-26	down	1258	K01206 alpha-L-fucosidase [EC:3.2.1.51] | (RefSeq) alpha-L-fucosidase 3 (A)	ko00511: Other glycan degradation	GDSL esterase/lipase At4g01130 isoform X2 [Dendrobium catenatum]	GDL61_ARATH RecName: Full=GDSL esterase/lipase At4g01130; EC=3.1.1.-; AltName: Full=Extracellular lipase At4g01130; Flags: Precursor;	A0A2I0XFI9_9ASPA SubName: Full=GDSL esterase/lipase {ECO:0000313|EMBL:PKU86681.1};	--	GO:0005829,cytosol; GO:0005576,extracellular region; GO:0016788,hydrolase activity, acting on ester bonds; GO:0016042,lipid catabolic process; GO:0003674,molecular_function; GO:0003824,catalytic activity; GO:0016787,hydrolase activity; GO:0006629,lipid metabolic process; GO:0008150,biological_process; GO:0008152,metabolic process; GO:0009056,catabolic process; GO:0044238,primary metabolic process…	GDSL-like Lipase/Acylhydrolase	--	--	--
Cluster-69442.0	0	0.07	0.14	0.78	0.21	0.46	0	0	0	1.13	0.55	0.42	2.80389	0.0042057	0.010636	up	8.28405	3.48005e-10	2.10151e-09	up	-7.7795	1.6737e-08	1.02563e-07	down	4382	K00703 starch synthase [EC:2.4.1.21] | (RefSeq) granule-bound starch synthase 2, chloroplastic/amyloplastic (A)	ko00500: Starch and sucrose metabolism; ko01100: Metabolic pathways; ko01110: Biosynthesis of secondary metabolites	hypothetical protein KFK09_025519 [Dendrobium nobile]	SSG2_PEA RecName: Full=Granule-bound starch synthase 2, chloroplastic/amyloplastic; EC=2.4.1.21; AltName: Full=Granule-bound starch synthase II; Short=GBSS-II; Flags: Precursor;	A0A8K0I1R5_COCNU SubName: Full=Granule-bound starch synthase 2, chloroplastic/amyloplastic {ECO:0000313|EMBL:KAG1333919.1};	--	GO:0009501,amyloplast; GO:0009507,chloroplast; GO:0033201,alpha-1,4-glucan synthase activity; GO:0004373,glycogen (starch) synthase activity; GO:0009011,starch synthase activity; GO:0019252,starch biosynthetic process; GO:0003674,molecular_function; GO:0003824,catalytic activity; GO:0016740,transferase activity; GO:0016757,glycosyltransferase activity; GO:0016758,hexosyltransferase activity; GO:0…	Starch synthase catalytic domain	--	--	--
Cluster-47663.4	0.16	0.51	0.17	2.38	2.13	1.38	5.19	3.07	4.45	0	0	0	2.79927	4.87851e-07	2.26726e-06	up	-9.66395	3.26275e-15	3.40331e-14	down	1.25202	8.5917e-05	0.000312433	up	1722	K14317 nuclear pore complex protein Nup214 | (RefSeq) LOW QUALITY PROTEIN: nuclear pore complex protein NUP214 (A)	ko03013: Nucleocytoplasmic transport	hypothetical protein IEQ34_014098 [Dendrobium chrysotoxum]	PHR2_ORYSI RecName: Full=Protein PHOSPHATE STARVATION RESPONSE 2 {ECO:0000250|UniProtKB:Q6Z156}; Short=OsPHR2 {ECO:0000250|UniProtKB:Q6Z156};	A0A2I0XIG2_9ASPA SubName: Full=Protein PHR1-LIKE 1 {ECO:0000313|EMBL:PKU87695.1};	--	GO:0005634,nucleus; GO:0003677,DNA binding; GO:0003700,DNA-binding transcription factor activity; GO:0003674,molecular_function; GO:0003676,nucleic acid binding; GO:0005488,binding; GO:0097159,organic cyclic compound binding; GO:1901363,heterocyclic compound binding; GO:0140110,transcription regulator activity; GO:0005575,cellular_component; GO:0005622,intracellular anatomical structure; GO:00432…	MYB-CC type transfactor, LHEQLE motif	GARP-G2-like	TF	GARP->GARP-G2-like
Cluster-37516.4	6.28	7.7	6.15	39.38	46.21	31.61	577.32	645.9	564.17	6.1	9.87	12.15	2.79747	2.14811e-13	2.20272e-12	up	-6.52149	7.48288e-101	1.30575e-98	down	4.10814	6.70311e-95	1.34562e-92	up	372	--	--	hypothetical protein IEQ34_006768 [Dendrobium chrysotoxum]	--	A0A2I0W7T3_9ASPA SubName: Full=Uncharacterized protein {ECO:0000313|EMBL:PKU71701.1};	--	GO:0016021,integral component of membrane; GO:0005575,cellular_component; GO:0016020,membrane; GO:0031224,intrinsic component of membrane; GO:0110165,cellular anatomical entity	--	--	--	--
Cluster-19029.2	0.58	0.04	1.5	1.27	2.61	1.57	0	0.11	0.1	4.07	3.51	5.73	2.7701	0.00305604	0.00798269	up	5.65268	1.00676e-09	5.73482e-09	up	-5.04458	5.79469e-07	2.89041e-06	down	1202	--	--	--	--	--	--	--	--	--	--	--
[truncated: 1,457 more rows]
