# Supplementary material for: Transcriptome Analysis of Wild Bletilla striata Tubers Across Multiple Years Revealed the Molecular Mechanisms Regulating Polysaccharide Metabolism and Tuber Enlargement
Source: Plants (Basel). 2025 Feb 24;14(5):689. doi: 10.3390/plants14050689 (PMC11901577; doi:10.3390/plants14050689)
Supplement: Supplementary file 1 [file plants-14-00689-s001.zip › Table S4 Gene lists of each module in WGCNA.xlsx]

## Sheet: Sheet1
MWXS-24-1149-b_12个白芨无参转录组分析技术服务结题报告
geneID	moduleColors	kTotal	kWithin	kOut	kDiff	1Year-1	1Year-2	1Year-3	3Years-1	3Years-2	3Years-3	5Years-1	5Years-2	5Years-3	7Years-1	7Years-2	7Years-3	Length	KEGG	KEGG pathway	NR	Swissprot	TrEMBL	KOG	GO	Pfam	TF-Family	TF-Category	TF-Classification
Cluster-1004.2	blue	1447.43	252.541	1194.89	-942.348	11.8	12.65	10.62	16.33	14.57	16.55	11.73	12.85	15.14	9.6	10.9	9.71	1954	K03106 signal recognition particle subunit SRP54 [EC:3.6.5.4] | (RefSeq) signal recognition particle 54 kDa protein, chloroplastic isoform X1 (A)	ko03060: Protein export	hypothetical protein KFK09_025744 [Dendrobium nobile]	SR54C_ARATH RecName: Full=Signal recognition particle 54 kDa protein, chloroplastic; Short=54 chloroplast protein; Short=54CP; Short=SRP54; Short=cpSRP54; AltName: Full=FFC; Flags: Precursor;	A0A2I0VPR0_9ASPA SubName: Full=Signal recognition particle 54 kDa protein, chloroplastic {ECO:0000313|EMBL:PKU65395.1};	Signal recognition particle, subunit Srp54	GO:0009507,chloroplast; GO:0009570,chloroplast stroma; GO:0005886,plasma membrane; GO:0032991,protein-containing complex; GO:0005786,signal recognition particle, endoplasmic reticulum targeting; GO:0008312,7S RNA binding; GO:0005525,GTP binding; GO:0003924,GTPase activity; GO:0019904,protein domain specific binding; GO:0070208,protein heterotrimerization; GO:0006614,SRP-dependent cotranslational …	SRP54-type protein, GTPase domain	--	--	--
Cluster-10112.0	blue	399.471	129.917	269.553	-139.636	0	2.85	3.43	3.26	0	1.77	0.89	1.33	0	0	0	0	318	--	--	--	--	--	--	--	--	--	--	--
Cluster-10129.104	blue	77.7685	19.1099	58.6585	-39.5486	11.74	0	35.62	9.82	6.3	24.5	12.26	0	13.04	11.59	0	13.08	237	--	--	--	--	--	--	--	--	--	--	--
Cluster-10129.121	blue	857.184	321.438	535.746	-214.308	4.96	5.41	5.78	6.26	7.69	3.92	2.65	3.46	3.93	4.52	3.86	4.2	1552	K05909 laccase [EC:1.10.3.2] | (RefSeq) laccase-11 (A)	--	hypothetical protein MA16_Dca015900 [Dendrobium catenatum]	--	A0A2I0VMK0_9ASPA RecName: Full=DUF4283 domain-containing protein {ECO:0000259|Pfam:PF14111};	--	--	--	--	--	--
Cluster-10129.27	blue	1481.24	641.15	840.091	-198.941	3.72	3.01	4.47	3.7	4.87	7.01	1.06	0.87	1.21	1.39	1.94	0.9	1098	K10405 kinesin family member C1 | (RefSeq) kinesin-like protein KIN-14N isoform X1 (A)	ko04814: Motor proteins	hypothetical protein KFK09_006706 [Dendrobium nobile]	KN14G_ORYSJ RecName: Full=Kinesin-like protein KIN-14G {ECO:0000305};	A0A2I0WN90_9ASPA SubName: Full=Ribonuclease H protein {ECO:0000313|EMBL:PKU77129.1};	Kinesin (KAR3 subfamily)	GO:0005871,kinesin complex; GO:0005874,microtubule; GO:0005524,ATP binding; GO:0016887,ATP hydrolysis activity; GO:0008017,microtubule binding; GO:0003777,microtubule motor activity; GO:0007018,microtubule-based movement; GO:0051225,spindle assembly; GO:0000166,nucleotide binding; GO:0003674,molecular_function; GO:0005488,binding; GO:0017076,purine nucleotide binding; GO:0030554,adenyl nucleotide…	--	--	--	--
Cluster-10129.34	blue	3006.38	954.232	2052.15	-1097.92	26.12	30.45	28.99	25.75	28.92	25.96	6.96	6.14	6.34	12.54	11.15	13.33	1087	K10405 kinesin family member C1 | (RefSeq) kinesin-like protein KIN-14N isoform X1 (A)	ko04814: Motor proteins	hypothetical protein KFK09_006706 [Dendrobium nobile]	KN14G_ORYSJ RecName: Full=Kinesin-like protein KIN-14G {ECO:0000305};	A0A2I0XA68_9ASPA SubName: Full=Ribonuclease H protein {ECO:0000313|EMBL:PKU84805.1};	Kinesin (KAR3 subfamily)	GO:0005871,kinesin complex; GO:0005874,microtubule; GO:0005524,ATP binding; GO:0016887,ATP hydrolysis activity; GO:0008017,microtubule binding; GO:0003777,microtubule motor activity; GO:0007018,microtubule-based movement; GO:0051225,spindle assembly; GO:0000166,nucleotide binding; GO:0003674,molecular_function; GO:0005488,binding; GO:0017076,purine nucleotide binding; GO:0030554,adenyl nucleotide…	--	--	--	--
Cluster-10129.39	blue	1258.85	313.048	945.8	-632.752	3.03	6.64	7.95	10.95	11.01	5.96	6.19	7.03	6.4	2.11	0	3.69	342	--	--	--	--	--	--	--	--	--	--	--
Cluster-10129.61	blue	1577.64	679.724	897.917	-218.193	11.99	9.69	16.53	21.17	19.26	19.21	5.13	1.51	8.71	8.67	6.38	2.97	413	K10405 kinesin family member C1 | (RefSeq) kinesin-like protein KIN-14N isoform X1 (A)	ko04814: Motor proteins	hypothetical protein IEQ34_026433 [Dendrobium chrysotoxum]	KN14G_ORYSJ RecName: Full=Kinesin-like protein KIN-14G {ECO:0000305};	A0A2I0WMP0_9ASPA SubName: Full=Kinesin-1 {ECO:0000313|EMBL:PKU76916.1};	Kinesin (KAR3 subfamily)	GO:0005871,kinesin complex; GO:0005874,microtubule; GO:0005524,ATP binding; GO:0016887,ATP hydrolysis activity; GO:0008017,microtubule binding; GO:0003777,microtubule motor activity; GO:0007018,microtubule-based movement; GO:0051225,spindle assembly; GO:0000166,nucleotide binding; GO:0003674,molecular_function; GO:0005488,binding; GO:0017076,purine nucleotide binding; GO:0030554,adenyl nucleotide…	--	--	--	--
Cluster-10129.62	blue	345.962	66.7316	279.23	-212.499	10.74	16.21	10.72	9.26	6.26	25.76	5.47	25.64	0.52	0.18	0.3	0.33	5506	K10405 kinesin family member C1 | (RefSeq) kinesin-like protein KIN-14N isoform X1 (A)	ko04814: Motor proteins	hypothetical protein IEQ34_026433 [Dendrobium chrysotoxum]	KN14D_ARATH RecName: Full=Kinesin-like protein KIN-14D {ECO:0000305}; AltName: Full=AtKIN14b {ECO:0000303|PubMed:18088313};	A0A2I0WMP0_9ASPA SubName: Full=Kinesin-1 {ECO:0000313|EMBL:PKU76916.1};	Kinesin (KAR3 subfamily)	GO:0005871,kinesin complex; GO:0005874,microtubule; GO:0005634,nucleus; GO:0009524,phragmoplast; GO:0005876,spindle microtubule; GO:0005524,ATP binding; GO:0016887,ATP hydrolysis activity; GO:0008017,microtubule binding; GO:0003777,microtubule motor activity; GO:0051301,cell division; GO:0000226,microtubule cytoskeleton organization; GO:0007018,microtubule-based movement; GO:0051225,spindle assem…	Kinesin motor domain	--	--	--
Cluster-10129.63	blue	443.986	69.8459	374.14	-304.294	7.88	6.9	10.24	6.73	7.89	7.43	7.95	3.02	8	7.52	3.23	2.8	457	--	--	--	--	--	--	--	--	--	--	--
Cluster-10129.85	blue	266.435	105.611	160.824	-55.2134	0	14.21	0	15.39	7.07	2.94	0	0	0	0	0	6.42	262	--	--	--	--	--	--	--	--	--	--	--
Cluster-10129.88	blue	475.338	141.684	333.654	-191.971	2.14	3.31	2.4	5.51	2.29	2.35	0.48	1.25	0.91	1.49	0.81	3.48	366	--	--	--	--	--	--	--	--	--	--	--
Cluster-10129.9	blue	3302.98	467.697	2835.29	-2367.59	44.06	46.92	47.25	46.43	40.3	40.43	33.68	42.34	44.29	10.99	9	11.08	1576	--	--	--	--	--	--	--	--	--	--	--
Cluster-10140.0	blue	278.154	60.8527	217.301	-156.448	0	2.27	0	1.31	3.71	2.17	3.64	0	0	0	0	0	331	--	--	--	--	--	--	--	--	--	--	--
Cluster-10142.0	blue	643.037	229.548	413.489	-183.941	0	1.5	1.81	1.72	2.4	2.79	0.93	0	0	1.69	0	0	315	--	--	--	--	--	--	--	--	--	--	--
Cluster-10205.0	blue	129.86	32.0098	97.8497	-65.8399	0	1.96	3.52	2.27	0.81	2.56	0.64	0	1.32	0	1.19	2.54	340	--	--	--	--	--	--	--	--	--	--	--
Cluster-10211.0	blue	1415.07	552.25	862.821	-310.571	10.23	20.6	20.37	17.8	18.82	14.17	9.73	5.67	9.77	9.78	8.62	6.31	657	--	--	--	--	--	--	--	--	--	--	--
Cluster-10222.0	blue	419.112	190.232	228.881	-38.6492	0	2.65	3.19	1.52	4.27	2.49	0	0	1.78	0	0	1.72	322	--	--	--	--	--	--	--	--	--	--	--
Cluster-10279.0	blue	308.057	94.9794	213.078	-118.098	0	1.42	2.53	1.66	0	1.47	0.5	0	0	0	0	0.92	362	--	--	--	--	--	--	--	--	--	--	--
Cluster-10291.0	blue	1457.18	566.079	891.103	-325.024	0	5.56	2.25	12.62	10.16	6.77	0	0	0	0	0	0	304	--	--	--	--	--	--	--	--	--	--	--
Cluster-10327.17	blue	801.444	203.178	598.266	-395.089	53.36	47.82	51.12	45.34	47.35	52.69	38.92	47.02	41.13	38.92	47.83	41.08	1356	K08486 syntaxin 1B/2/3 | (RefSeq) syntaxin-132 (A)	ko04130: SNARE interactions in vesicular transport	syntaxin-132 [Dendrobium catenatum]	SY132_ARATH RecName: Full=Syntaxin-132 {ECO:0000305}; Short=AtSYP132 {ECO:0000305};	A0A1S6YFN9_DENOF SubName: Full=Syntaxin of plants 132 {ECO:0000313|EMBL:AQX44091.1};	SNARE protein Syntaxin 1 and related proteins	GO:0012505,endomembrane system; GO:0016021,integral component of membrane; GO:0005886,plasma membrane; GO:0031201,SNARE complex; GO:0005484,SNAP receptor activity; GO:0000149,SNARE binding; GO:0007049,cell cycle; GO:0051301,cell division; GO:0006887,exocytosis; GO:0006886,intracellular protein transport; GO:0040008,regulation of growth; GO:0048278,vesicle docking; GO:0006906,vesicle fusion; GO:00…	Syntaxin	--	--	--
Cluster-10335.0	blue	987.924	474.789	513.135	-38.3463	0	4.97	2.96	2.89	4.87	3.34	0	1.53	0	0	0	0	351	--	--	--	--	--	--	--	--	--	--	--
Cluster-10380.0	blue	138.881	53.4847	85.3964	-31.9117	0	9.69	11.91	0	14.41	7.79	1.93	0	8.78	3.77	4.16	0	278	--	--	--	--	--	--	--	--	--	--	--
Cluster-10397.16	blue	888.841	335.416	553.424	-218.008	0.99	2.1	3.75	4.02	0.56	1.84	0	0.31	0.43	0	0	0	442	--	--	--	--	--	--	--	--	--	--	--
Cluster-10414.0	blue	776.642	368.709	407.932	-39.223	0	6.46	3.97	10.71	2.4	5.84	0	0	0	0	0	0	278	--	--	--	--	--	--	--	--	--	--	--
Cluster-10499.0	blue	670.075	266.646	403.43	-136.784	0	23.97	0	37.28	39.44	8.03	8.11	0	0	0	0	0	229	--	--	--	--	--	--	--	--	--	--	--
Cluster-10522.0	blue	2012.9	563.114	1449.79	-886.677	4.81	5.14	3.12	6.59	7.58	6.96	3.54	4.36	5.11	0.91	2.19	1.11	1568	K13065 shikimate O-hydroxycinnamoyltransferase [EC:2.3.1.133] | (RefSeq) shikimate O-hydroxycinnamoyltransferase-like (A)	ko00940: Phenylpropanoid biosynthesis; ko00941: Flavonoid biosynthesis; ko00945: Stilbenoid, diarylheptanoid and gingerol biosynthesis; ko01100: Metabolic pathways; ko01110: Biosynthesis of secondary metabolites	hypothetical protein IEQ34_006186 [Dendrobium chrysotoxum]	HCT_NARPS RecName: Full=Hydroxycinnamoyltransferase {ECO:0000303|PubMed:29229969}; EC=2.3.1.- {ECO:0000312|EMBL:AUG71940.1};	A0A835USK9_VANPL SubName: Full=Uncharacterized protein {ECO:0000313|EMBL:KAG0474174.1};	--	GO:0016747,acyltransferase activity, transferring groups other than amino-acyl groups; GO:0009820,alkaloid metabolic process; GO:0003674,molecular_function; GO:0003824,catalytic activity; GO:0016740,transferase activity; GO:0016746,acyltransferase activity; GO:0006807,nitrogen compound metabolic process; GO:0008150,biological_process; GO:0008152,metabolic process; GO:0071704,organic substance met…	Transferase family	--	--	--
Cluster-10592.0	blue	2127.86	818.201	1309.66	-491.457	2.5	3.91	3.52	3.74	4.97	4.2	2.37	2.5	2.07	1.52	0.93	0.71	1466	--	--	--	--	--	--	--	--	--	--	--
Cluster-10592.21	blue	2250.54	1012.35	1238.19	-225.845	1.3	1.63	0.77	1.9	1.76	1.79	0	0.18	0.38	0	0	0	602	--	--	--	--	--	--	--	--	--	--	--
Cluster-10592.9	blue	491.114	145.182	345.932	-200.75	1.86	2.16	2.1	2.37	4.57	2.32	2.73	2.87	0.51	1.01	0.64	1.44	528	--	--	--	--	--	--	--	--	--	--	--
Cluster-10627.0	blue	203.244	46.9923	156.252	-109.26	0	1.68	4.07	1.92	3.99	1.03	0	0	0	0	4.17	0	309	K11352 NADH dehydrogenase (ubiquinone) 1 alpha subcomplex subunit 12 | (RefSeq) probable NADH dehydrogenase [ubiquinone] 1 alpha subcomplex subunit 12 (A)	ko00190: Oxidative phosphorylation; ko01100: Metabolic pathways	Retrovirus-related Pol polyprotein from transposon TNT 1-94 [Vitis vinifera]	POLX_TOBAC RecName: Full=Retrovirus-related Pol polyprotein from transposon TNT 1-94; Includes: RecName: Full=Protease; EC=3.4.23.-; Includes: RecName: Full=Reverse transcriptase; EC=2.7.7.49; Includes: RecName: Full=Endonuclease;	A0A438GFV4_VITVI SubName: Full=Retrovirus-related Pol polyprotein from transposon TNT 1-94 {ECO:0000313|EMBL:RVW71082.1};	FOG: Transposon-encoded proteins with TYA, reverse transcriptase, integrase domains in various combinations	GO:0004190,aspartic-type endopeptidase activity; GO:0004519,endonuclease activity; GO:0003676,nucleic acid binding; GO:0003964,RNA-directed DNA polymerase activity; GO:0008270,zinc ion binding; GO:0015074,DNA integration; GO:0006508,proteolysis; GO:0003674,molecular_function; GO:0003824,catalytic activity; GO:0004175,endopeptidase activity; GO:0008233,peptidase activity; GO:0016787,hydrolase acti…	--	--	--	--
Cluster-10646.0	blue	169.944	27.1123	142.832	-115.72	0	3.08	0	0	2.54	0.67	0.67	1.9	1.38	0	0	0	337	--	--	--	--	--	--	--	--	--	--	--
Cluster-10690.6	blue	1789.21	219.843	1569.37	-1349.52	5.18	8	3.89	8.51	5.69	6.22	5.65	7.94	6.48	2.34	1.37	1.47	1153	K14291 phosphorylated adapter RNA export protein | (RefSeq) uncharacterized protein LOC110096198 (A)	ko03013: Nucleocytoplasmic transport	uncharacterized protein LOC110096198 [Dendrobium catenatum]	--	A0A2I0XCP9_9ASPA RecName: Full=Phosphorylated adapter RNA export protein {ECO:0000256|ARBA:ARBA00016856}; AltName: Full=RNA U small nuclear RNA export adapter protein {ECO:0000256|ARBA:ARBA00030834};	Mediator of U snRNA nuclear export PHAX	GO:0005737,cytoplasm; GO:0005634,nucleus; GO:0003723,RNA binding; GO:0015031,protein transport; GO:0006408,snRNA export from nucleus; GO:0003674,molecular_function; GO:0003676,nucleic acid binding; GO:0005488,binding; GO:0097159,organic cyclic compound binding; GO:1901363,heterocyclic compound binding; GO:0006810,transport; GO:0008104,protein localization; GO:0008150,biological_process; GO:000998…	Phosphorylated adapter RNA export protein, RNA-binding domain	--	--	--
Cluster-10759.0	blue	210.351	83.5055	126.846	-43.3403	0	22.08	0	11.9	7.81	3.44	0	0	0	6.66	0	0	256	--	--	--	--	--	--	--	--	--	--	--
Cluster-10765.10	blue	2257.25	962.846	1294.41	-331.562	4.21	6.03	3.87	8.36	8.39	8.4	1.91	3.26	1.4	0	0.17	0	799	K08244 alpha-glucan, water dikinase [EC:2.7.9.4] | (RefSeq) alpha-glucan water dikinase, chloroplastic (A)	--	alpha-glucan water dikinase [Trifolium medium]	GWD1_ARATH RecName: Full=Alpha-glucan water dikinase 1, chloroplastic {ECO:0000305}; EC=2.7.9.4 {ECO:0000269|PubMed:11487701}; AltName: Full=Protein starch excess 1 {ECO:0000303|PubMed:11487701}; AltName: Full=Protein starch-related R1 {ECO:0000303|PubMed:11487701}; Flags: Precursor;	A0A392NWJ1_9FABA SubName: Full=Alpha-glucan water dikinase {ECO:0000313|EMBL:MCI04188.1}; Flags: Fragment;	--	GO:0009507,chloroplast; GO:0009941,chloroplast envelope; GO:0009570,chloroplast stroma; GO:0005739,mitochondrion; GO:0050521,alpha-glucan, water dikinase activity; GO:0005524,ATP binding; GO:0102216,maltodextrin water dikinase; GO:0046872,metal ion binding; GO:0003729,mRNA binding; GO:0102218,starch, H2O dikinase activity; GO:0009631,cold acclimation; GO:0016310,phosphorylation; GO:0009610,respon…	--	--	--	--
Cluster-10765.2	blue	2524.58	1124.93	1399.65	-274.724	3.81	4.1	5.07	6.69	5.88	5.97	0	0.45	1.56	0	0	0	875	K08244 alpha-glucan, water dikinase [EC:2.7.9.4] | (RefSeq) alpha-glucan water dikinase, chloroplastic (A)	--	alpha-glucan water dikinase [Trifolium medium]	GWD1_ARATH RecName: Full=Alpha-glucan water dikinase 1, chloroplastic {ECO:0000305}; EC=2.7.9.4 {ECO:0000269|PubMed:11487701}; AltName: Full=Protein starch excess 1 {ECO:0000303|PubMed:11487701}; AltName: Full=Protein starch-related R1 {ECO:0000303|PubMed:11487701}; Flags: Precursor;	A0A5K0XN79_9MAGN SubName: Full=Uncharacterized protein {ECO:0000313|EMBL:VVV66964.1}; Flags: Fragment;	--	GO:0009507,chloroplast; GO:0009941,chloroplast envelope; GO:0009570,chloroplast stroma; GO:0005739,mitochondrion; GO:0050521,alpha-glucan, water dikinase activity; GO:0005524,ATP binding; GO:0102216,maltodextrin water dikinase; GO:0046872,metal ion binding; GO:0003729,mRNA binding; GO:0102218,starch, H2O dikinase activity; GO:0009631,cold acclimation; GO:0016310,phosphorylation; GO:0009610,respon…	--	--	--	--
Cluster-10794.11	blue	1392.71	602.03	790.677	-188.648	2.29	2.14	1.75	1.64	3.36	4.29	1.01	0.69	0.37	0.01	0.58	0	863	--	--	hypothetical protein MA16_Dca021203 [Dendrobium catenatum]	--	A0A2I0WH22_9ASPA RecName: Full=DUF4283 domain-containing protein {ECO:0000259|Pfam:PF14111};	--	--	--	--	--	--
Cluster-10794.3	blue	2361.45	1072.36	1289.09	-216.733	1.21	1.53	1.08	2.32	2.07	1.63	0	0	0	0	0.18	0	615	--	--	hypothetical protein MA16_Dca021203 [Dendrobium catenatum]	--	A0A2I0WH22_9ASPA RecName: Full=DUF4283 domain-containing protein {ECO:0000259|Pfam:PF14111};	--	--	--	--	--	--
Cluster-10794.5	blue	928.719	136.948	791.771	-654.823	3.4	2.55	2.68	3.87	0.72	3.62	0	0	0	2.88	0.92	1.98	630	--	--	hypothetical protein MA16_Dca021203 [Dendrobium catenatum]	--	A0A2I0WH22_9ASPA RecName: Full=DUF4283 domain-containing protein {ECO:0000259|Pfam:PF14111};	--	--	--	--	--	--
Cluster-10794.9	blue	2037.16	899.679	1137.49	-237.806	2.41	3.11	3.68	5.17	4.32	2.56	0.41	0.32	0.84	0.81	0	0.72	863	--	--	hypothetical protein MA16_Dca021203 [Dendrobium catenatum]	--	A0A2I0WH22_9ASPA RecName: Full=DUF4283 domain-containing protein {ECO:0000259|Pfam:PF14111};	--	--	--	--	--	--
Cluster-10796.14	blue	1107.43	435.578	671.856	-236.279	15.36	15.91	13.22	17.28	23.67	23.99	13.35	8.91	4.02	13.78	9.51	6.3	359	K01188 beta-glucosidase [EC:3.2.1.21] | (RefSeq) beta-glucosidase 22-like isoform X1 (A)	ko00460: Cyanoamino acid metabolism; ko00500: Starch and sucrose metabolism; ko00999: Biosynthesis of various plant secondary metabolites; ko01100: Metabolic pathways; ko01110: Biosynthesis of secondary metabolites	beta-glucosidase 22-like, partial [Phalaenopsis equestris]	BGL22_ORYSJ RecName: Full=Beta-glucosidase 22; Short=Os5bglu22; EC=3.2.1.21; Flags: Precursor;	A0A835S2B4_VANPL SubName: Full=Uncharacterized protein {ECO:0000313|EMBL:KAG0502656.1};	Beta-glucosidase, lactase phlorizinhydrolase, and related proteins	GO:0033907,beta-D-fucosidase activity; GO:0004565,beta-galactosidase activity; GO:0008422,beta-glucosidase activity; GO:0102483,scopolin beta-glucosidase activity; GO:0005975,carbohydrate metabolic process; GO:0003674,molecular_function; GO:0003824,catalytic activity; GO:0004553,hydrolase activity, hydrolyzing O-glycosyl compounds; GO:0016787,hydrolase activity; GO:0016798,hydrolase activity, act…	Glycosyl hydrolase family 1	--	--	--
Cluster-10796.2	blue	1144.26	497.142	647.117	-149.975	8.93	7.22	4.78	10.9	12.01	9.59	0.56	5.44	1.37	0.82	6.71	1.4	535	K01188 beta-glucosidase [EC:3.2.1.21] | (RefSeq) cyanidin 3-O-glucoside 7-O-glucosyltransferase (acyl-glucose)-like (A)	ko00460: Cyanoamino acid metabolism; ko00500: Starch and sucrose metabolism; ko00999: Biosynthesis of various plant secondary metabolites; ko01100: Metabolic pathways; ko01110: Biosynthesis of secondary metabolites	beta-glucosidase 22-like, partial [Phalaenopsis equestris]	BGL23_ORYSJ RecName: Full=Putative beta-glucosidase 23; Short=Os5bglu23; EC=3.2.1.21; Flags: Precursor;	A0A835S6U0_VANPL SubName: Full=Uncharacterized protein {ECO:0000313|EMBL:KAG0502634.1};	Beta-glucosidase, lactase phlorizinhydrolase, and related proteins	GO:0033907,beta-D-fucosidase activity; GO:0004565,beta-galactosidase activity; GO:0008422,beta-glucosidase activity; GO:0102483,scopolin beta-glucosidase activity; GO:0005975,carbohydrate metabolic process; GO:0003674,molecular_function; GO:0003824,catalytic activity; GO:0004553,hydrolase activity, hydrolyzing O-glycosyl compounds; GO:0016787,hydrolase activity; GO:0016798,hydrolase activity, act…	--	--	--	--
Cluster-10955.0	blue	121.74	31.0056	90.7345	-59.7289	0	2.53	6.18	0	5.77	0	5.01	0	0	0	0	0	289	--	--	--	--	--	--	--	--	--	--	--
Cluster-11118.14	blue	1806.37	461.702	1344.67	-882.964	6.64	3.18	4.12	3.96	4.25	3.69	0	0	0	3.01	1.15	0.25	527	--	--	increased DNA methylation 1-like [Phalaenopsis equestris]	--	A0A2I0XC82_9ASPA RecName: Full=TDBD domain-containing protein {ECO:0000259|Pfam:PF16135};	--	--	--	--	--	--
Cluster-11118.2	blue	1349.41	499.772	849.634	-349.862	2.01	1.76	3.22	4.84	4.44	7.94	0	0	0	1.28	0.34	1.05	1526	--	--	hypothetical protein MA16_Dca003268 [Dendrobium catenatum]	--	A0A2I0XC82_9ASPA RecName: Full=TDBD domain-containing protein {ECO:0000259|Pfam:PF16135};	--	--	Tify domain binding domain	--	--	--
Cluster-11118.5	blue	610.178	227.032	383.147	-156.115	3.68	4.12	6.04	8.97	5.1	8.84	2.74	2.86	5.71	2.6	4.85	1.92	4209	--	--	uncharacterized protein LOC110093937 isoform X1 [Dendrobium catenatum]	IDM1_ARATH RecName: Full=Increased DNA methylation 1 {ECO:0000303|PubMed:22700931}; AltName: Full=Histone H3 acetyltransferase IDM1 {ECO:0000305}; EC=2.3.1.- {ECO:0000255|PROSITE-ProRule:PRU00532}; AltName: Full=Protein ROS4 {ECO:0000303|PubMed:22733760}; AltName: Full=Repressor of silencing 4 {ECO:0000303|PubMed:22733760};	A0A2I0XC82_9ASPA RecName: Full=TDBD domain-containing protein {ECO:0000259|Pfam:PF16135};	--	GO:0005634,nucleus; GO:0009506,plasmodesma; GO:0010385,double-stranded methylated DNA binding; GO:0004402,histone acetyltransferase activity; GO:0042393,histone binding; GO:0046872,metal ion binding; GO:0080188,gene silencing by RNA-directed DNA methylation; GO:0044154,histone H3-K14 acetylation; GO:0043971,histone H3-K18 acetylation; GO:0043972,histone H3-K23 acetylation; GO:0044030,regulation o…	Tify domain binding domain	--	--	--
Cluster-11126.6	blue	1823.81	806.249	1017.56	-211.307	1.91	1.86	2.78	4.84	3.65	2.86	0	0	0.22	0.25	1.18	0	1340	--	--	hypothetical protein KFK09_003273 [Dendrobium nobile]	--	A0A835V485_VANPL SubName: Full=Uncharacterized protein {ECO:0000313|EMBL:KAG0484118.1};	--	--	--	--	--	--
Cluster-11172.0	blue	458.414	226.298	232.116	-5.81726	0	6.73	0	3.83	3.99	3.09	1.03	0	0	0	0	0	309	--	--	--	--	--	--	--	--	--	--	--
Cluster-11184.0	blue	633.678	234.832	398.846	-164.015	0	9.24	11.48	20.1	6.65	11.35	0	0	0	5.51	6.09	0	263	--	--	--	--	--	--	--	--	--	--	--
Cluster-11235.0	blue	732.413	308.956	423.457	-114.501	0	4.19	1.68	1.6	5.61	6.96	0	1.3	0	0	0	0	319	--	--	--	--	--	--	--	--	--	--	--
