# Supplementary material for: Transcriptome Analysis of Wild Bletilla striata Tubers Across Multiple Years Revealed the Molecular Mechanisms Regulating Polysaccharide Metabolism and Tuber Enlargement
Source: Plants (Basel). 2025 Feb 24;14(5):689. doi: 10.3390/plants14050689 (PMC11901577; doi:10.3390/plants14050689)
Supplement: Supplementary file 1 [file plants-14-00689-s001.zip › Table S5 Gene lists of blue and brown module in WGCNA.xlsx]

## Sheet: Sheet1
MWXS-24-1149-b_12个白芨无参转录组分析技术服务结题报告
geneID	moduleColors	kTotal	kWithin	kOut	kDiff	1Year-1	1Year-2	1Year-3	3Years-1	3Years-2	3Years-3	5Years-1	5Years-2	5Years-3	7Years-1	7Years-2	7Years-3	Length	KEGG	KEGG pathway	NR	Swissprot	TrEMBL	KOG	GO	Pfam	TF-Family	TF-Category	TF-Classification
Cluster-10007.0	brown	170.904	32.1779	138.727	-106.549	0	4.19	5.09	4.72	0	0	1.26	0	0	2.39	5.25	0	298	--	--	--	--	--	--	--	--	--	--	--
Cluster-10129.105	brown	64.4057	12.2084	52.1973	-39.989	5.78	5.17	0	2.89	3.92	0	3.08	5.02	0	2.98	0	3.42	288	K05681 ATP-binding cassette, subfamily G (WHITE), member 2 | (RefSeq) ABC transporter G family member 11 isoform X1 (A)	ko02010: ABC transporters	ABC transporter G family member 11 isoform X1 [Phalaenopsis equestris]	AB11G_ARATH RecName: Full=ABC transporter G family member 11 {ECO:0000303|PubMed:17727615, ECO:0000303|PubMed:18299247}; Short=ABC transporter ABCG.11 {ECO:0000303|PubMed:17727615, ECO:0000303|PubMed:18299247}; Short=AtABCG11 {ECO:0000303|PubMed:17727615, ECO:0000303|PubMed:18299247}; AltName: Full=Protein CUTICULAR DEFECT AND ORGAN FUSION 1 {ECO:0000303|PubMed:17971336}; AltName: Full=Protein DE…	A0A0K9PNA0_ZOSMR SubName: Full=ABC transporter G family member {ECO:0000313|EMBL:KMZ70548.1};	Transporter, ABC superfamily (Breast cancer resistance protein)	GO:0009897,external side of plasma membrane; GO:0016021,integral component of membrane; GO:0005634,nucleus; GO:0005886,plasma membrane; GO:0140359,ABC-type transporter activity; GO:0005524,ATP binding; GO:0015562,efflux transmembrane transporter activity; GO:0015245,fatty acid transmembrane transporter activity; GO:0042803,protein homodimerization activity; GO:0010588,cotyledon vascular tissue pa…	--	--	--	--
Cluster-10129.113	brown	1703.1	679.702	1023.4	-343.7	6.43	9.54	6.11	0	1.92	0	2.55	2.24	1.93	0	1.12	1.22	396	--	--	--	--	--	--	--	--	--	--	--
Cluster-10129.13	brown	693.415	256.995	436.42	-179.425	3.13	5.55	4.34	1.26	2.19	2.49	1.4	2.58	3.33	0.59	2.83	2.09	462	K10405 kinesin family member C1 | (RefSeq) kinesin-like protein KIN-14N isoform X1 (A)	ko04814: Motor proteins	hypothetical protein CRG98_011854 [Punica granatum]	KN14N_ARATH RecName: Full=Kinesin-like protein KIN-14N {ECO:0000305}; AltName: Full=AtKIN14d {ECO:0000303|PubMed:18088313}; AltName: Full=Kinesin-like protein KatC {ECO:0000303|PubMed:8075402, ECO:0000303|PubMed:8492804};	A0A2I0KGM3_PUNGR RecName: Full=Kinesin motor domain-containing protein {ECO:0000259|PROSITE:PS50067};	Kinesin (KAR3 subfamily)	GO:0005737,cytoplasm; GO:0005871,kinesin complex; GO:0005874,microtubule; GO:0005524,ATP binding; GO:0016887,ATP hydrolysis activity; GO:0008017,microtubule binding; GO:0003777,microtubule motor activity; GO:0007018,microtubule-based movement; GO:0051225,spindle assembly; GO:0000166,nucleotide binding; GO:0003674,molecular_function; GO:0005488,binding; GO:0017076,purine nucleotide binding; GO:003…	--	--	--	--
Cluster-10129.17	brown	1114.79	539.575	575.215	-35.6397	2.61	4.59	6.02	2.26	0.25	1.61	0.24	2.17	0.76	1.21	1.93	1.43	459	--	--	--	--	--	--	--	--	--	--	--
Cluster-10129.28	brown	3488.81	1513.16	1975.65	-462.488	25.82	28.9	28.56	13.89	15.6	11.38	0.58	0.97	1.01	0.74	0.57	0.88	1320	K10405 kinesin family member C1 | (RefSeq) kinesin-like protein KIN-14N isoform X1 (A)	ko04814: Motor proteins	hypothetical protein KFK09_006706 [Dendrobium nobile]	KN14G_ORYSJ RecName: Full=Kinesin-like protein KIN-14G {ECO:0000305};	A0A2I0WTF7_9ASPA SubName: Full=Ribonuclease H protein {ECO:0000313|EMBL:PKU78936.1};	Kinesin (KAR3 subfamily)	GO:0005871,kinesin complex; GO:0005874,microtubule; GO:0005524,ATP binding; GO:0016887,ATP hydrolysis activity; GO:0008017,microtubule binding; GO:0003777,microtubule motor activity; GO:0007018,microtubule-based movement; GO:0051225,spindle assembly; GO:0000166,nucleotide binding; GO:0003674,molecular_function; GO:0005488,binding; GO:0017076,purine nucleotide binding; GO:0030554,adenyl nucleotide…	--	--	--	--
Cluster-10129.33	brown	3074.85	1369.66	1705.18	-335.521	8.3	11.9	10.06	3.22	5.92	4.23	0	0	0	0	0	0.59	528	K10405 kinesin family member C1 | (RefSeq) kinesin-like protein KIN-14N isoform X1 (A)	ko04814: Motor proteins	Putative ribonuclease H protein [Dendrobium catenatum]	KN14G_ORYSJ RecName: Full=Kinesin-like protein KIN-14G {ECO:0000305};	A0A2I0XA68_9ASPA SubName: Full=Ribonuclease H protein {ECO:0000313|EMBL:PKU84805.1};	Kinesin (KAR3 subfamily)	GO:0005871,kinesin complex; GO:0005874,microtubule; GO:0005524,ATP binding; GO:0016887,ATP hydrolysis activity; GO:0008017,microtubule binding; GO:0003777,microtubule motor activity; GO:0007018,microtubule-based movement; GO:0051225,spindle assembly; GO:0000166,nucleotide binding; GO:0003674,molecular_function; GO:0005488,binding; GO:0017076,purine nucleotide binding; GO:0030554,adenyl nucleotide…	--	--	--	--
Cluster-10129.35	brown	2956.21	1463.95	1492.26	-28.3114	4.92	6.04	6.02	0.96	1.08	1.58	0.24	0.11	0.52	0.18	0.32	0	1030	K10405 kinesin family member C1 | (RefSeq) kinesin-like protein KIN-14N isoform X1 (A)	ko04814: Motor proteins	hypothetical protein KFK09_006706 [Dendrobium nobile]	KN14G_ORYSJ RecName: Full=Kinesin-like protein KIN-14G {ECO:0000305};	A0A2I0VS98_9ASPA SubName: Full=Ribonuclease H protein {ECO:0000313|EMBL:PKU66277.1};	Kinesin (KAR3 subfamily)	GO:0005871,kinesin complex; GO:0005874,microtubule; GO:0005524,ATP binding; GO:0016887,ATP hydrolysis activity; GO:0008017,microtubule binding; GO:0003777,microtubule motor activity; GO:0007018,microtubule-based movement; GO:0051225,spindle assembly; GO:0000166,nucleotide binding; GO:0003674,molecular_function; GO:0005488,binding; GO:0017076,purine nucleotide binding; GO:0030554,adenyl nucleotide…	--	--	--	--
Cluster-10129.40	brown	3217.87	1449.51	1768.35	-318.84	3.16	3.7	3.05	1.34	1.34	1.31	0.65	0	0	0	0	0	420	--	--	--	--	--	--	--	--	--	--	--
Cluster-10129.43	brown	2538.87	948.976	1589.9	-640.921	10.11	14.22	15.23	6.62	8.54	8.46	5.75	5.71	5.62	3.03	2.87	3.75	3135	K10405 kinesin family member C1 | (RefSeq) kinesin-like protein KIN-14N isoform X1 (A)	ko04814: Motor proteins	hypothetical protein IEQ34_010737 [Dendrobium chrysotoxum]	KN14D_ARATH RecName: Full=Kinesin-like protein KIN-14D {ECO:0000305}; AltName: Full=AtKIN14b {ECO:0000303|PubMed:18088313};	A0A2I0WMP0_9ASPA SubName: Full=Kinesin-1 {ECO:0000313|EMBL:PKU76916.1};	Kinesin (KAR3 subfamily)	GO:0005871,kinesin complex; GO:0005874,microtubule; GO:0005634,nucleus; GO:0009524,phragmoplast; GO:0005876,spindle microtubule; GO:0005524,ATP binding; GO:0016887,ATP hydrolysis activity; GO:0008017,microtubule binding; GO:0003777,microtubule motor activity; GO:0051301,cell division; GO:0000226,microtubule cytoskeleton organization; GO:0007018,microtubule-based movement; GO:0051225,spindle assem…	Kinesin motor domain	--	--	--
Cluster-10129.49	brown	3137.53	1342.75	1794.78	-452.029	7.66	5.48	6.17	4	4.27	3.62	0.76	0.97	1.03	1.25	2.01	1.42	4348	K10405 kinesin family member C1 | (RefSeq) kinesin-like protein KIN-14N isoform X1 (A)	ko04814: Motor proteins	hypothetical protein IEQ34_010737 [Dendrobium chrysotoxum]	KN14D_ARATH RecName: Full=Kinesin-like protein KIN-14D {ECO:0000305}; AltName: Full=AtKIN14b {ECO:0000303|PubMed:18088313};	A0A2I0WMP0_9ASPA SubName: Full=Kinesin-1 {ECO:0000313|EMBL:PKU76916.1};	Kinesin (KAR3 subfamily)	GO:0005871,kinesin complex; GO:0005874,microtubule; GO:0005634,nucleus; GO:0009524,phragmoplast; GO:0005876,spindle microtubule; GO:0005524,ATP binding; GO:0016887,ATP hydrolysis activity; GO:0008017,microtubule binding; GO:0003777,microtubule motor activity; GO:0051301,cell division; GO:0000226,microtubule cytoskeleton organization; GO:0007018,microtubule-based movement; GO:0051225,spindle assem…	Kinesin motor domain	--	--	--
Cluster-10129.53	brown	2882.31	996.757	1885.55	-888.794	1.93	1.72	1.77	0.82	1.09	1.62	0	0	0	0.31	0.27	0.05	4817	K10405 kinesin family member C1 | (RefSeq) kinesin-like protein KIN-14N isoform X1 (A)	ko04814: Motor proteins	hypothetical protein IEQ34_010737 [Dendrobium chrysotoxum]	KN14D_ARATH RecName: Full=Kinesin-like protein KIN-14D {ECO:0000305}; AltName: Full=AtKIN14b {ECO:0000303|PubMed:18088313};	A0A2I0WMP0_9ASPA SubName: Full=Kinesin-1 {ECO:0000313|EMBL:PKU76916.1};	Kinesin (KAR3 subfamily)	GO:0005871,kinesin complex; GO:0005874,microtubule; GO:0005634,nucleus; GO:0009524,phragmoplast; GO:0005876,spindle microtubule; GO:0005524,ATP binding; GO:0016887,ATP hydrolysis activity; GO:0008017,microtubule binding; GO:0003777,microtubule motor activity; GO:0051301,cell division; GO:0000226,microtubule cytoskeleton organization; GO:0007018,microtubule-based movement; GO:0051225,spindle assem…	Kinesin motor domain	--	--	--
Cluster-10129.66	brown	702.301	324.491	377.81	-53.3194	5.59	14.21	23.56	5.14	3.4	0	5.77	0	6.52	0	6.25	0	262	--	--	--	--	--	--	--	--	--	--	--
Cluster-10192.0	brown	2623.2	1322.89	1300.31	22.5785	2.79	3.28	3.34	0	1.47	0.17	0	0	0	0	0	0	531	--	--	--	--	--	--	--	--	--	--	--
Cluster-10397.8	brown	229.827	96.162	133.665	-37.5031	6.88	14.05	6.48	4.79	6.14	6.11	2.96	8.49	3.76	8.45	4.47	4.52	1142	--	--	--	--	--	--	--	--	--	--	--
Cluster-10407.15	brown	192.557	34.8875	157.669	-122.781	9.29	6.89	10.17	9.02	5.46	4.38	7.43	10.47	5.44	6.41	4.99	6.75	534	K14400 pre-mRNA cleavage complex 2 protein Pcf11 | (RefSeq) LOW QUALITY PROTEIN: uncharacterized protein LOC109844760 (A)	ko03015: mRNA surveillance pathway	serine/threonine-protein phosphatase 7 long form homolog [Dendrobium catenatum]	PPP7L_ARATH RecName: Full=Serine/threonine-protein phosphatase 7 long form homolog; EC=3.1.3.16; AltName: Full=Protein MAIN-LIKE 3 {ECO:0000303|PubMed:24635680};	A0A2I0WS89_9ASPA SubName: Full=Serine/threonine-protein phosphatase 7 long form like {ECO:0000313|EMBL:PKU78503.1};	--	GO:0005829,cytosol; GO:0005634,nucleus; GO:0046872,metal ion binding; GO:0017018,myosin phosphatase activity; GO:0004722,protein serine/threonine phosphatase activity; GO:0003674,molecular_function; GO:0005488,binding; GO:0043167,ion binding; GO:0043169,cation binding; GO:0003824,catalytic activity; GO:0004721,phosphoprotein phosphatase activity; GO:0016787,hydrolase activity; GO:0016788,hydrolas…	Plant mobile domain	--	--	--
Cluster-10439.4	brown	2294.72	1017.83	1276.88	-259.052	8.37	8.64	6.92	0.56	1.87	1.17	1.83	1.93	2.07	0.37	2.3	0.8	794	--	--	--	--	--	--	--	--	--	--	--
Cluster-10608.11	brown	937.03	266.865	670.165	-403.301	3.4	4.05	4.15	2.08	2.56	4.02	0.89	0.92	2.28	1.99	3.93	2.11	1954	K09419 heat shock transcription factor, other eukaryote | (RefSeq) heat stress transcription factor A-4b (A)	--	hypothetical protein IEQ34_020646 [Dendrobium chrysotoxum]	HFA4B_ORYSJ RecName: Full=Heat stress transcription factor A-4b; AltName: Full=Heat stress transcription factor 4; Short=OsHsf-04; AltName: Full=Heat stress transcription factor 9; Short=rHsf9;	A0A2I0WYC5_9ASPA SubName: Full=Heat stress transcription factor A-4b {ECO:0000313|EMBL:PKU80658.1};	Heat shock transcription factor	GO:0005737,cytoplasm; GO:0005634,nucleus; GO:0003700,DNA-binding transcription factor activity; GO:0000978,RNA polymerase II cis-regulatory region sequence-specific DNA binding; GO:0034605,cellular response to heat; GO:0006357,regulation of transcription by RNA polymerase II; GO:0003674,molecular_function; GO:0140110,transcription regulator activity; GO:0000976,transcription cis-regulatory region…	HSF-type DNA-binding	HSF	TF	HSF
Cluster-10652.0	brown	120.936	43.3926	77.5434	-34.1508	10.03	4.29	34.24	18.72	0	7.87	2.59	4.4	17.65	0	5.62	11.58	266	--	--	--	--	--	--	--	--	--	--	--
Cluster-10690.4	brown	283.347	41.8833	241.463	-199.58	4.46	3.7	5.41	3.68	4.62	1.87	5.72	4.23	0	1.95	2.43	1.01	1013	K14291 phosphorylated adapter RNA export protein | (RefSeq) uncharacterized protein LOC110096198 (A)	ko03013: Nucleocytoplasmic transport	uncharacterized protein LOC110096198 [Dendrobium catenatum]	--	A0A2I0XCP9_9ASPA RecName: Full=Phosphorylated adapter RNA export protein {ECO:0000256|ARBA:ARBA00016856}; AltName: Full=RNA U small nuclear RNA export adapter protein {ECO:0000256|ARBA:ARBA00030834};	Mediator of U snRNA nuclear export PHAX	GO:0005737,cytoplasm; GO:0005634,nucleus; GO:0003723,RNA binding; GO:0015031,protein transport; GO:0006408,snRNA export from nucleus; GO:0003674,molecular_function; GO:0003676,nucleic acid binding; GO:0005488,binding; GO:0097159,organic cyclic compound binding; GO:1901363,heterocyclic compound binding; GO:0006810,transport; GO:0008104,protein localization; GO:0008150,biological_process; GO:000998…	Phosphorylated adapter RNA export protein, RNA-binding domain	--	--	--
Cluster-10690.5	brown	1871.9	905.046	966.856	-61.8097	6.64	4.7	10.1	2.59	3.16	3.05	1.53	0.66	0.86	2.74	2.42	2.25	1165	K14291 phosphorylated adapter RNA export protein | (RefSeq) uncharacterized protein LOC110096198 (A)	ko03013: Nucleocytoplasmic transport	uncharacterized protein LOC110096198 [Dendrobium catenatum]	--	A0A2I0XCP9_9ASPA RecName: Full=Phosphorylated adapter RNA export protein {ECO:0000256|ARBA:ARBA00016856}; AltName: Full=RNA U small nuclear RNA export adapter protein {ECO:0000256|ARBA:ARBA00030834};	Mediator of U snRNA nuclear export PHAX	GO:0005737,cytoplasm; GO:0005634,nucleus; GO:0003723,RNA binding; GO:0015031,protein transport; GO:0006408,snRNA export from nucleus; GO:0003674,molecular_function; GO:0003676,nucleic acid binding; GO:0005488,binding; GO:0097159,organic cyclic compound binding; GO:1901363,heterocyclic compound binding; GO:0006810,transport; GO:0008104,protein localization; GO:0008150,biological_process; GO:000998…	Phosphorylated adapter RNA export protein, RNA-binding domain	--	--	--
Cluster-10794.16	brown	2657.16	967.974	1689.19	-721.212	2.51	3.95	2.97	2.07	2.67	1.71	0	0	0.03	1.36	0.92	0.87	876	--	--	--	--	--	--	--	--	--	--	--
Cluster-10796.10	brown	2983.3	1511.21	1472.09	39.1205	8.76	8.4	9.08	1.31	1.74	0.28	0	0	0	0	0.69	0.69	579	K01188 beta-glucosidase [EC:3.2.1.21] | (RefSeq) cyanidin 3-O-glucoside 7-O-glucosyltransferase (acyl-glucose)-like (A)	ko00460: Cyanoamino acid metabolism; ko00500: Starch and sucrose metabolism; ko00999: Biosynthesis of various plant secondary metabolites; ko01100: Metabolic pathways; ko01110: Biosynthesis of secondary metabolites	beta-glucosidase 22-like, partial [Phalaenopsis equestris]	BGL23_ORYSJ RecName: Full=Putative beta-glucosidase 23; Short=Os5bglu23; EC=3.2.1.21; Flags: Precursor;	A0A835S6U0_VANPL SubName: Full=Uncharacterized protein {ECO:0000313|EMBL:KAG0502634.1};	Beta-glucosidase, lactase phlorizinhydrolase, and related proteins	GO:0033907,beta-D-fucosidase activity; GO:0004565,beta-galactosidase activity; GO:0008422,beta-glucosidase activity; GO:0102483,scopolin beta-glucosidase activity; GO:0005975,carbohydrate metabolic process; GO:0003674,molecular_function; GO:0003824,catalytic activity; GO:0004553,hydrolase activity, hydrolyzing O-glycosyl compounds; GO:0016787,hydrolase activity; GO:0016798,hydrolase activity, act…	--	--	--	--
Cluster-10796.12	brown	2585.77	1121.83	1463.93	-342.1	6.72	6.93	7.01	5.28	3.66	3.04	1.54	0.69	0	0.88	3.58	0	359	K01188 beta-glucosidase [EC:3.2.1.21] | (RefSeq) beta-glucosidase 22-like (A)	ko00460: Cyanoamino acid metabolism; ko00500: Starch and sucrose metabolism; ko00999: Biosynthesis of various plant secondary metabolites; ko01100: Metabolic pathways; ko01110: Biosynthesis of secondary metabolites	beta-glucosidase 22-like, partial [Phalaenopsis equestris]	BGL22_ORYSJ RecName: Full=Beta-glucosidase 22; Short=Os5bglu22; EC=3.2.1.21; Flags: Precursor;	A0A835S2B4_VANPL SubName: Full=Uncharacterized protein {ECO:0000313|EMBL:KAG0502656.1};	Beta-glucosidase, lactase phlorizinhydrolase, and related proteins	GO:0033907,beta-D-fucosidase activity; GO:0004565,beta-galactosidase activity; GO:0008422,beta-glucosidase activity; GO:0102483,scopolin beta-glucosidase activity; GO:0005975,carbohydrate metabolic process; GO:0003674,molecular_function; GO:0003824,catalytic activity; GO:0004553,hydrolase activity, hydrolyzing O-glycosyl compounds; GO:0016787,hydrolase activity; GO:0016798,hydrolase activity, act…	Glycosyl hydrolase family 1	--	--	--
Cluster-10796.17	brown	1570.51	683.21	887.304	-204.094	5.7	5.43	8.94	5.75	0.71	2.46	2.53	1.53	1.12	0	1.58	0	351	K01188 beta-glucosidase [EC:3.2.1.21] | (RefSeq) cyanidin 3-O-glucoside 7-O-glucosyltransferase (acyl-glucose)-like (A)	ko00460: Cyanoamino acid metabolism; ko00500: Starch and sucrose metabolism; ko00999: Biosynthesis of various plant secondary metabolites; ko01100: Metabolic pathways; ko01110: Biosynthesis of secondary metabolites	beta-glucosidase 22-like, partial [Phalaenopsis equestris]	BGL22_ORYSJ RecName: Full=Beta-glucosidase 22; Short=Os5bglu22; EC=3.2.1.21; Flags: Precursor;	A0A835S2B4_VANPL SubName: Full=Uncharacterized protein {ECO:0000313|EMBL:KAG0502656.1};	Beta-glucosidase, lactase phlorizinhydrolase, and related proteins	GO:0033907,beta-D-fucosidase activity; GO:0004565,beta-galactosidase activity; GO:0008422,beta-glucosidase activity; GO:0102483,scopolin beta-glucosidase activity; GO:0005975,carbohydrate metabolic process; GO:0003674,molecular_function; GO:0003824,catalytic activity; GO:0004553,hydrolase activity, hydrolyzing O-glycosyl compounds; GO:0016787,hydrolase activity; GO:0016798,hydrolase activity, act…	--	--	--	--
Cluster-10796.18	brown	2873.6	762.469	2111.13	-1348.66	127.27	124.53	128.38	99	85.23	86.75	52.64	38.58	41.06	85.53	112.64	93.72	359	K01188 beta-glucosidase [EC:3.2.1.21] | (RefSeq) beta-glucosidase 22-like isoform X1 (A)	ko00460: Cyanoamino acid metabolism; ko00500: Starch and sucrose metabolism; ko00999: Biosynthesis of various plant secondary metabolites; ko01100: Metabolic pathways; ko01110: Biosynthesis of secondary metabolites	beta-glucosidase 22-like, partial [Phalaenopsis equestris]	BGL22_ORYSJ RecName: Full=Beta-glucosidase 22; Short=Os5bglu22; EC=3.2.1.21; Flags: Precursor;	A0A835S2B4_VANPL SubName: Full=Uncharacterized protein {ECO:0000313|EMBL:KAG0502656.1};	Beta-glucosidase, lactase phlorizinhydrolase, and related proteins	GO:0033907,beta-D-fucosidase activity; GO:0004565,beta-galactosidase activity; GO:0008422,beta-glucosidase activity; GO:0102483,scopolin beta-glucosidase activity; GO:0005975,carbohydrate metabolic process; GO:0003674,molecular_function; GO:0003824,catalytic activity; GO:0004553,hydrolase activity, hydrolyzing O-glycosyl compounds; GO:0016787,hydrolase activity; GO:0016798,hydrolase activity, act…	Glycosyl hydrolase family 1	--	--	--
Cluster-10796.6	brown	329.431	53.0031	276.428	-223.425	1.12	1.43	1.47	1.32	0.32	0	0.76	0.64	1.54	0	0	1.19	592	K01188 beta-glucosidase [EC:3.2.1.21] | (RefSeq) cyanidin 3-O-glucoside 7-O-glucosyltransferase (acyl-glucose)-like (A)	ko00460: Cyanoamino acid metabolism; ko00500: Starch and sucrose metabolism; ko00999: Biosynthesis of various plant secondary metabolites; ko01100: Metabolic pathways; ko01110: Biosynthesis of secondary metabolites	beta-glucosidase 22-like, partial [Phalaenopsis equestris]	BGL23_ORYSJ RecName: Full=Putative beta-glucosidase 23; Short=Os5bglu23; EC=3.2.1.21; Flags: Precursor;	A0A835S6U0_VANPL SubName: Full=Uncharacterized protein {ECO:0000313|EMBL:KAG0502634.1};	Beta-glucosidase, lactase phlorizinhydrolase, and related proteins	GO:0033907,beta-D-fucosidase activity; GO:0004565,beta-galactosidase activity; GO:0008422,beta-glucosidase activity; GO:0102483,scopolin beta-glucosidase activity; GO:0005975,carbohydrate metabolic process; GO:0003674,molecular_function; GO:0003824,catalytic activity; GO:0004553,hydrolase activity, hydrolyzing O-glycosyl compounds; GO:0016787,hydrolase activity; GO:0016798,hydrolase activity, act…	--	--	--	--
Cluster-10805.1	brown	101.922	26.6331	75.2893	-48.6561	0	0	12.35	2.83	1.92	0	0	2.45	0	0	3.21	6.69	289	--	--	Pentatricopeptide repeat-containing protein [Dendrobium catenatum]	--	A0A2I0WXV6_9ASPA SubName: Full=Pentatricopeptide repeat-containing protein {ECO:0000313|EMBL:PKU80492.1};	--	--	--	--	--	--
Cluster-10914.0	brown	352.37	135.304	217.065	-81.7611	1.63	10.62	3.3	2.27	3.56	3.4	0.13	0.96	1.35	2.15	2.9	3.63	595	--	--	--	--	--	--	--	--	--	--	--
Cluster-11038.2	brown	498.656	96.5453	402.111	-305.565	1.43	1.08	3.02	0.3	2.59	0.55	0.13	0.11	0	2.14	1.03	1.28	664	--	--	--	--	--	--	--	--	--	--	--
Cluster-11038.6	brown	2931.36	1113.63	1817.73	-704.091	4.88	5.51	5.97	2.17	2.84	3.49	0.36	0.87	1.89	0	0.55	0	398	--	--	--	--	--	--	--	--	--	--	--
Cluster-11087.2	brown	314.874	106.917	207.957	-101.04	4.02	8.84	9.07	1.37	6.8	6.45	3.04	1.11	6.42	4.28	4.36	1.7	328	--	--	--	--	--	--	--	--	--	--	--
Cluster-11087.3	brown	2879.87	1364.59	1515.28	-150.69	6.76	7.24	6.45	2.78	2.12	2.27	1.39	2.41	1.9	1.25	1.12	0.79	2555	K12382 saposin | (RefSeq) uncharacterized protein LOC110098445 (A)	ko00600: Sphingolipid metabolism	hypothetical protein KFK09_013309 [Dendrobium nobile]	--	A0A2I0XF18_9ASPA RecName: Full=Saposin B-type domain-containing protein {ECO:0000259|PROSITE:PS50015};	Prosaposin	GO:0008233,peptidase activity; GO:0006508,proteolysis; GO:0003674,molecular_function; GO:0003824,catalytic activity; GO:0016787,hydrolase activity; GO:0140096,catalytic activity, acting on a protein; GO:0006807,nitrogen compound metabolic process; GO:0008150,biological_process; GO:0008152,metabolic process; GO:0019538,protein metabolic process; GO:0043170,macromolecule metabolic process; GO:00442…	Saposin-like type B, region 2	--	--	--
Cluster-11087.7	brown	312.289	75.3526	236.936	-161.584	4.13	2.67	4.27	0.85	2.68	1.69	1.07	2.61	3.45	2.66	3.01	0.65	478	K12382 saposin | (RefSeq) uncharacterized protein LOC110098445 (A)	ko00600: Sphingolipid metabolism	hypothetical protein MA16_Dca010547 [Dendrobium catenatum]	--	A0A2I0XF18_9ASPA RecName: Full=Saposin B-type domain-containing protein {ECO:0000259|PROSITE:PS50015};	--	GO:0008233,peptidase activity; GO:0006508,proteolysis; GO:0003674,molecular_function; GO:0003824,catalytic activity; GO:0016787,hydrolase activity; GO:0140096,catalytic activity, acting on a protein; GO:0006807,nitrogen compound metabolic process; GO:0008150,biological_process; GO:0008152,metabolic process; GO:0019538,protein metabolic process; GO:0043170,macromolecule metabolic process; GO:00442…	--	--	--	--
Cluster-11166.1	brown	2723.23	893.827	1829.4	-935.575	13.1	11.08	11.52	7.93	6.31	6.82	4.74	4.75	4.81	8.96	7.72	8.8	1874	K01728 pectate lyase [EC:4.2.2.2] | (RefSeq) probable pectate lyase 8 (A)	ko00040: Pentose and glucuronate interconversions; ko01100: Metabolic pathways	hypothetical protein KFK09_024183 [Dendrobium nobile]	PLY8_ARATH RecName: Full=Probable pectate lyase 8; EC=4.2.2.2; Flags: Precursor;	A0A2I0W8S6_9ASPA RecName: Full=Pectate lyase {ECO:0000256|ARBA:ARBA00012272, ECO:0000256|RuleBase:RU361123}; EC=4.2.2.2 {ECO:0000256|ARBA:ARBA00012272, ECO:0000256|RuleBase:RU361123};	--	GO:0046872,metal ion binding; GO:0030570,pectate lyase activity; GO:0045490,pectin catabolic process; GO:0003674,molecular_function; GO:0005488,binding; GO:0043167,ion binding; GO:0043169,cation binding; GO:0003824,catalytic activity; GO:0016829,lyase activity; GO:0016835,carbon-oxygen lyase activity; GO:0016837,carbon-oxygen lyase activity, acting on polysaccharides; GO:0000272,polysaccharide ca…	Pectate lyase	--	--	--
Cluster-11166.3	brown	2541.26	1072.37	1468.89	-396.518	10.66	11.24	13.66	9.88	9.25	8.38	6.73	5.62	5.44	7.85	8.03	8.39	1291	K01728 pectate lyase [EC:4.2.2.2] | (RefSeq) probable pectate lyase 5 (A)	ko00040: Pentose and glucuronate interconversions; ko01100: Metabolic pathways	hypothetical protein KFK09_010004 [Dendrobium nobile]	PLY13_ARATH RecName: Full=Probable pectate lyase 13; EC=4.2.2.2; AltName: Full=Powdery mildew susceptibility protein; AltName: Full=Powdery mildew-resistant mutant 6; Flags: Precursor;	A0A2I0VWZ8_9ASPA RecName: Full=Pectate lyase {ECO:0000256|ARBA:ARBA00012272, ECO:0000256|RuleBase:RU361123}; EC=4.2.2.2 {ECO:0000256|ARBA:ARBA00012272, ECO:0000256|RuleBase:RU361123};	--	GO:0031225,anchored component of membrane; GO:0046658,anchored component of plasma membrane; GO:0046872,metal ion binding; GO:0030570,pectate lyase activity; GO:0042547,cell wall modification involved in multidimensional cell growth; GO:0098542,defense response to other organism; GO:0045490,pectin catabolic process; GO:0003674,molecular_function; GO:0005488,binding; GO:0043167,ion binding; GO:004…	Pectate lyase	--	--	--
Cluster-11169.0	brown	289.917	124.93	164.986	-40.056	0	10.63	30.57	7.8	10.45	0	0	0	0	12.49	4.59	0	274	K08916 light-harvesting complex II chlorophyll a/b binding protein 5 | (RefSeq) chlorophyll a-b binding protein CP26, chloroplastic (A)	ko00196: Photosynthesis - antenna proteins; ko01100: Metabolic pathways	chlorophyll a-b binding protein CP26, chloroplastic [Punica granatum]	CB5_ARATH RecName: Full=Chlorophyll a-b binding protein CP26, chloroplastic; AltName: Full=LHCB5; AltName: Full=LHCIIc; AltName: Full=Light-harvesting complex II protein 5; Flags: Precursor;	A0A2N9J9Y7_FAGSY RecName: Full=Chlorophyll a-b binding protein, chloroplastic {ECO:0000256|RuleBase:RU363080};	--	GO:0009507,chloroplast; GO:0009534,chloroplast thylakoid; GO:0009535,chloroplast thylakoid membrane; GO:0005829,cytosol; GO:0016021,integral component of membrane; GO:0009522,photosystem I; GO:0009783,photosystem II antenna complex; GO:0010287,plastoglobule; GO:0009517,PSII associated light-harvesting complex II; GO:0009579,thylakoid; GO:0042651,thylakoid membrane; GO:0016168,chlorophyll binding;…	--	--	--	--
Cluster-11177.0	brown	206.893	88.3729	118.52	-30.1471	0	4.03	2.05	1.36	0	0.42	0	0.54	0.79	0	2.07	0	378	--	--	--	--	--	--	--	--	--	--	--
Cluster-11184.1	brown	1016.34	213.271	803.065	-589.793	13.23	15.72	12.5	8.79	4.27	17.1	2.44	2.56	1.98	7.46	8.75	13.86	2712	K00036 glucose-6-phosphate 1-dehydrogenase [EC:1.1.1.49 1.1.1.363] | (RefSeq) glucose-6-phosphate 1-dehydrogenase, chloroplastic-like (A)	ko00030: Pentose phosphate pathway; ko00480: Glutathione metabolism; ko01100: Metabolic pathways; ko01110: Biosynthesis of secondary metabolites; ko01200: Carbon metabolism	hypothetical protein IEQ34_003624 [Dendrobium chrysotoxum]	G6PDC_SOLTU RecName: Full=Glucose-6-phosphate 1-dehydrogenase, chloroplastic; Short=G6PD; EC=1.1.1.49 {ECO:0000269|PubMed:9341136}; Flags: Precursor;	A0A835PYU5_VANPL RecName: Full=Glucose-6-phosphate dehydrogenase (NADP(+)) {ECO:0000256|ARBA:ARBA00013019}; EC=1.1.1.49 {ECO:0000256|ARBA:ARBA00013019};	Glucose-6-phosphate 1-dehydrogenase	GO:0009507,chloroplast; GO:0004345,glucose-6-phosphate dehydrogenase activity; GO:0050661,NADP binding; GO:0006006,glucose metabolic process; GO:0009051,pentose-phosphate shunt, oxidative branch; GO:0003674,molecular_function; GO:0003824,catalytic activity; GO:0016491,oxidoreductase activity; GO:0016614,oxidoreductase activity, acting on CH-OH group of donors; GO:0016616,oxidoreductase activity, …	Glucose-6-phosphate dehydrogenase, C-terminal domain	--	--	--
Cluster-11198.22	brown	1106.53	552.032	554.499	-2.46717	1.81	4.56	8.78	0	0	1.65	0	0	0	0	0	0	379	K02320 DNA polymerase alpha subunit A [EC:2.7.7.7] | (RefSeq) DNA polymerase alpha catalytic subunit-like (A)	ko03030: DNA replication	Gypsy retrotransposon integrase-like protein 1 [Cajanus cajan]	--	A0A1Q3C9N9_CEPFO SubName: Full=Rve domain-containing protein {ECO:0000313|EMBL:GAV76793.1}; Flags: Fragment;	FOG: Transposon-encoded proteins with TYA, reverse transcriptase, integrase domains in various combinations	GO:0003676,nucleic acid binding; GO:0015074,DNA integration; GO:0003674,molecular_function; GO:0005488,binding; GO:0097159,organic cyclic compound binding; GO:1901363,heterocyclic compound binding; GO:0006139,nucleobase-containing compound metabolic process; GO:0006259,DNA metabolic process; GO:0006725,cellular aromatic compound metabolic process; GO:0006807,nitrogen compound metabolic process; G…	--	--	--	--
Cluster-11198.48	brown	1119.59	265.148	854.442	-589.294	6.52	5.77	4.72	2.92	0.66	6.44	3.93	1.64	1.49	0.44	0.35	0.52	706	--	--	zinc finger BED domain-containing protein DAYSLEEPER-like [Papaver somniferum]	RSLE2_ORYSJ RecName: Full=Zinc finger BED domain-containing protein RICESLEEPER 2; AltName: Full=Transposase-like protein RICESLEEPER 2;	A0A834H3W2_RHOSS RecName: Full=BED-type domain-containing protein {ECO:0000259|PROSITE:PS50808};	Tam3-transposase (Ac family)	GO:0005634,nucleus; GO:0003677,DNA binding; GO:0046872,metal ion binding; GO:0046983,protein dimerization activity; GO:0009791,post-embryonic development; GO:0003674,molecular_function; GO:0003676,nucleic acid binding; GO:0005488,binding; GO:0097159,organic cyclic compound binding; GO:1901363,heterocyclic compound binding; GO:0043167,ion binding; GO:0043169,cation binding; GO:0005515,protein bind…	--	--	--	--
Cluster-11487.1	brown	466.095	122.67	343.425	-220.755	1.93	1.81	1.08	0	1.51	1.8	0	0	0	0	2.19	0	345	K20093 DNA excision repair protein ERCC-6-like [EC:5.6.2.-] | (RefSeq) protein CHROMATIN REMODELING 24 (A)	--	hypothetical protein L2E82_45615 [Cichorium intybus]	POLX_TOBAC RecName: Full=Retrovirus-related Pol polyprotein from transposon TNT 1-94; Includes: RecName: Full=Protease; EC=3.4.23.-; Includes: RecName: Full=Reverse transcriptase; EC=2.7.7.49; Includes: RecName: Full=Endonuclease;	A0A5A7URE3_CUCME SubName: Full=Lectin receptor kinase {ECO:0000313|EMBL:KAA0058442.1};	FOG: Transposon-encoded proteins with TYA, reverse transcriptase, integrase domains in various combinations	GO:0004190,aspartic-type endopeptidase activity; GO:0004519,endonuclease activity; GO:0003676,nucleic acid binding; GO:0003964,RNA-directed DNA polymerase activity; GO:0008270,zinc ion binding; GO:0015074,DNA integration; GO:0006508,proteolysis; GO:0003674,molecular_function; GO:0003824,catalytic activity; GO:0004175,endopeptidase activity; GO:0008233,peptidase activity; GO:0016787,hydrolase acti…	--	--	--	--
Cluster-11533.0	brown	165.91	53.12	112.79	-59.6699	0	8.63	2.59	4.99	0	2.78	0.7	1	0	3.61	1.31	1.4	334	--	--	--	--	--	--	--	--	--	--	--
Cluster-1155.2	brown	1287.72	468.786	818.933	-350.147	14.22	10.19	9.42	10.59	10.46	8.77	6.37	7.06	5.7	8.39	6.94	9.31	1082	--	--	uncharacterized protein LOC110025752 isoform X2 [Phalaenopsis equestris]	CCLOP_ORYSJ RecName: Full=Protein CYCLOPS {ECO:0000303|PubMed:19074278}; Short=OsCYCLOPS {ECO:0000303|PubMed:19074278}; AltName: Full=Protein IPD3 homolog {ECO:0000303|PubMed:18761634}; Short=OsIPD3 {ECO:0000303|PubMed:18761634};	A0A2I0WLL4_9ASPA SubName: Full=Uncharacterized protein {ECO:0000313|EMBL:PKU76550.1};	--	GO:0005634,nucleus; GO:0043565,sequence-specific DNA binding; GO:0036377,arbuscular mycorrhizal association; GO:0003674,molecular_function; GO:0003676,nucleic acid binding; GO:0003677,DNA binding; GO:0005488,binding; GO:0097159,organic cyclic compound binding; GO:1901363,heterocyclic compound binding; GO:0008150,biological_process; GO:0044403,biological process involved in symbiotic interaction; …	--	--	--	--
Cluster-11599.0	brown	360.207	171.397	188.811	-17.4139	1.15	6.47	12.93	0	4.43	0	0.7	1	2.91	1.2	3.93	0	334	--	--	--	--	--	--	--	--	--	--	--
Cluster-11692.4	brown	1980.05	790.703	1189.35	-398.644	6.91	5.48	6.24	2.09	0.29	2.37	2.73	2.73	0.33	0.8	0.15	0.22	1518	K13157 U11/U12 small nuclear ribonucleoprotein 65 kDa protein | (RefSeq) U11/U12 small nuclear ribonucleoprotein 65 kDa protein-like (A)	--	hypothetical protein KFK09_000936 [Dendrobium nobile]	U1165_ARATH RecName: Full=U11/U12 small nuclear ribonucleoprotein 65 kDa protein; Short=U11/U12 snRNP 65 kDa protein; Short=U11/U12-65K;	A0A835V7Y1_VANPL SubName: Full=Uncharacterized protein {ECO:0000313|EMBL:KAG0487868.1};	Spliceosomal protein snRNP-U1A/U2B	GO:0005634,nucleus; GO:0005689,U12-type spliceosomal complex; GO:0097157,pre-mRNA intronic binding; GO:0030626,U12 snRNA binding; GO:0010229,inflorescence development; GO:0000398,mRNA splicing, via spliceosome; GO:0003674,molecular_function; GO:0003676,nucleic acid binding; GO:0003723,RNA binding; GO:0005488,binding; GO:0036002,pre-mRNA binding; GO:0097159,organic cyclic compound binding; GO:1901…	RNA recognition motif. (a.k.a. RRM, RBD, or RNP domain)	--	--	--
Cluster-11692.5	brown	2680.65	1317.94	1362.71	-44.7717	3.23	2.58	1.98	0.42	1.31	0.55	0	0	0	0	0	0	1946	K13157 U11/U12 small nuclear ribonucleoprotein 65 kDa protein | (RefSeq) U11/U12 small nuclear ribonucleoprotein 65 kDa protein isoform X1 (A)	--	hypothetical protein KFK09_000936 [Dendrobium nobile]	U1165_ARATH RecName: Full=U11/U12 small nuclear ribonucleoprotein 65 kDa protein; Short=U11/U12 snRNP 65 kDa protein; Short=U11/U12-65K;	A0A835V7Y1_VANPL SubName: Full=Uncharacterized protein {ECO:0000313|EMBL:KAG0487868.1};	Spliceosomal protein snRNP-U1A/U2B	GO:0005634,nucleus; GO:0005689,U12-type spliceosomal complex; GO:0097157,pre-mRNA intronic binding; GO:0030626,U12 snRNA binding; GO:0010229,inflorescence development; GO:0000398,mRNA splicing, via spliceosome; GO:0003674,molecular_function; GO:0003676,nucleic acid binding; GO:0003723,RNA binding; GO:0005488,binding; GO:0036002,pre-mRNA binding; GO:0097159,organic cyclic compound binding; GO:1901…	RNA recognition motif. (a.k.a. RRM, RBD, or RNP domain)	--	--	--
Cluster-11692.8	brown	1901	901.689	999.312	-97.6227	3.3	5.18	4.81	2.06	2.84	3.06	1.69	1.39	1.79	1.31	2.22	2.54	2109	K13157 U11/U12 small nuclear ribonucleoprotein 65 kDa protein | (RefSeq) U11/U12 small nuclear ribonucleoprotein 65 kDa protein isoform X1 (A)	--	hypothetical protein KFK09_000936 [Dendrobium nobile]	U1165_ARATH RecName: Full=U11/U12 small nuclear ribonucleoprotein 65 kDa protein; Short=U11/U12 snRNP 65 kDa protein; Short=U11/U12-65K;	A0A835V7Y1_VANPL SubName: Full=Uncharacterized protein {ECO:0000313|EMBL:KAG0487868.1};	Spliceosomal protein snRNP-U1A/U2B	GO:0005634,nucleus; GO:0005689,U12-type spliceosomal complex; GO:0097157,pre-mRNA intronic binding; GO:0030626,U12 snRNA binding; GO:0010229,inflorescence development; GO:0000398,mRNA splicing, via spliceosome; GO:0003674,molecular_function; GO:0003676,nucleic acid binding; GO:0003723,RNA binding; GO:0005488,binding; GO:0036002,pre-mRNA binding; GO:0097159,organic cyclic compound binding; GO:1901…	RNA recognition motif. (a.k.a. RRM, RBD, or RNP domain)	--	--	--
Cluster-11728.10	brown	1358.3	251.623	1106.68	-855.058	6.43	6.35	2.42	4.7	5.11	3.94	0.52	0.92	0.74	3.99	4.51	3.33	605	--	--	--	--	--	--	--	--	--	--	--
Cluster-11938.0	brown	298.467	145.814	152.653	-6.83907	0	3.54	3.37	1.66	0.6	0	1.49	0.66	0	0.79	0	0.92	362	--	--	--	--	--	--	--	--	--	--	--
