# Supplementary material for: Transcriptome Analysis of Wild Bletilla striata Tubers Across Multiple Years Revealed the Molecular Mechanisms Regulating Polysaccharide Metabolism and Tuber Enlargement
Source: Plants (Basel). 2025 Feb 24;14(5):689. doi: 10.3390/plants14050689 (PMC11901577; doi:10.3390/plants14050689)
Supplement: Supplementary file 1 [file plants-14-00689-s001.zip › Table S6 SSR prediction result list.xlsx]

## Sheet: Sheet1
ID	SSR nr.	SSR type	SSR	size	start	end
Cluster-1000.0	1	p3	(TTA)5	15	142	156
Cluster-10002.0	1	p1	(A)10	10	3177	3186
Cluster-10006.0	1	p2	(CT)7	14	328	341
Cluster-10008.0	1	p1	(A)10	10	558	567
Cluster-10027.0	1	p3	(ACC)5	15	1017	1031
Cluster-10034.0	1	p2	(TC)9	18	1	18
Cluster-10035.0	1	p3	(TCC)5	15	279	293
Cluster-10045.0	1	p4	(ATTT)5	20	161	180
Cluster-10062.0	1	c*	(GA)8tctcattgtcctcta(AG)19(AGAG)9*(AGAGAG)6*	67	31	97
Cluster-10062.0	2	p1	(T)11	11	267	277
Cluster-10068.0	1	p1	(T)10	10	284	293
Cluster-10072.0	1	p1	(T)10	10	229	238
Cluster-10077.2	1	p3	(CGG)5	15	539	553
Cluster-10078.0	1	c*	(TT)6(T)12*	12	54	65
Cluster-10083.0	1	p1	(T)10	10	185	194
Cluster-10089.0	1	p1	(T)10	10	301	310
Cluster-10089.0	2	p1	(T)10	10	540	549
Cluster-1010.0	1	c*	(AA)6(A)13*	13	256	268
Cluster-10102.0	1	p2	(GA)9	18	74	91
Cluster-10107.0	1	p1	(G)11	11	415	425
Cluster-10110.0	1	p1	(T)10	10	109	118
Cluster-10110.2	1	c*	(AA)6(A)12*	12	170	181
Cluster-10111.0	1	p1	(A)10	10	197	206
Cluster-10114.0	1	c*	(GA)17(GAGA)8*(GAGAGA)5*	30	381	410
Cluster-10114.1	1	c*	(GAGAGA)6(GA)20*(GAGA)10*	40	421	460
Cluster-10114.2	1	c*	(GAGA)10(GA)20*(GAGAGA)6*	36	404	439
Cluster-10114.4	1	c*	(GAGA)5(GA)10*	20	242	261
Cluster-10114.5	1	c*	(GAGA)9(GA)18*(GAGAGA)6*	36	310	345
Cluster-10114.7	1	c*	(GAGA)13(GA)26*(GAGAGA)8*	48	302	349
Cluster-10114.8	1	c*	(GA)17(GAGA)8*(GAGAGA)5*	30	382	411
Cluster-10123.1	1	p1	(C)11	11	1184	1194
Cluster-10129.0	1	p1	(A)11	11	230	240
Cluster-10129.0	2	p1	(A)10	10	391	400
Cluster-10129.10	1	p2	(AT)6	12	590	601
Cluster-10129.10	2	p3	(AAT)5	15	1764	1778
Cluster-10129.110	1	c*	(CTCTCT)5(CTCT)8*(CT)17*	34	287	320
Cluster-10129.111	1	c*	(GAGAGA)8(GA)25*(GAGA)12*	48	1	48
Cluster-10129.112	1	c*	(GAGA)12(GA)25*(GAGAGA)8*	48	1	48
Cluster-10129.128	1	p2	(AG)8	16	191	206
Cluster-10129.21	1	p1	(A)10	10	264	273
Cluster-10129.3	1	p2	(AG)8	16	76	91
Cluster-10129.3	2	c*	(TCTC)8(TC)17*(TCTCTC)5*tctcaatctctaaatggtggcatgccattatggaaagtaaattttgaggtgtcttcattctacaaattttggtcttttctgattgtattgt(TC)11(TCTC)5*	141	260	400
Cluster-10129.39	1	p3	(TAT)6	18	229	246
Cluster-10129.4	1	p2	(AT)6	12	590	601
Cluster-10129.40	1	p3	(TAT)6	18	307	324
Cluster-10129.42	1	p1	(A)10	10	672	681
Cluster-10129.42	2	c*	(AA)6(A)12*	12	1214	1225
Cluster-10129.42	3	p1	(A)10	10	1697	1706
Cluster-10129.42	4	p1	(T)10	10	3751	3760
Cluster-10129.42	5	c*	(TT)6(T)12*	12	4232	4243
