# Supplementary material for: Transcriptome Analysis of Wild Bletilla striata Tubers Across Multiple Years Revealed the Molecular Mechanisms Regulating Polysaccharide Metabolism and Tuber Enlargement
Source: Plants (Basel). 2025 Feb 24;14(5):689. doi: 10.3390/plants14050689 (PMC11901577; doi:10.3390/plants14050689)
Supplement: Supplementary file 1 [file plants-14-00689-s001.zip › Table S7 SSR primer design table.xlsx]

## Sheet: Sheet1
Table S7: SSR primer design table.
ID	SSR nr.	SSR type	SSR	size	start	end	PRIMER_LEFT_SEQUENCE	PRIMER_LEFT_START	PRIMER_RIGHT_SEQUENCE	PRIMER_RIGHT_START	PRIMER_PAIR_PRODUCT_SIZE	PRIMER_LEFT_TM	PRIMER_RIGHT_TM	PRIMER_LEFT_GC_PERCENT	PRIMER_RIGHT_GC_PERCENT
Cluster-1000.0	1	p3	(TTA)5	15	142	156	TGGCATGCCATTTTCAGAGG	103	CACAGAGTGTTGGGCAGCTA	382	280	58.812	59.965	50	55
Cluster-10002.0	1	p1	(A)10	10	3177	3186	GAACAAAGCAGCAGACGCAA	2984	TATGAACTCCCAAGTGGCCG	3270	287	59.971	59.748	50	55
Cluster-10008.0	1	p1	(A)10	10	558	567	TGGTCAAACCAGAGGCACAT	446	TGCTTACAGGCTCTGATGCA	640	195	59.522	59.385	50	50
Cluster-10035.0	1	p3	(TCC)5	15	279	293	TTTCACCTCCTCACCACCAC	214	GGGAAAGACAAGCCGAGTGA	483	270	59.528	59.965	55	55
Cluster-10062.0	2	p1	(T)11	11	267	277	TCAACTCCCCAAGCCTCAAC	171	TACTTGAGCGCCTCTCCTCT	469	299	59.89	60.034	55	55
Cluster-10068.0	1	p1	(T)10	10	284	293	TTTCCCTGTGATACCCGCTT	195	TGTAACTTTCGACAGCGGCT	423	229	59.011	59.967	50	50
Cluster-10072.0	1	p1	(T)10	10	229	238	GCCACCATGTAGCCCCTATC	44	GAGTTTGGGCTCCAACTGCT	286	243	59.963	60.538	60	55
Cluster-10077.2	1	p3	(CGG)5	15	539	553	ATGACGAAGAAACGGCTGGT	345	TGGAGAAGGACAGAGTTGCG	639	295	59.965	59.682	50	55
Cluster-10083.0	1	p1	(T)10	10	185	194	AATTTGCACCACATCCCCCT	15	AGGACCATTGGCAATGACCC	275	261	59.883	60.325	50	55
Cluster-10089.0	1	p1	(T)10	10	301	310	AGGTCCTTAGGTGGTTGTCG	254	GTCAGGGCATGTCATCACCT	538	285	59.026	59.746	55	55
Cluster-10089.0	2	p1	(T)10	10	540	549	CAGTAGTGGTCATTGGCGGT	275	AATGGAAAAACACTAGCATGGG	574	300	60.036	57.193	55	40.909
Cluster-1010.0	1	c*	(AA)6(A)13*	13	256	268	TCGTCCTTTCTGTCACACGC	102	TCGTTCCAGTTTACCTCTTCAT	331	230	60.597	57.115	55	40.909
Cluster-10102.0	1	p2	(GA)9	18	74	91	ACTTGACTTGGCACTCACCA	6	GGCTGCTCACTGTCTCTCAA	191	186	59.454	59.68	50	55
Cluster-10110.2	1	c*	(AA)6(A)12*	12	170	181	TGCACGAAATCAGTTACCGA	123	TTTTATCCCGACGGCACCTC	335	213	57.558	60.108	45	55
Cluster-10111.0	1	p1	(A)10	10	197	206	AGCCGAATTCATGTAGCCGA	65	ACATCACGAGGCATCCGAAA	312	248	59.536	59.751	50	50
Cluster-10114.0	1	c*	(GA)17(GAGA)8*(GAGAGA)5*	30	381	410	CGAGCAGAGGTCGTAGAAGC	341	GCGCATGCAAAATGGCTAGA	490	150	60.248	59.899	60	50
Cluster-10114.1	1	c*	(GAGAGA)6(GA)20*(GAGA)10*	40	421	460	AGATCCACTCACCTGCCTCT	256	GCGCATGCAAAATGGCTAGA	536	281	59.958	59.899	55	50
Cluster-10114.2	1	c*	(GAGA)10(GA)20*(GAGAGA)6*	36	404	439	ATCAAGCAGATCCACTCGCC	287	GCGCATGCAAAATGGCTAGA	519	233	60.179	59.899	55	50
Cluster-10114.4	1	c*	(GAGA)5(GA)10*	20	242	261	CAGAAGCACCAACGGTCTCT	0	CCTTCTCCATGGCCGTTGAT	295	296	59.966	60.107	55	55
Cluster-10114.5	1	c*	(GAGA)9(GA)18*(GAGAGA)6*	36	310	345	AGATCCACTCACCTGCCTCT	200	GCGCATGCAAAATGGCTAGA	421	222	59.958	59.899	55	50
Cluster-10114.7	1	c*	(GAGA)13(GA)26*(GAGAGA)8*	48	302	349	CGAGCAGAGGTCGTAGAAGC	262	GCGCATGCAAAATGGCTAGA	429	168	60.248	59.899	60	50
Cluster-10114.8	1	c*	(GA)17(GAGA)8*(GAGAGA)5*	30	382	411	ATCAAGCAGATCCACTCGCC	285	GCGCATGCAAAATGGCTAGA	491	207	60.179	59.899	55	50
Cluster-10123.1	1	p1	(C)11	11	1184	1194	GGTCAGACTGAGTCGGTTCG	1017	CACACGGAACACCAAAACCC	1293	277	60.11	59.898	60	55
Cluster-10129.0	1	p1	(A)11	11	230	240	CGCCAAAACCAAAAAGACAAGA	190	TACAGGCCACAGAACAACGG	384	195	58.483	60.25	40.909	55
Cluster-10129.0	2	p1	(A)10	10	391	400	CCTTTAGGCGATCACCGGTT	283	TGTTGTCAGGTCTGTTGGCA	545	263	60.108	59.746	55	50
Cluster-10129.10	1	p2	(AT)6	12	590	601	AGAAAGCCCATCAATGCCCA	403	TGGGCTTAACGGCTATGTGG	667	265	59.958	60.107	50	55
Cluster-10129.128	1	p2	(AG)8	16	191	206	GGAGGGAGAGTGAGAGGGAG	164	GATCAGGCTCATCAGACGGG	347	184	60.106	59.967	65	60
Cluster-10129.21	1	p1	(A)10	10	264	273	ACGGCCTTAGATGCTAGCTAG	139	CCAGATCCACCAGCCAAACA	432	294	59.11	60.251	52.381	55
Cluster-10129.3	1	p2	(AG)8	16	76	91	GGGCCTGAACTTGTGCAAAT	9	GTTGGCCTCGAACAAATTGCT	128	120	59.319	60	50	47.619
Cluster-10129.39	1	p3	(TAT)6	18	229	246	ACTAAATTGGCCACTCGGGG	96	GACTCTGGGGAGATGTTGACA	332	237	60.034	59.097	55	52.381
Cluster-10129.4	1	p2	(AT)6	12	590	601	AGAAAGCCCATCAATGCCCA	403	TGGGCTTAACGGCTATGTGG	667	265	59.958	60.107	50	55
Cluster-10129.40	1	p3	(TAT)6	18	307	324	ACTAAATTGGCCACTCGGGG	96	CACCCTCAAGGCAGGTCTTC	370	275	60.034	60.322	55	60
Cluster-10129.42	1	p1	(A)10	10	672	681	AGACGTTCACTTCCAGCGAG	599	ACACAGAGCAGGACTGTTGG	826	228	60.039	59.893	55	55
Cluster-10129.42	2	c*	(AA)6(A)12*	12	1214	1225	CTGCTCATCTGGCTTTCCCA	1094	TCTTGCTATCCCGGTCCCTT	1314	221	60.035	60.326	55	55
Cluster-10129.42	3	p1	(A)10	10	1697	1706	TGCGGCGTCAAAAGTCCTAT	1664	AAGATACGCGTGTTTTGCCG	1957	294	60.037	59.835	50	50
Cluster-10129.42	4	p1	(T)10	10	3751	3760	AAGATACGCGTGTTTTGCCG	3498	TGCGGCGTCAAAAGTCCTAT	3791	294	59.835	60.037	50	50
Cluster-10129.42	5	c*	(TT)6(T)12*	12	4232	4243	TCTTGCTATCCCGGTCCCTT	4141	TGCCAGAACCAGTTTGTCCA	4326	186	60.326	59.743	55	50
Cluster-10129.43	1	p1	(A)10	10	672	681	AGACGTTCACTTCCAGCGAG	599	ACACAGAGCAGGACTGTTGG	826	228	60.039	59.893	55	55
Cluster-10129.43	2	c*	(AA)6(A)12*	12	1214	1225	CTGCTCATCTGGCTTTCCCA	1094	TTGTCTCTTGCTATCCCGGC	1318	225	60.035	59.822	55	55
Cluster-10129.43	3	p1	(A)10	10	1696	1705	TGCGGCGTCAAAAGTCCTAT	1663	AAGATACGCGTGTTTTGCCG	1956	294	60.037	59.835	50	50
Cluster-10129.44	1	c*	(A)12(AA)6*	12	1141	1152	CTGCTCATCTGGCTTTCCCA	1021	TTGTCTCTTGCTATCCCGGC	1245	225	60.035	59.822	55	55
Cluster-10129.44	2	p1	(A)10	10	1623	1632	TGCGGCGTCAAAAGTCCTAT	1590	AAGATACGCGTGTTTTGCCG	1883	294	60.037	59.835	50	50
Cluster-10129.45	1	p1	(A)10	10	672	681	AGACGTTCACTTCCAGCGAG	599	CCCTCGAAAACTTCCTTGGC	791	193	60.039	59.118	55	55
Cluster-10129.45	2	c*	(A)12(AA)6*	12	1073	1084	GGCTTCCATTTGGATCAACGA	844	CTCTGCTCAGTGAGGCTCTT	1134	291	58.908	59.103	47.619	55
Cluster-10129.46	1	c*	(A)12(AA)6*	12	1141	1152	CTGCTCATCTGGCTTTCCCA	1021	TGCCGCCGCATATATGTTGT	1192	172	60.035	60.534	55	50
Cluster-10129.47	1	c*	(A)12(AA)6*	12	1141	1152	CTGCTCATCTGGCTTTCCCA	1021	TTGTCTCTTGCTATCCCGGC	1245	225	60.035	59.822	55	55
Cluster-10129.47	2	p1	(A)10	10	1623	1632	TGCGGCGTCAAAAGTCCTAT	1590	AAGATACGCGTGTTTTGCCG	1883	294	60.037	59.835	50	50
Cluster-10129.48	1	c*	(AA)6(A)12*	12	1141	1152	CTGCTCATCTGGCTTTCCCA	1021	TCTTGCTATCCCGGTCCCTT	1241	221	60.035	60.326	55	55
Cluster-10129.48	2	p1	(A)10	10	1624	1633	TGCGGCGTCAAAAGTCCTAT	1591	AAGATACGCGTGTTTTGCCG	1884	294	60.037	59.835	50	50
Cluster-10129.49	1	p1	(A)10	10	672	681	AGACGTTCACTTCCAGCGAG	599	ACACAGAGCAGGACTGTTGG	826	228	60.039	59.893	55	55
