# Supplementary material for: Transcriptome Analysis of Wild Bletilla striata Tubers Across Multiple Years Revealed the Molecular Mechanisms Regulating Polysaccharide Metabolism and Tuber Enlargement
Source: Plants (Basel). 2025 Feb 24;14(5):689. doi: 10.3390/plants14050689 (PMC11901577; doi:10.3390/plants14050689)
Supplement: Supplementary file 1 [file plants-14-00689-s001.zip › Table S8 Identification and expression levels of BSPs-related genes in B. striata.xlsx]

## Sheet: Sheet2
Table S9. Identification of BSPs-related genes in B. striata
ID	1Year-1_fpkm	1Year-2_fpkm	1Year-3_fpkm	3Years-1_fpkm	3Years-2_fpkm	3Years-3_fpkm	5Years-1_fpkm	5Years-2_fpkm	5Years-3_fpkm	7Years-1_fpkm	7Years-2_fpkm	7Years-3_fpkm	1Year-1_count	1Year-2_count	1Year-3_count	3Years-1_count	3Years-2_count	3Years-3_count	5Years-1_count	5Years-2_count	5Years-3_count	7Years-1_count	7Years-2_count	7Years-3_count	3Years_vs_1Year_log2FoldChange	3Years_vs_1Year_pvalue	3Years_vs_1Year_padj	3Years_vs_1Year_regulated	7Years_vs_5Years_log2FoldChange	7Years_vs_5Years_pvalue	7Years_vs_5Years_padj	7Years_vs_5Years_regulated	7Years_vs_1Year_log2FoldChange	7Years_vs_1Year_pvalue	7Years_vs_1Year_padj	7Years_vs_1Year_regulated	5Years_vs_1Year_log2FoldChange	5Years_vs_1Year_pvalue	5Years_vs_1Year_padj	5Years_vs_1Year_regulated	5Years_vs_3Years_log2FoldChange	5Years_vs_3Years_pvalue	5Years_vs_3Years_padj	5Years_vs_3Years_regulated	Length	KEGG	KEGG pathway	NR	Swissprot
pyrophosphorylase (UGP2, EC 2.7.7.9)
Bs_40259.0	7.6	6.25	6.47	4.85	5.44	6.1	12.75	14.38	13.7	12.32	13.02	13.47	115	110	103	59	78	92	177	219	145	185	169	159	-0.58199	0.0115279	0.0262453	false	-0.207017	0.144222	0.217813	false	0.721958	6.29851e-06	1.97736e-05	false	0.893971	2.99126e-08	1.19618e-07	false	1.49411	2.17736e-13	2.4396e-12	up	1384	K00963 UTP--glucose-1-phosphate uridylyltransferase [EC:2.7.7.9] | (RefSeq) UTP--glucose-1-phosphate uridylyltransferase-like (A)	ko00040: Pentose and glucuronate interconversions; ko00052: Galactose metabolism; ko00500: Starch and sucrose metabolism; ko00520: Amino sugar and nucleotide sugar metabolism; ko01100: Metabolic pathways; ko01110: Biosynthesis of secondary metabolites; ko01240: Biosynthesis of cofactors; ko01250: Biosynthesis of nucleotide sugars	B3 domain-containing protein Os05g0481400-like isoform X1 [Phalaenopsis equestris]	Y5814_ORYSJ RecName: Full=B3 domain-containing protein Os05g0481400;
Bs_43074.1	23.11	22.04	20.83	9.65	8.1	7.86	14.63	8.42	7.71	14.04	16.71	17.11	591	628	515	227	234	208	372	230	151	350	398	358	-1.42975	2.96424e-38	1.19352e-36	down	0.442858	0.0990823	0.15832	false	-0.565396	2.58543e-07	9.52133e-07	false	-1.04042	4.19968e-05	0.000117851	down	0.405179	0.150203	0.238944	false	1364	K00963 UTP--glucose-1-phosphate uridylyltransferase [EC:2.7.7.9] | (RefSeq) UTP--glucose-1-phosphate uridylyltransferase-like (A)	ko00040: Pentose and glucuronate interconversions; ko00052: Galactose metabolism; ko00500: Starch and sucrose metabolism; ko00520: Amino sugar and nucleotide sugar metabolism; ko01100: Metabolic pathways; ko01110: Biosynthesis of secondary metabolites; ko01240: Biosynthesis of cofactors; ko01250: Biosynthesis of nucleotide sugars	zinc finger CCCH domain-containing protein 14 [Dendrobium catenatum]	C3H31_ORYSJ RecName: Full=Zinc finger CCCH domain-containing protein 31; Short=OsC3H31;
Bs_43074.7	0	2.61	2.22	24.65	29.49	28.61	0	23.84	14.43	24.61	26.23	22.02	0	72	53	570	836	743	0	640	278	601	613	452	4.07343	0.00698247	0.016773	up	0.747366	0.693106	0.770368	false	3.8463	0.0108354	0.0210633	up	3.06156	0.275485	0.363623	false	-0.990507	0.600913	0.70734	false	1343	K00963 UTP--glucose-1-phosphate uridylyltransferase [EC:2.7.7.9] | (RefSeq) UTP--glucose-1-phosphate uridylyltransferase-like (A)	ko00040: Pentose and glucuronate interconversions; ko00052: Galactose metabolism; ko00500: Starch and sucrose metabolism; ko00520: Amino sugar and nucleotide sugar metabolism; ko01100: Metabolic pathways; ko01110: Biosynthesis of secondary metabolites; ko01240: Biosynthesis of cofactors; ko01250: Biosynthesis of nucleotide sugars	zinc finger CCCH domain-containing protein 14 [Dendrobium catenatum]	C3H31_ORYSJ RecName: Full=Zinc finger CCCH domain-containing protein 31; Short=OsC3H31;
Bs_43074.8	9.41	6.02	7.63	13.05	10.07	8.97	50.88	28.39	45.72	2.28	3.51	2.25	241	171	189	309	292	238	1299	780	901	57	83	47	0.418171	0.0668909	0.121486	false	-4.15769	6.60071e-53	4.24529e-51	down	-1.6237	1.83352e-08	7.77698e-08	down	2.50057	1.90461e-22	2.8106e-21	up	2.10099	5.32417e-19	1.02971e-17	up	1367	K00963 UTP--glucose-1-phosphate uridylyltransferase [EC:2.7.7.9] | (RefSeq) UTP--glucose-1-phosphate uridylyltransferase-like (A)	ko00040: Pentose and glucuronate interconversions; ko00052: Galactose metabolism; ko00500: Starch and sucrose metabolism; ko00520: Amino sugar and nucleotide sugar metabolism; ko01100: Metabolic pathways; ko01110: Biosynthesis of secondary metabolites; ko01240: Biosynthesis of cofactors; ko01250: Biosynthesis of nucleotide sugars	zinc finger CCCH domain-containing protein 14 [Dendrobium catenatum]	C3H31_ORYSJ RecName: Full=Zinc finger CCCH domain-containing protein 31; Short=OsC3H31;
Bs_43436.0	3.6	3.57	3.62	0	0.21	0.08	0	0	0	0	0	0	124	137	121	0	8	3	0	0	0	0	0	0	-5.19186	6.70115e-25	1.5763e-23	down	NA	NA	NA	NA	-9.35364	5.96182e-15	5.60688e-14	down	-9.24379	1.26961e-14	1.04577e-13	down	NA	NA	NA	NA	1726	K00963 UTP--glucose-1-phosphate uridylyltransferase [EC:2.7.7.9] | (RefSeq) UTP--glucose-1-phosphate uridylyltransferase (A)	ko00040: Pentose and glucuronate interconversions; ko00052: Galactose metabolism; ko00500: Starch and sucrose metabolism; ko00520: Amino sugar and nucleotide sugar metabolism; ko01100: Metabolic pathways; ko01110: Biosynthesis of secondary metabolites; ko01240: Biosynthesis of cofactors; ko01250: Biosynthesis of nucleotide sugars	hypothetical protein [Adiantum nelumboides]	UGPA_HORVU RecName: Full=UTP--glucose-1-phosphate uridylyltransferase; EC=2.7.7.9; AltName: Full=UDP-glucose pyrophosphorylase; Short=UDPGP; Short=UGPase;
Bs_43502.0	0.51	0.18	0.63	1.59	1.81	1.42	1.41	2.33	1.73	0.45	0.61	0.49	13	5	16	38	51	38	36	64	34	11	15	10	1.80913	0.000363558	0.00113576	up	-2.01573	2.30669e-06	8.66029e-06	down	NA	NA	NA	NA	2.11147	7.64292e-05	0.000207751	up	0.325485	0.310628	0.428572	false	1393	K00963 UTP--glucose-1-phosphate uridylyltransferase [EC:2.7.7.9] | (RefSeq) UTP--glucose-1-phosphate uridylyltransferase-like (A)	ko00040: Pentose and glucuronate interconversions; ko00052: Galactose metabolism; ko00500: Starch and sucrose metabolism; ko00520: Amino sugar and nucleotide sugar metabolism; ko01100: Metabolic pathways; ko01110: Biosynthesis of secondary metabolites; ko01240: Biosynthesis of cofactors; ko01250: Biosynthesis of nucleotide sugars	B3 domain-containing protein Os05g0481400 isoform X2 [Dendrobium catenatum]	Y5814_ORYSJ RecName: Full=B3 domain-containing protein Os05g0481400;
Bs_62492.0	166.06	175.48	172.37	204.76	208.8	208.02	258.97	292.82	278.1	153.29	141.23	154.27	6697	7892	6741	7632	9501	8579	10252	12614	8615	6027	5320	5095	0.209986	1.46242e-13	1.52818e-12	false	-1.06837	4.83205e-69	4.4934e-67	down	-0.294964	1.03795e-11	6.83223e-11	false	0.738759	5.26509e-50	2.22748e-48	false	0.54822	5.37441e-28	1.80932e-26	false	1965	K00963 UTP--glucose-1-phosphate uridylyltransferase [EC:2.7.7.9] | (RefSeq) UTP--glucose-1-phosphate uridylyltransferase (A)	ko00040: Pentose and glucuronate interconversions; ko00052: Galactose metabolism; ko00500: Starch and sucrose metabolism; ko00520: Amino sugar and nucleotide sugar metabolism; ko01100: Metabolic pathways; ko01110: Biosynthesis of secondary metabolites; ko01240: Biosynthesis of cofactors; ko01250: Biosynthesis of nucleotide sugars	pyrophosphorylase [Dendrobium officinale]	UGPA_MUSAC RecName: Full=UTP--glucose-1-phosphate uridylyltransferase; EC=2.7.7.9; AltName: Full=UDP-glucose pyrophosphorylase; Short=UDPGP; Short=UGPase;
phosphoglucomutase (pgm, EC 5.4.2.2)
Bs_31406.0	2.21	2.21	2.41	0	0.02	0.02	0	0	0	0	0	0	87	97	92	0	1	1	0	0	0	0	0	0	-7.17221	8.9316e-12	7.65903e-11	down	NA	NA	NA	NA	-8.88615	1.75721e-13	1.41535e-12	down	-8.77633	3.63256e-13	2.59895e-12	down	NA	NA	NA	NA	1923	K01835 phosphoglucomutase [EC:5.4.2.2] | (RefSeq) phosphoglucomutase, chloroplastic-like (A)	ko00010: Glycolysis / Gluconeogenesis; ko00030: Pentose phosphate pathway; ko00052: Galactose metabolism; ko00230: Purine metabolism; ko00500: Starch and sucrose metabolism; ko00520: Amino sugar and nucleotide sugar metabolism; ko01100: Metabolic pathways; ko01110: Biosynthesis of secondary metabolites; ko01250: Biosynthesis of nucleotide sugars	hypothetical protein [Adiantum nelumboides]	PGMC_SOLTU RecName: Full=Phosphoglucomutase, cytoplasmic; Short=PGM; EC=5.4.2.2; AltName: Full=Glucose phosphomutase;
Bs_54789.0	2.88	3.87	2.23	2.5	2.56	1.13	1.15	0.91	0.66	1.29	0.45	0.3	63	94	47	50	63	25	25	21	11	27	9	5	-0.61366	0.135933	0.22027	false	-0.625395	0.375803	0.481098	false	-2.25448	0.000117244	0.00031541	down	-1.65971	2.46537e-05	7.11022e-05	down	-1.03032	0.0336677	0.0685995	false	1213	K01835 phosphoglucomutase [EC:5.4.2.2] | (RefSeq) phosphoglucomutase, cytoplasmic (A)	ko00010: Glycolysis / Gluconeogenesis; ko00030: Pentose phosphate pathway; ko00052: Galactose metabolism; ko00230: Purine metabolism; ko00500: Starch and sucrose metabolism; ko00520: Amino sugar and nucleotide sugar metabolism; ko01100: Metabolic pathways; ko01110: Biosynthesis of secondary metabolites; ko01250: Biosynthesis of nucleotide sugars	hypothetical protein IEQ34_003025 [Dendrobium chrysotoxum]	PGMC1_MAIZE RecName: Full=Phosphoglucomutase, cytoplasmic 1 {ECO:0000303|PubMed:9662542}; Short=PGM 1 {ECO:0000303|PubMed:9662542}; EC=5.4.2.2 {ECO:0000269|PubMed:9662542}; AltName: Full=Glucose phosphomutase 1 {ECO:0000303|PubMed:9662542};
Bs_54789.1	130.67	129.78	133.12	125.88	119.87	118.22	192.21	215.07	203.95	100.69	103.34	100.92	5734	6353	5662	5100	5925	5269	8318	10136	6920	4332	4248	3642	-0.182658	1.37059e-08	7.82081e-08	false	-1.18631	5.2992e-121	1.28232e-118	down	-0.460761	8.89222e-48	4.18227e-46	false	0.690536	2.47652e-48	9.98622e-47	false	0.8924	1.81556e-72	2.39284e-70	false	2371	K01835 phosphoglucomutase [EC:5.4.2.2] | (RefSeq) phosphoglucomutase, cytoplasmic (A)	ko00010: Glycolysis / Gluconeogenesis; ko00030: Pentose phosphate pathway; ko00052: Galactose metabolism; ko00230: Purine metabolism; ko00500: Starch and sucrose metabolism; ko00520: Amino sugar and nucleotide sugar metabolism; ko01100: Metabolic pathways; ko01110: Biosynthesis of secondary metabolites; ko01250: Biosynthesis of nucleotide sugars	Phosphoglucomutase, cytoplasmic [Dendrobium catenatum]	PGMC_POPTN RecName: Full=Phosphoglucomutase, cytoplasmic; Short=PGM; EC=5.4.2.2; AltName: Full=Glucose phosphomutase;
Bs_55414.0	226.88	234.7	231.79	126.72	127.57	122.21	136.36	146.43	145.41	64.15	58.88	59.47	9950	11499	9854	5118	6331	5468	5846	6928	4932	2788	2451	2169	-0.947804	0	0	false	-1.39429	1.57503e-130	4.53847e-128	down	-2.0018	0	0	down	-0.642596	8.47342e-63	4.88496e-61	false	0.324745	8.00918e-16	1.15454e-14	false	2359	K01835 phosphoglucomutase [EC:5.4.2.2] | (RefSeq) phosphoglucomutase, chloroplastic (A)	ko00010: Glycolysis / Gluconeogenesis; ko00030: Pentose phosphate pathway; ko00052: Galactose metabolism; ko00230: Purine metabolism; ko00500: Starch and sucrose metabolism; ko00520: Amino sugar and nucleotide sugar metabolism; ko01100: Metabolic pathways; ko01110: Biosynthesis of secondary metabolites; ko01250: Biosynthesis of nucleotide sugars	hypothetical protein KFK09_019078 [Dendrobium nobile]	PGMP_SOLTU RecName: Full=Phosphoglucomutase, chloroplastic; Short=PGM; EC=5.4.2.2; AltName: Full=Glucose phosphomutase; Flags: Precursor;
Bs_55414.2	9.35	11.76	13.43	13.36	10.92	11.46	5.71	5.22	3.57	0.46	0	0	292	409	406	386	385	369	176	174	85	13	0	0	-0.00952678	0.952179	0.968713	false	-5.25071	0.00368063	0.00845969	down	-6.41994	0.000345031	0.000870181	down	-1.19516	1.78563e-07	6.48666e-07	down	-1.16507	1.0943e-08	6.90283e-08	down	1596	K01835 phosphoglucomutase [EC:5.4.2.2] | (RefSeq) phosphoglucomutase, chloroplastic (A)	ko00010: Glycolysis / Gluconeogenesis; ko00030: Pentose phosphate pathway; ko00052: Galactose metabolism; ko00230: Purine metabolism; ko00500: Starch and sucrose metabolism; ko00520: Amino sugar and nucleotide sugar metabolism; ko01100: Metabolic pathways; ko01110: Biosynthesis of secondary metabolites; ko01250: Biosynthesis of nucleotide sugars	phosphoglucomutase, chloroplastic [Dendrobium catenatum]	PGMP_SOLTU RecName: Full=Phosphoglucomutase, chloroplastic; Short=PGM; EC=5.4.2.2; AltName: Full=Glucose phosphomutase; Flags: Precursor;
Bs_60217.0	0.91	1.14	0.85	0.58	0.6	0.64	0.19	0.03	0.17	0.73	0.57	1.06	57	80	52	34	42	40	11	2	8	45	33	55	-0.755793	0.00508962	0.0126248	false	2.50226	0.000100192	0.000301955	up	-0.402975	0.224898	0.306657	false	-2.9423	9.77527e-08	3.65486e-07	down	-2.16503	0.000390307	0.0012771	down	2898	K15803 (-)-germacrene D synthase [EC:4.2.3.75] | (RefSeq) valencene synthase (A)	ko00909: Sesquiterpenoid and triterpenoid biosynthesis	hypothetical protein KFK09_000102 [Dendrobium nobile]	--
Bs_60217.2	1.01	1.88	1.27	1.32	0	3.32	3.21	3.68	2.08	0.05	0.06	0	43	90	52	52	0	145	134	168	68	1	2	0	0.114673	0.946581	0.964908	false	-7.04512	7.2445e-15	7.31279e-14	down	-5.85184	4.03427e-10	2.17599e-09	down	1.15931	0.000871153	0.00205989	up	1.06704	0.531442	0.647154	false	2069	K15803 (-)-germacrene D synthase [EC:4.2.3.75] | (RefSeq) valencene synthase (A)	ko00909: Sesquiterpenoid and triterpenoid biosynthesis	hypothetical protein KFK09_000102 [Dendrobium nobile]	--
Bs_60217.3	6.37	4.5	4.51	4.58	2.09	2.7	6.29	6.45	5.03	2.7	1.74	3.17	187	147	128	124	69	81	183	202	113	77	47	76	-0.788339	0.0226272	0.0477001	false	-1.42328	2.37544e-07	1.00963e-06	down	-1.12614	0.000211411	0.000548512	down	0.263733	0.238883	0.322272	false	1.06866	0.00106825	0.00320136	up	1519	K15803 (-)-germacrene D synthase [EC:4.2.3.75] | (RefSeq) valencene synthase (A)	ko00909: Sesquiterpenoid and triterpenoid biosynthesis	hypothetical protein KFK09_000102 [Dendrobium nobile]	--
Bs_60217.4	2.65	3.22	3.2	4.84	6.03	5.04	4.95	6.54	7.92	2.31	3.09	3.67	98	132	115	165	252	191	180	259	225	83	107	111	0.750941	1.29528e-05	5.03849e-05	false	-1.2833	1.11696e-06	4.36528e-06	down	-0.102744	0.665385	0.739006	false	1.145	2.90527e-07	1.03365e-06	up	0.414166	0.0519296	0.0990463	false	1831	K15803 (-)-germacrene D synthase [EC:4.2.3.75] | (RefSeq) valencene synthase (A)	ko00909: Sesquiterpenoid and triterpenoid biosynthesis	hypothetical protein KFK09_000102 [Dendrobium nobile]	--
glucose-6-phosphate isomerase(GPI, EC 5.3.1.9)
Bs_28223.0	1.04	1.17	0.92	1.89	1.55	1.7	0.29	0.4	0.43	2.16	1.85	2.01	69	86	59	116	116	114	19	28	22	140	115	109	0.644808	0.00190012	0.00518265	false	2.25872	2.14513e-16	2.47444e-15	up	0.848368	2.55639e-05	7.45657e-05	false	-1.44288	2.49593e-06	8.03091e-06	down	-2.07097	2.08117e-13	2.33666e-12	down	3026	K09287 RAV-like factor | (RefSeq) B3 domain-containing transcription repressor VAL2 (A)	--	Glucose-6-phosphate isomerase, cytosolic 1 [Dendrobium catenatum]	--
Bs_37767.0	2.22	2.44	2.29	1.43	1.12	1.43	0.03	0	0	0	0.02	0.03	187	227	179	99	97	114	2	0	0	0	1	2	-0.985636	1.03793e-08	6.02004e-08	false	NA	NA	NA	NA	-7.54314	8.76076e-19	1.14871e-17	down	-8.03094	9.8349e-15	8.18742e-14	down	-7.02971	3.83434e-11	3.30276e-10	down	3957	K18158 nuclear control of ATPase protein 2 | (RefSeq) protein DGS1, mitochondrial-like (A)	--	uncharacterized protein LOC110109654 [Dendrobium catenatum]	RNHX1_ARATH RecName: Full=Putative ribonuclease H protein At1g65750; EC=3.1.26.4;
Bs_53962.0	3.93	10.82	8.68	11.24	8.17	1.91	3.51	4.89	7.74	1.37	4.76	2.71	150	462	322	398	353	74	132	200	228	51	170	85	-0.205889	0.789221	0.853974	false	-1.05111	0.0312817	0.0581417	false	-1.50124	0.0028553	0.00620504	down	-0.486844	0.245299	0.329681	false	-0.261426	0.648579	0.747556	false	1885	K01810 glucose-6-phosphate isomerase [EC:5.3.1.9] | (RefSeq) glucose-6-phosphate isomerase, cytosolic B-like (A)	ko00010: Glycolysis / Gluconeogenesis; ko00030: Pentose phosphate pathway; ko00500: Starch and sucrose metabolism; ko00520: Amino sugar and nucleotide sugar metabolism; ko01100: Metabolic pathways; ko01110: Biosynthesis of secondary metabolites; ko01200: Carbon metabolism; ko01250: Biosynthesis of nucleotide sugars	hypothetical protein IEQ34_010989 [Dendrobium chrysotoxum]	--
Bs_53962.1	3.35	0.42	1.69	3.36	1.74	2.77	0	0	0	0	0	0	128	18	62	119	75	108	0	0	0	0	0	0	0.459367	0.495394	0.613165	false	NA	NA	NA	NA	-8.52541	5.77289e-09	2.64118e-08	down	-8.41474	1.18804e-08	5.00931e-08	down	-8.85355	1.41641e-12	1.45022e-11	down	1886	K01810 glucose-6-phosphate isomerase [EC:5.3.1.9] | (RefSeq) glucose-6-phosphate isomerase, cytosolic B-like (A)	ko00010: Glycolysis / Gluconeogenesis; ko00030: Pentose phosphate pathway; ko00500: Starch and sucrose metabolism; ko00520: Amino sugar and nucleotide sugar metabolism; ko01100: Metabolic pathways; ko01110: Biosynthesis of secondary metabolites; ko01200: Carbon metabolism; ko01250: Biosynthesis of nucleotide sugars	hypothetical protein IEQ34_010989 [Dendrobium chrysotoxum]	--
Bs_58282.1	0	0	0.06	7.24	7.38	8.21	13.22	16.65	15.19	0.12	0	0.07	0	0	1	121	152	156	242	324	211	2	0	1	8.5782	8.7564e-13	8.37022e-12	up	-8.14677	1.3414e-21	2.31947e-20	down	NA	NA	NA	NA	9.66853	4.85298e-16	4.5513e-15	up	1.11045	9.07349e-13	9.50328e-12	up	1061	K01810 glucose-6-phosphate isomerase [EC:5.3.1.9] | (RefSeq) glucose-6-phosphate isomerase, cytosolic isoform X1 (A)	ko00010: Glycolysis / Gluconeogenesis; ko00030: Pentose phosphate pathway; ko00500: Starch and sucrose metabolism; ko00520: Amino sugar and nucleotide sugar metabolism; ko01100: Metabolic pathways; ko01110: Biosynthesis of secondary metabolites; ko01200: Carbon metabolism; ko01250: Biosynthesis of nucleotide sugars	hypothetical protein HPP92_002347 [Vanilla planifolia]	G6PI3_CLALE RecName: Full=Glucose-6-phosphate isomerase, cytosolic 2B; Short=GPI; EC=5.3.1.9; AltName: Full=PGI3; Short=PGI; AltName: Full=Phosphoglucose isomerase; AltName: Full=Phosphohexose isomerase; Short=PHI; Flags: Fragment;
Bs_64877.0	18.07	20.39	20.32	35.99	32.28	29.79	30.13	32.55	35.92	13.14	10.64	15.17	162	201	173	295	330	294	287	315	247	114	88	111	0.721386	1.16556e-09	7.72938e-09	false	-1.57468	4.13136e-20	6.4349e-19	down	-0.689923	0.000234647	0.00060495	false	0.847799	4.25257e-12	2.73081e-11	false	0.145492	0.180491	0.277754	false	685	K01810 glucose-6-phosphate isomerase [EC:5.3.1.9] | (RefSeq) glucose-6-phosphate isomerase 1, chloroplastic-like (A)	ko00010: Glycolysis / Gluconeogenesis; ko00030: Pentose phosphate pathway; ko00500: Starch and sucrose metabolism; ko00520: Amino sugar and nucleotide sugar metabolism; ko01100: Metabolic pathways; ko01110: Biosynthesis of secondary metabolites; ko01200: Carbon metabolism; ko01250: Biosynthesis of nucleotide sugars	protein CURVATURE THYLAKOID 1D, chloroplastic [Dendrobium catenatum]	CUT1D_ARATH RecName: Full=Protein CURVATURE THYLAKOID 1D, chloroplastic; Flags: Precursor;
mannose-6-phosphate isomerase (manA,EC 5.3.1.8)
Bs_59433.1	2.59	2.9	3.29	3.92	3.46	2.48	0.67	0.68	0.95	0	0	0	162	203	200	227	245	158	41	45	45	0	0	0	0.097933	0.637489	0.736581	FALSE	-8.04725	1.20309e-10	7.68696e-10	down	-9.91905	1.20735e-16	1.32354e-15	down	-1.91678	8.8631e-17	8.83732e-16	down	-1.9921	4.20087e-13	4.57443e-12	down	2883	K01809 mannose-6-phosphate isomerase [EC:5.3.1.8] | (RefSeq) mannose-6-phosphate isomerase 2 (A)	ko00051: Fructose and mannose metabolism; ko00520: Amino sugar and nucleotide sugar metabolism; ko01100: Metabolic pathways; ko01110: Biosynthesis of secondary metabolites; ko01240: Biosynthesis of cofactors; ko01250: Biosynthesis of nucleotide sugars	hypothetical protein KFK09_002569 [Dendrobium nobile]	MPI2_ARATH RecName: Full=Mannose-6-phosphate isomerase 2; EC=5.3.1.8 {ECO:0000269|PubMed:18755683}; AltName: Full=Phosphohexomutase 2; AltName: Full=Phosphomannose isomerase 2; Short=PMI2; AltName: Full=Protein DARK INDUCIBLE 9;
Bs_59433.2	609.26	565.35	570.92	420.96	407.5	397.75	270.11	231.83	255.11	306.31	316.1	293.33	25624	26539	23363	16159	19096	16889	10979	10263	8119	12391	12244	9960	-0.595304	1.91949e-42	8.90768e-41	FALSE	0.0948812	0.18057	0.263275	FALSE	-1.0524	2.49693e-86	2.78807e-84	down	-1.18166	4.30109e-59	2.25445e-57	down	-0.567212	1.13414e-18	2.12154e-17	FALSE	2669	K01809 mannose-6-phosphate isomerase [EC:5.3.1.8] | (RefSeq) mannose-6-phosphate isomerase 2 (A)	ko00051: Fructose and mannose metabolism; ko00520: Amino sugar and nucleotide sugar metabolism; ko01100: Metabolic pathways; ko01110: Biosynthesis of secondary metabolites; ko01240: Biosynthesis of cofactors; ko01250: Biosynthesis of nucleotide sugars	hypothetical protein KFK09_002569 [Dendrobium nobile]	MPI2_ARATH RecName: Full=Mannose-6-phosphate isomerase 2; EC=5.3.1.8 {ECO:0000269|PubMed:18755683}; AltName: Full=Phosphohexomutase 2; AltName: Full=Phosphomannose isomerase 2; Short=PMI2; AltName: Full=Protein DARK INDUCIBLE 9;
Bs_59433.5	3.07	4.5	4.56	3.76	2.59	2.63	2.67	1.61	1.92	1.01	0.41	0.8	70	114	100	79	67	62	61	39	33	22	8	14	-0.491743	0.0735431	0.131672	FALSE	-1.73501	0.000356245	0.000986856	down	-2.6092	1.28206e-10	7.38432e-10	down	-0.90896	0.00489684	0.0101861	FALSE	-0.399472	0.235401	0.343851	FALSE	1252	K01809 mannose-6-phosphate isomerase [EC:5.3.1.8] | (RefSeq) mannose-6-phosphate isomerase 2-like (A)	ko00051: Fructose and mannose metabolism; ko00520: Amino sugar and nucleotide sugar metabolism; ko01100: Metabolic pathways; ko01110: Biosynthesis of secondary metabolites; ko01240: Biosynthesis of cofactors; ko01250: Biosynthesis of nucleotide sugars	hypothetical protein IEQ34_002032 [Dendrobium chrysotoxum]	MPI1_ARATH RecName: Full=Mannose-6-phosphate isomerase 1; EC=5.3.1.8 {ECO:0000269|PubMed:18755683}; AltName: Full=Phosphohexomutase 1; AltName: Full=Phosphomannose isomerase 1; Short=PMI1; AltName: Full=Protein MATERNAL EFFECT EMBRYO ARREST 31;
phosphomannomutase (PMM, EC 5.4.2.8)
Bs_28918.0	4.08	3.15	1.72	2.83	2.13	4.24	3.69	2.49	1.19	1.83	1.73	1	78	67	31	50	46	85	71	51	17	34	30	15	0.00209009	0.996362	0.997643	false	-0.920136	0.0883672	0.143507	false	-1.09035	0.0202422	0.0370676	down	-0.204624	0.706876	0.776856	false	-0.186809	0.720279	0.80471	false	1105	K17497 phosphomannomutase [EC:5.4.2.8] | (RefSeq) phosphomannomutase isoform X2 (A)	ko00051: Fructose and mannose metabolism; ko00520: Amino sugar and nucleotide sugar metabolism; ko01100: Metabolic pathways; ko01110: Biosynthesis of secondary metabolites; ko01240: Biosynthesis of cofactors; ko01250: Biosynthesis of nucleotide sugars	hypothetical protein IEQ34_020683 [Dendrobium chrysotoxum]	PMM_DENOF RecName: Full=Phosphomannomutase {ECO:0000303|PubMed:27987037}; Short=DoPMM {ECO:0000303|PubMed:27987037}; EC=5.4.2.8 {ECO:0000305|PubMed:27987037};
Bs_28918.1	5.79	6.32	5.28	3.35	4.52	5.46	3.7	3.1	2.71	1.91	1.67	1.83	183	222	161	97	161	177	115	104	65	58	49	47	-0.441634	0.0527514	0.0991932	false	-1.00699	4.79753e-05	0.000151236	down	-1.7948	3.79073e-20	5.46806e-19	down	-0.82047	2.03152e-05	5.92008e-05	false	-0.360684	0.185224	0.283689	false	1610	K17497 phosphomannomutase [EC:5.4.2.8] | (RefSeq) phosphomannomutase isoform X2 (A)	ko00051: Fructose and mannose metabolism; ko00520: Amino sugar and nucleotide sugar metabolism; ko01100: Metabolic pathways; ko01110: Biosynthesis of secondary metabolites; ko01240: Biosynthesis of cofactors; ko01250: Biosynthesis of nucleotide sugars	hypothetical protein IEQ34_020683 [Dendrobium chrysotoxum]	PMM_DENOF RecName: Full=Phosphomannomutase {ECO:0000303|PubMed:27987037}; Short=DoPMM {ECO:0000303|PubMed:27987037}; EC=5.4.2.8 {ECO:0000305|PubMed:27987037};
Bs_28918.2	430.17	468.14	450.87	329.15	325.33	329.23	285.9	339.52	308.09	199.13	149.04	181.2	8148	9850	8257	5763	6974	6556	5464	6884	4503	3668	2634	2806	-0.501695	1.62135e-38	6.62425e-37	false	-1.0178	4.88692e-20	7.57939e-19	down	-1.44804	3.94799e-48	1.87618e-46	down	-0.464758	3.73858e-15	3.23892e-14	false	0.0563037	0.349929	0.470738	false	1096	K17497 phosphomannomutase [EC:5.4.2.8] | (RefSeq) phosphomannomutase isoform X2 (A)	ko00051: Fructose and mannose metabolism; ko00520: Amino sugar and nucleotide sugar metabolism; ko01100: Metabolic pathways; ko01110: Biosynthesis of secondary metabolites; ko01240: Biosynthesis of cofactors; ko01250: Biosynthesis of nucleotide sugars	RecName: Full=Phosphomannomutase; Short=DoPMM [Dendrobium officinale]	PMM_DENOF RecName: Full=Phosphomannomutase {ECO:0000303|PubMed:27987037}; Short=DoPMM {ECO:0000303|PubMed:27987037}; EC=5.4.2.8 {ECO:0000305|PubMed:27987037};
Bs_28918.3	4.17	7.13	9.37	9.73	7.23	5.67	8.17	8.2	8.41	2.89	2.42	2.02	127	196	246	251	229	165	220	245	182	80	66	49	0.126055	0.679934	0.770458	false	-1.87269	4.21387e-24	8.50913e-23	down	-1.4821	2.28192e-06	7.56126e-06	down	0.360613	0.167477	0.238032	false	0.254271	0.224365	0.331269	false	1591	K17497 phosphomannomutase [EC:5.4.2.8] | (RefSeq) phosphomannomutase isoform X2 (A)	ko00051: Fructose and mannose metabolism; ko00520: Amino sugar and nucleotide sugar metabolism; ko01100: Metabolic pathways; ko01110: Biosynthesis of secondary metabolites; ko01240: Biosynthesis of cofactors; ko01250: Biosynthesis of nucleotide sugars	RecName: Full=Phosphomannomutase; Short=DoPMM [Dendrobium officinale]	PMM_DENOF RecName: Full=Phosphomannomutase {ECO:0000303|PubMed:27987037}; Short=DoPMM {ECO:0000303|PubMed:27987037}; EC=5.4.2.8 {ECO:0000305|PubMed:27987037};
Bs_28918.4	0.1	0	0.05	1.07	0.91	0.95	1.95	1.8	1.26	0.34	0.55	0.14	2	0	1	22	23	22	44	43	22	7	11	2	NA	NA	NA	NA	-2.57405	9.9045e-06	3.42065e-05	down	NA	NA	NA	NA	5.33083	1.52648e-08	6.34362e-08	up	0.936873	0.0103961	0.0247371	false	1248	K17497 phosphomannomutase [EC:5.4.2.8] | (RefSeq) phosphomannomutase-like (A)	ko00051: Fructose and mannose metabolism; ko00520: Amino sugar and nucleotide sugar metabolism; ko01100: Metabolic pathways; ko01110: Biosynthesis of secondary metabolites; ko01240: Biosynthesis of cofactors; ko01250: Biosynthesis of nucleotide sugars	Phosphomannomutase [Dendrobium catenatum]	PMM_DENOF RecName: Full=Phosphomannomutase {ECO:0000303|PubMed:27987037}; Short=DoPMM {ECO:0000303|PubMed:27987037}; EC=5.4.2.8 {ECO:0000305|PubMed:27987037};
mannose-1-phosphate guanylyltransferase (GMPP,EC 2.7.7.13)
Bs_30427.1	1.44	1.01	2.2	1.42	2.36	1.61	3.04	2.09	1.06	0.4	0.76	1.23	81	63	120	73	149	91	166	125	45	21	39	56	0.137472	0.712949	0.796505	false	-1.58158	0.00360981	0.00830825	down	-1.09547	0.0298652	0.052535	false	0.453043	0.336954	0.429672	false	0.337103	0.432983	0.554694	false	2615	K00966 mannose-1-phosphate guanylyltransferase [EC:2.7.7.13] | (RefSeq) probable mannose-1-phosphate guanylyltransferase 1 (A)	ko00051: Fructose and mannose metabolism; ko00520: Amino sugar and nucleotide sugar metabolism; ko01100: Metabolic pathways; ko01110: Biosynthesis of secondary metabolites; ko01240: Biosynthesis of cofactors; ko01250: Biosynthesis of nucleotide sugars	hypothetical protein IEQ34_013563 [Dendrobium chrysotoxum]	GMPP1_ORYSJ RecName: Full=Probable mannose-1-phosphate guanylyltransferase 1; EC=2.7.7.13;
Bs_43488.1	0	0	0	0	0	0	0	0.43	0	34.34	29.84	35.56	0	0	0	0	0	0	0	16	0	1233	1026	1072	NA	NA	NA	NA	7.74452	2.52247e-05	8.25229e-05	up	12.6378	1.18362e-26	2.54976e-25	up	NA	NA	NA	NA	NA	NA	NA	NA	1823	K00966 mannose-1-phosphate guanylyltransferase [EC:2.7.7.13] | (RefSeq) mannose-1-phosphate guanyltransferase alpha (A)	ko00051: Fructose and mannose metabolism; ko00520: Amino sugar and nucleotide sugar metabolism; ko01100: Metabolic pathways; ko01110: Biosynthesis of secondary metabolites; ko01240: Biosynthesis of cofactors; ko01250: Biosynthesis of nucleotide sugars	hypothetical protein KFK09_009271 [Dendrobium nobile]	GMPP2_ORYSJ RecName: Full=Probable mannose-1-phosphate guanylyltransferase 2; EC=2.7.7.13;
Bs_43488.2	16.14	30.93	20.71	37.3	24.56	19.46	0	0	0.31	0	4.29	0	587	1254	730	1253	1008	725	0	0	8	0	145	0	0.198135	0.593711	0.700532	false	NA	NA	NA	NA	-4.08053	0.125136	0.185422	false	-7.87463	7.56269e-06	2.30763e-05	down	-8.05485	4.66083e-06	2.04305e-05	down	1804	K00966 mannose-1-phosphate guanylyltransferase [EC:2.7.7.13] | (RefSeq) mannose-1-phosphate guanyltransferase alpha (A)	ko00051: Fructose and mannose metabolism; ko00520: Amino sugar and nucleotide sugar metabolism; ko01100: Metabolic pathways; ko01110: Biosynthesis of secondary metabolites; ko01240: Biosynthesis of cofactors; ko01250: Biosynthesis of nucleotide sugars	hypothetical protein KFK09_009271 [Dendrobium nobile]	GMPP2_ORYSJ RecName: Full=Probable mannose-1-phosphate guanylyltransferase 2; EC=2.7.7.13;
Bs_43488.3	7.19	7.27	9.61	5.11	6.3	7.12	5.09	3.69	4.11	0.45	1.36	1.43	291	328	377	191	287	294	202	159	128	17	51	47	-0.440081	0.0212013	0.0450664	false	-2.19957	3.92425e-07	1.62733e-06	down	-3.01852	2.08545e-14	1.85762e-13	down	-0.852551	1.89972e-05	5.5574e-05	false	-0.392517	0.0610881	0.113383	false	1973	K00966 mannose-1-phosphate guanylyltransferase [EC:2.7.7.13] | (RefSeq) mannose-1-phosphate guanyltransferase alpha (A)	ko00051: Fructose and mannose metabolism; ko00520: Amino sugar and nucleotide sugar metabolism; ko01100: Metabolic pathways; ko01110: Biosynthesis of secondary metabolites; ko01240: Biosynthesis of cofactors; ko01250: Biosynthesis of nucleotide sugars	hypothetical protein KFK09_009271 [Dendrobium nobile]	GMPP2_ORYSJ RecName: Full=Probable mannose-1-phosphate guanylyltransferase 2; EC=2.7.7.13;
Bs_43488.4	16.05	17.07	4.41	0	0	0	8.88	8.45	8.76	19.47	19.09	16.58	592	702	157	0	0	0	322	333	248	700	657	500	-11.3879	8.85115e-15	1.04295e-13	down	0.899203	8.96977e-17	1.07194e-15	false	0.455092	0.422761	0.516273	false	-0.476075	0.271193	0.358788	false	10.9308	3.1798e-20	6.81895e-19	up	1825	K00966 mannose-1-phosphate guanylyltransferase [EC:2.7.7.13] | (RefSeq) mannose-1-phosphate guanyltransferase alpha (A)	ko00051: Fructose and mannose metabolism; ko00520: Amino sugar and nucleotide sugar metabolism; ko01100: Metabolic pathways; ko01110: Biosynthesis of secondary metabolites; ko01240: Biosynthesis of cofactors; ko01250: Biosynthesis of nucleotide sugars	hypothetical protein KFK09_009271 [Dendrobium nobile]	GMPP2_ORYSJ RecName: Full=Probable mannose-1-phosphate guanylyltransferase 2; EC=2.7.7.13;
Bs_43488.6	9.15	7.14	15.83	23.54	25.45	26.44	0	0	0	1.71	0.55	0.67	332	289	557	790	1043	984	0	0	0	60	18	19	1.17062	9.45716e-06	3.7499e-05	up	NA	NA	NA	NA	-3.57815	1.49895e-13	1.21591e-12	down	-10.8931	1.17013e-18	1.36641e-17	down	-12.0438	2.2829e-24	6.26511e-23	down	1802	K00966 mannose-1-phosphate guanylyltransferase [EC:2.7.7.13] | (RefSeq) mannose-1-phosphate guanyltransferase alpha (A)	ko00051: Fructose and mannose metabolism; ko00520: Amino sugar and nucleotide sugar metabolism; ko01100: Metabolic pathways; ko01110: Biosynthesis of secondary metabolites; ko01240: Biosynthesis of cofactors; ko01250: Biosynthesis of nucleotide sugars	hypothetical protein KFK09_009271 [Dendrobium nobile]	GMPP2_ORYSJ RecName: Full=Probable mannose-1-phosphate guanylyltransferase 2; EC=2.7.7.13;
Bs_43488.8	13.49	4.97	12.02	10.47	19.19	22.06	45.52	54.79	50.52	11.15	8.26	13.6	498	204	430	357	800	835	1654	2163	1433	401	284	411	0.700783	0.187836	0.287774	false	-2.37961	8.70101e-46	4.52071e-44	down	0.00992084	0.978546	0.985342	false	2.35315	4.73173e-08	1.8423e-07	up	1.67172	3.32668e-07	1.71093e-06	up	1827	K00966 mannose-1-phosphate guanylyltransferase [EC:2.7.7.13] | (RefSeq) mannose-1-phosphate guanyltransferase alpha (A)	ko00051: Fructose and mannose metabolism; ko00520: Amino sugar and nucleotide sugar metabolism; ko01100: Metabolic pathways; ko01110: Biosynthesis of secondary metabolites; ko01240: Biosynthesis of cofactors; ko01250: Biosynthesis of nucleotide sugars	hypothetical protein KFK09_009271 [Dendrobium nobile]	GMPP2_ORYSJ RecName: Full=Probable mannose-1-phosphate guanylyltransferase 2; EC=2.7.7.13;
Bs_56754.0	5.12	6.66	4.96	1.59	0.13	2.16	4.01	5.16	8.69	2.92	2.45	4.03	130	188	121	37	3	56	101	140	169	72	58	83	-2.17648	0.00560429	0.0137586	down	-1.11638	0.00223305	0.00535509	down	-0.940994	0.000294328	0.00074913	false	0.141874	0.660943	0.73821	false	2.34497	0.00413332	0.0108882	up	1356	K00966 mannose-1-phosphate guanylyltransferase [EC:2.7.7.13] | (RefSeq) probable mannose-1-phosphate guanylyltransferase 2 (A)	ko00051: Fructose and mannose metabolism; ko00520: Amino sugar and nucleotide sugar metabolism; ko01100: Metabolic pathways; ko01110: Biosynthesis of secondary metabolites; ko01240: Biosynthesis of cofactors; ko01250: Biosynthesis of nucleotide sugars	hypothetical protein IEQ34_016942 [Dendrobium chrysotoxum]	GMPP3_ORYSJ RecName: Full=Probable mannose-1-phosphate guanylyltransferase 3; EC=2.7.7.13;
Bs_56754.1	2.9	2.55	4.15	3.49	4.55	5.15	8.52	7.6	4.84	5.16	3.99	4.07	81	80	113	90	145	149	238	229	104	141	104	94	0.406289	0.15462	0.245156	false	-0.859861	0.00170949	0.00419673	false	0.366655	0.170598	0.242319	false	1.19047	0.000124555	0.000329911	up	0.805119	0.00526797	0.0135403	false	1471	K00966 mannose-1-phosphate guanylyltransferase [EC:2.7.7.13] | (RefSeq) probable mannose-1-phosphate guanylyltransferase 2 (A)	ko00051: Fructose and mannose metabolism; ko00520: Amino sugar and nucleotide sugar metabolism; ko01100: Metabolic pathways; ko01110: Biosynthesis of secondary metabolites; ko01240: Biosynthesis of cofactors; ko01250: Biosynthesis of nucleotide sugars	hypothetical protein IEQ34_016942 [Dendrobium chrysotoxum]	GMPP3_ORYSJ RecName: Full=Probable mannose-1-phosphate guanylyltransferase 3; EC=2.7.7.13;
Bs_56754.2	2.92	2.5	3.73	3.42	2.89	3.12	0.51	0.63	0.21	3.82	0.94	1.42	31	29	38	33	35	36	5	7	1	39	9	12	0.0215121	0.948145	0.965937	false	NA	NA	NA	NA	-0.671519	0.269214	0.35671	false	-2.77982	4.51077e-06	1.41244e-05	down	-2.77811	2.55898e-06	1.16395e-05	down	759	K00966 mannose-1-phosphate guanylyltransferase [EC:2.7.7.13] | (RefSeq) mannose-1-phosphate guanylyltransferase 1-like (A)	ko00051: Fructose and mannose metabolism; ko00520: Amino sugar and nucleotide sugar metabolism; ko01100: Metabolic pathways; ko01110: Biosynthesis of secondary metabolites; ko01240: Biosynthesis of cofactors; ko01250: Biosynthesis of nucleotide sugars	mannose-1-phosphate guanylyltransferase-like protein [Trifolium medium]	GMPP1_ARATH RecName: Full=Mannose-1-phosphate guanylyltransferase 1 {ECO:0000305|PubMed:10097187}; EC=2.7.7.13 {ECO:0000269|PubMed:10097187}; AltName: Full=GDP-mannose pyrophosphorylase 1 {ECO:0000303|Ref.1, ECO:0000303|Ref.3}; AltName: Full=Protein CYTOKINESIS DEFECTIVE 1 {ECO:0000303|PubMed:11226227, ECO:0000303|PubMed:9750345, ECO:0000303|Ref.2}; AltName: Full=Protein EMBRYO DEFECTIVE 101 {ECO…
Bs_56754.3	0.2	0.12	0.12	0	0	0	1.04	2.22	0	1.63	0.03	0	6	4	3	0	0	0	32	76	0	51	1	0	NA	NA	NA	NA	-1.13046	0.681758	0.760928	false	NA	NA	NA	NA	3.07933	0.0193054	0.0354498	up	7.71541	0.0484411	0.0934241	false	1634	K00966 mannose-1-phosphate guanylyltransferase [EC:2.7.7.13] | (RefSeq) probable mannose-1-phosphate guanylyltransferase 2 (A)	ko00051: Fructose and mannose metabolism; ko00520: Amino sugar and nucleotide sugar metabolism; ko01100: Metabolic pathways; ko01110: Biosynthesis of secondary metabolites; ko01240: Biosynthesis of cofactors; ko01250: Biosynthesis of nucleotide sugars	hypothetical protein IEQ34_016942 [Dendrobium chrysotoxum]	GMPP3_ORYSJ RecName: Full=Probable mannose-1-phosphate guanylyltransferase 3; EC=2.7.7.13;
Bs_56754.4	4.07	4.22	5.4	2.16	1.26	1.45	3.71	4.31	5.27	4.65	5.53	5.26	122	141	157	60	42	45	110	139	122	136	155	129	-1.56236	2.86092e-08	1.56089e-07	down	0.0316344	0.875648	0.911592	false	0.0760272	0.688462	0.758592	false	0.0100208	0.963492	0.974622	false	1.59262	6.84915e-08	3.85997e-07	up	1550	K00966 mannose-1-phosphate guanylyltransferase [EC:2.7.7.13] | (RefSeq) probable mannose-1-phosphate guanylyltransferase 2 (A)	ko00051: Fructose and mannose metabolism; ko00520: Amino sugar and nucleotide sugar metabolism; ko01100: Metabolic pathways; ko01110: Biosynthesis of secondary metabolites; ko01240: Biosynthesis of cofactors; ko01250: Biosynthesis of nucleotide sugars	mannose-1-phosphate guanylyltransferase 3 [Dendrobium officinale]	GMPP3_ORYSJ RecName: Full=Probable mannose-1-phosphate guanylyltransferase 3; EC=2.7.7.13;
Bs_56754.5	1.22	3.26	0.64	8.11	8.08	7.18	2.65	1.84	4.1	2.85	3.17	2.88	35	104	17	215	262	212	75	56	90	79	85	67	2.13957	4.98309e-05	0.000178601	up	-0.126211	0.71673	0.789141	false	0.702033	0.225286	0.307085	false	0.801658	0.208891	0.287584	false	-1.33006	9.5586e-06	4.01074e-05	down	1493	K00966 mannose-1-phosphate guanylyltransferase [EC:2.7.7.13] | (RefSeq) probable mannose-1-phosphate guanylyltransferase 2 (A)	ko00051: Fructose and mannose metabolism; ko00520: Amino sugar and nucleotide sugar metabolism; ko01100: Metabolic pathways; ko01110: Biosynthesis of secondary metabolites; ko01240: Biosynthesis of cofactors; ko01250: Biosynthesis of nucleotide sugars	hypothetical protein IEQ34_016942 [Dendrobium chrysotoxum]	GMPP3_ORYSJ RecName: Full=Probable mannose-1-phosphate guanylyltransferase 3; EC=2.7.7.13;
Bs_56754.6	3.93	2.8	3.62	0.71	0.98	0.65	0	0	0	0	0	0	110	87	98	18	31	18	0	0	0	0	0	0	-2.22017	4.35361e-12	3.87161e-11	down	NA	NA	NA	NA	-8.99156	1.58337e-13	1.28029e-12	down	-8.88164	3.32006e-13	2.38744e-12	down	NA	NA	NA	NA	1467	K00966 mannose-1-phosphate guanylyltransferase [EC:2.7.7.13] | (RefSeq) probable mannose-1-phosphate guanylyltransferase 2 (A)	ko00051: Fructose and mannose metabolism; ko00520: Amino sugar and nucleotide sugar metabolism; ko01100: Metabolic pathways; ko01110: Biosynthesis of secondary metabolites; ko01240: Biosynthesis of cofactors; ko01250: Biosynthesis of nucleotide sugars	hypothetical protein IEQ34_016942 [Dendrobium chrysotoxum]	GMPP3_ORYSJ RecName: Full=Probable mannose-1-phosphate guanylyltransferase 3; EC=2.7.7.13;
Bs_60083.0	0.72	1.16	0.3	0.46	0.81	1.12	6.2	4.49	4.07	0.89	0.92	1.24	5	9	2	3	6	9	48	34	22	6	6	7	NA	NA	NA	NA	-2.56851	1.15922e-06	4.52118e-06	down	NA	NA	NA	NA	2.88504	1.5609e-06	5.13649e-06	up	2.77944	1.35608e-06	6.4102e-06	up	609	K00966 mannose-1-phosphate guanylyltransferase [EC:2.7.7.13] | (RefSeq) probable mannose-1-phosphate guanylyltransferase 2 (A)	ko00051: Fructose and mannose metabolism; ko00520: Amino sugar and nucleotide sugar metabolism; ko01100: Metabolic pathways; ko01110: Biosynthesis of secondary metabolites; ko01240: Biosynthesis of cofactors; ko01250: Biosynthesis of nucleotide sugars	hypothetical protein DKX38_012417 [Salix brachista]	GMPP2_ARATH RecName: Full=Probable mannose-1-phosphate guanylyltransferase 2; EC=2.7.7.13;
Sucrose synthase,(SuS, EC 2.4.1.13)
Bs_23430.2	32.46	34.89	35.16	21.98	20.89	21.17	13.75	17.76	17.73	9.24	9.8	8.4	1295	1553	1361	811	940	864	539	757	543	359	365	274	-0.744731	1.05962e-41	4.79701e-40	false	-1.02384	1.21051e-13	1.06937e-12	down	-1.99931	7.89711e-142	2.35721e-139	down	-1.01239	5.11518e-22	7.32658e-21	down	-0.249115	0.0234008	0.050217	false	1948	K00695 sucrose synthase [EC:2.4.1.13] | (RefSeq) sucrose synthase 2 (A)	ko00500: Starch and sucrose metabolism; ko01100: Metabolic pathways; ko01110: Biosynthesis of secondary metabolites	sucrose synthase [x Mokara cv. 'Yellow']	SUS1_TULGE RecName: Full=Sucrose synthase 1; EC=2.4.1.13; AltName: Full=Sucrose-UDP glucosyltransferase 1;
Bs_23430.3	7.99	7.69	8.09	0.65	0.57	1.4	0.35	0	0.59	0.65	1.39	0	332	357	326	25	26	59	14	0	18	26	54	0	-3.2568	8.27756e-23	1.72914e-21	down	0.992371	0.565396	0.660703	false	-3.64248	0.010336	0.0201845	down	-4.67313	0.000171016	0.000444295	down	-1.40261	0.204612	0.30772	false	2019	K00695 sucrose synthase [EC:2.4.1.13] | (RefSeq) sucrose synthase 2 (A)	ko00500: Starch and sucrose metabolism; ko01100: Metabolic pathways; ko01110: Biosynthesis of secondary metabolites	sucrose synthase [x Mokara cv. 'Yellow']	SUS1_TULGE RecName: Full=Sucrose synthase 1; EC=2.4.1.13; AltName: Full=Sucrose-UDP glucosyltransferase 1;
Bs_23430.4	0.94	0.93	1.28	0.11	1.1	0.52	0.49	0.49	0.16	0.32	0.27	0.26	40	45	53	4	53	23	20	22	5	13	10	9	-0.928845	0.205676	0.309783	false	NA	NA	NA	NA	-2.03881	4.66232e-07	1.67051e-06	down	-1.42963	0.00277879	0.00604057	down	NA	NA	NA	NA	2096	K00695 sucrose synthase [EC:2.4.1.13] | (RefSeq) sucrose synthase 2 (A)	ko00500: Starch and sucrose metabolism; ko01100: Metabolic pathways; ko01110: Biosynthesis of secondary metabolites	sucrose synthase [x Mokara cv. 'Yellow']	SUS1_TULGE RecName: Full=Sucrose synthase 1; EC=2.4.1.13; AltName: Full=Sucrose-UDP glucosyltransferase 1;
Bs_23430.5	28.72	25.03	18.32	15.03	14.87	11.55	14.33	6.85	7.05	4.58	5.22	5.53	489	472	299	235	286	207	247	125	92	75	82	77	-0.8496	2.41257e-05	9.01738e-05	false	-1.10244	0.00260469	0.0061613	down	-2.34153	4.04643e-25	8.02068e-24	down	-1.27104	0.000226873	0.000580642	down	-0.402961	0.230447	0.338107	false	1014	K00695 sucrose synthase [EC:2.4.1.13] | (RefSeq) sucrose synthase 2-like (A)	ko00500: Starch and sucrose metabolism; ko01100: Metabolic pathways; ko01110: Biosynthesis of secondary metabolites	sucrose synthase [x Mokara cv. 'Yellow']	SUS1_TULGE RecName: Full=Sucrose synthase 1; EC=2.4.1.13; AltName: Full=Sucrose-UDP glucosyltransferase 1;
Bs_23430.6	5.24	11.63	14.01	2.46	3.5	1.32	1.47	0	0.35	0	0	0	24	48	29	1	7	1	7	0	10	0	0	0	-3.56889	3.4544e-06	1.45347e-05	down	NA	NA	NA	NA	-7.41495	7.89013e-09	3.53407e-08	down	-2.25136	0.0157741	0.029542	down	NA	NA	NA	NA	1872	K00695 sucrose synthase [EC:2.4.1.13] | (RefSeq) sucrose synthase 2 (A)	ko00500: Starch and sucrose metabolism; ko01100: Metabolic pathways; ko01110: Biosynthesis of secondary metabolites	sucrose synthase [x Mokara cv. 'Yellow']	SUS1_TULGE RecName: Full=Sucrose synthase 1; EC=2.4.1.13; AltName: Full=Sucrose-UDP glucosyltransferase 1;
Bs_23430.7	2.12	2.01	2.3	0.26	0	0	0.05	0.1	0.18	0.71	0.54	0.81	62	65	65	7	0	0	1	3	4	20	14	19	-4.77116	5.73655e-07	2.64445e-06	down	NA	NA	NA	NA	-1.77848	3.95358e-08	1.60238e-07	down	-4.40045	1.54956e-13	1.15302e-12	down	NA	NA	NA	NA	1515	K00695 sucrose synthase [EC:2.4.1.13] | (RefSeq) sucrose synthase 2 (A)	ko00500: Starch and sucrose metabolism; ko01100: Metabolic pathways; ko01110: Biosynthesis of secondary metabolites	sucrose synthase [x Mokara cv. 'Yellow']	SUS1_TULGE RecName: Full=Sucrose synthase 1; EC=2.4.1.13; AltName: Full=Sucrose-UDP glucosyltransferase 1;
Bs_32256.0	2.79	3.01	3.5	6.85	5.83	7.34	3.43	3.37	3.49	4.29	3.49	2.48	90	109	108	205	214	246	109	118	86	135	105	66	1.06089	5.88673e-09	3.54345e-08	up	-0.183783	0.475688	0.579142	false	0.0552823	0.83404	0.87607	false	0.205391	0.265125	0.351938	false	-0.835675	1.65192e-06	7.71281e-06	false	1872	no KO assigned | (RefSeq) gallate 1-beta-glucosyltransferase-like (A)	--	limonoid UDP-glucosyltransferase-like [Phalaenopsis equestris]	GGT_QUERO RecName: Full=Gallate 1-beta-glucosyltransferase {ECO:0000303|PubMed:24412325}; EC=2.4.1.136 {ECO:0000269|PubMed:24412325}; AltName: Full=UDP-glucose:gallate glucosyltransferase {ECO:0000303|PubMed:24412325}; AltName: Full=Vanillate 1-beta-glucosyltransferase {ECO:0000305};
Bs_33862.1	4.63	3.49	4.1	3.29	2.75	0	0	0	0	0	0	0.06	267	225	230	176	179	0	0	0	0	0	0	3	-1.09693	0.525619	0.640735	false	NA	NA	NA	NA	-7.83619	9.43701e-20	1.32121e-18	down	-10.1701	2.20684e-17	2.32292e-16	down	-9.05769	0.0204486	0.0447362	down	2678	K00695 sucrose synthase [EC:2.4.1.13] | (RefSeq) sucrose synthase 2-like (A)	ko00500: Starch and sucrose metabolism; ko01100: Metabolic pathways; ko01110: Biosynthesis of secondary metabolites	PREDICTED: sucrose synthase 2-like [Musa acuminata subsp. malaccensis]	SUS2_TULGE RecName: Full=Sucrose synthase 2; EC=2.4.1.13; AltName: Full=Sucrose-UDP glucosyltransferase 2;
Bs_33862.12	4.98	4.42	7.36	0.73	1.58	1.01	0.46	1.47	0	1.18	1.27	0.44	91	90	130	12	32	19	8	29	0	21	21	6	-2.40199	1.07696e-09	7.1792e-09	down	NA	NA	NA	NA	-2.65558	3.46511e-09	1.63818e-08	down	-3.04677	0.000753056	0.00179652	down	-0.619831	0.588302	0.696573	false	1070	K00695 sucrose synthase [EC:2.4.1.13] | (RefSeq) sucrose synthase 2 (A)	ko00500: Starch and sucrose metabolism; ko01100: Metabolic pathways; ko01110: Biosynthesis of secondary metabolites	sucrose synthase 2 [Dendrobium catenatum]	SUS2_TULGE RecName: Full=Sucrose synthase 2; EC=2.4.1.13; AltName: Full=Sucrose-UDP glucosyltransferase 2;
Bs_33862.13	4.25	6.12	4	16.98	17.43	20.16	22.05	23.29	29.2	24.83	27.5	26.04	204	328	186	754	944	986	1035	1193	1077	1163	1234	1024	1.8588	8.39447e-27	2.17634e-25	up	-0.104094	0.377231	0.482615	false	2.34648	9.88948e-52	5.16163e-50	up	2.41803	2.29759e-39	7.08363e-38	up	0.577821	9.65805e-06	4.04895e-05	false	2279	K00695 sucrose synthase [EC:2.4.1.13] | (RefSeq) sucrose synthase 2 (A)	ko00500: Starch and sucrose metabolism; ko01100: Metabolic pathways; ko01110: Biosynthesis of secondary metabolites	sucrose synthase [Bletilla striata]	SUS2_TULGE RecName: Full=Sucrose synthase 2; EC=2.4.1.13; AltName: Full=Sucrose-UDP glucosyltransferase 2;
Bs_33862.14	18.59	20.64	19.98	49.3	45.71	49.84	18.55	26.06	25.05	78.8	64.94	72.74	1367	1696	1429	3357	3789	3712	1325	2045	1416	5659	4471	4385	1.21916	2.47205e-97	3.36768e-95	up	1.46187	1.43099e-26	3.31619e-25	up	1.77123	3.61426e-107	5.87402e-105	up	0.274447	0.0343885	0.0594338	false	-0.925911	1.45373e-13	1.66363e-12	false	3322	K00695 sucrose synthase [EC:2.4.1.13] | (RefSeq) sucrose synthase 2 (A)	ko00500: Starch and sucrose metabolism; ko01100: Metabolic pathways; ko01110: Biosynthesis of secondary metabolites	sucrose synthase [Bletilla striata]	SUS2_TULGE RecName: Full=Sucrose synthase 2; EC=2.4.1.13; AltName: Full=Sucrose-UDP glucosyltransferase 2;
Bs_33862.15	107.08	98.91	95.58	152.18	158.32	136.22	136.31	118.14	121.75	500.1	549.86	477.81	5662	5838	4908	7443	9438	7327	7035	6668	4945	25795	27182	20695	0.497016	6.9665e-14	7.52449e-13	false	1.84457	3.22187e-114	6.78437e-112	up	2.24091	8.94797e-202	4.69707e-199	up	0.362055	2.19372e-06	7.10858e-06	false	-0.115905	0.122895	0.202911	false	2477	K00695 sucrose synthase [EC:2.4.1.13] | (RefSeq) sucrose synthase 2 (A)	ko00500: Starch and sucrose metabolism; ko01100: Metabolic pathways; ko01110: Biosynthesis of secondary metabolites	sucrose synthase [Bletilla striata]	SUS2_TULGE RecName: Full=Sucrose synthase 2; EC=2.4.1.13; AltName: Full=Sucrose-UDP glucosyltransferase 2;
Bs_33862.16	789.81	808.86	818.05	1001.67	1003.77	976.54	2266.91	2522.83	2612.76	1909.26	1828.66	1833.68	51345	58729	51687	60256	73534	64375	143359	174986	130487	121108	111194	97653	0.232501	2.40994e-42	1.11371e-40	false	-0.585388	1.17926e-17	1.51914e-16	false	1.1052	6.8989e-276	6.17777e-273	up	1.65582	7.91186e-156	1.88646e-153	up	1.44274	2.21362e-121	7.10998e-119	up	2972	K00695 sucrose synthase [EC:2.4.1.13] | (RefSeq) sucrose synthase 2 (A)	ko00500: Starch and sucrose metabolism; ko01100: Metabolic pathways; ko01110: Biosynthesis of secondary metabolites	sucrose synthase [Bletilla striata]	SUS2_TULGE RecName: Full=Sucrose synthase 2; EC=2.4.1.13; AltName: Full=Sucrose-UDP glucosyltransferase 2;
Bs_33862.17	3.45	4.08	3.11	6.32	7.3	7	8.36	9.9	11.31	13.29	12.75	10.03	318	421	279	540	760	652	747	975	802	1198	1102	759	0.88166	7.79518e-13	7.50144e-12	false	0.117176	0.447601	0.552519	false	1.66351	1.27343e-28	3.03214e-27	up	1.51156	2.83271e-23	4.3883e-22	up	0.648212	4.22122e-07	2.14178e-06	false	4089	K00695 sucrose synthase [EC:2.4.1.13] | (RefSeq) sucrose synthase 2 (A)	ko00500: Starch and sucrose metabolism; ko01100: Metabolic pathways; ko01110: Biosynthesis of secondary metabolites	sucrose synthase [Bletilla striata]	SUS2_TULGE RecName: Full=Sucrose synthase 2; EC=2.4.1.13; AltName: Full=Sucrose-UDP glucosyltransferase 2;
Bs_33862.18	0.46	0.16	0.18	1.06	1.45	1.37	0.99	2.52	1.48	2.21	3.48	3.27	14	5	5	29	49	42	29	81	34	65	97	80	2.23539	6.05681e-05	0.000214214	up	0.6548	0.119938	0.186339	false	3.40922	8.41982e-12	5.59065e-11	up	2.71191	2.55338e-05	7.34525e-05	up	0.500525	0.256909	0.368783	false	1550	K00695 sucrose synthase [EC:2.4.1.13] | (RefSeq) sucrose synthase 2 (A)	ko00500: Starch and sucrose metabolism; ko01100: Metabolic pathways; ko01110: Biosynthesis of secondary metabolites	sucrose synthase [Bletilla striata]	SUS1_TULGE RecName: Full=Sucrose synthase 1; EC=2.4.1.13; AltName: Full=Sucrose-UDP glucosyltransferase 1;
Bs_33862.6	30.14	29.02	28.28	17.17	16.33	14.43	13.02	14.74	14.44	7.12	7.16	7.61	717	771	650	374	440	357	310	376	265	164	158	148	-0.928413	4.59808e-29	1.32687e-27	false	-1.14957	4.49186e-20	6.98896e-19	down	-2.10595	4.92423e-94	6.35268e-92	down	-0.990689	3.43279e-30	7.44088e-29	false	-0.0430552	0.680284	0.773119	false	1325	K00695 sucrose synthase [EC:2.4.1.13] | (RefSeq) sucrose synthase 2 (A)	ko00500: Starch and sucrose metabolism; ko01100: Metabolic pathways; ko01110: Biosynthesis of secondary metabolites	hypothetical protein KFK09_019783 [Dendrobium nobile]	SUS2_TULGE RecName: Full=Sucrose synthase 2; EC=2.4.1.13; AltName: Full=Sucrose-UDP glucosyltransferase 2;
Bs_33862.7	1042.11	930.33	930.6	1086.54	995.23	886.57	2090.71	2298.66	2372.35	2164.68	2352.2	2089.22	39655	39470	34328	38207	42734	34542	78201	93449	69340	80301	83594	65100	-0.0341402	0.66614	0.759283	false	-0.21544	0.00326491	0.00758017	false	1.08638	5.01934e-48	2.37542e-46	up	1.26723	7.44281e-64	4.3364e-62	up	1.32037	1.37656e-59	1.32348e-57	up	1872	K00695 sucrose synthase [EC:2.4.1.13] | (RefSeq) sucrose synthase 2 (A)	ko00500: Starch and sucrose metabolism; ko01100: Metabolic pathways; ko01110: Biosynthesis of secondary metabolites	sucrose synthase [Bletilla striata]	SUS2_TULGE RecName: Full=Sucrose synthase 2; EC=2.4.1.13; AltName: Full=Sucrose-UDP glucosyltransferase 2;
Bs_33862.8	6.52	6.24	5.29	12.12	10.88	11.16	11.49	11.72	10.6	24.75	21.03	23.62	585	626	462	1008	1100	1012	999	1122	731	2170	1768	1739	0.845805	3.6203e-18	5.63551e-17	false	0.864538	3.71903e-26	8.41372e-25	false	1.84311	7.0665e-73	6.21811e-71	up	0.943663	2.3801e-22	3.48182e-21	false	0.118792	0.0944999	0.163186	false	3986	K00695 sucrose synthase [EC:2.4.1.13] | (RefSeq) sucrose synthase 2 (A)	ko00500: Starch and sucrose metabolism; ko01100: Metabolic pathways; ko01110: Biosynthesis of secondary metabolites	sucrose synthase 2 [Dendrobium catenatum]	SUS2_TULGE RecName: Full=Sucrose synthase 2; EC=2.4.1.13; AltName: Full=Sucrose-UDP glucosyltransferase 2;
Bs_39206.0	1.79	1.71	1.97	1.13	1.1	0	0	0	0	0	0	0	106	113	113	62	73	0	0	0	0	0	0	0	-1.37655	0.369979	0.492863	false	NA	NA	NA	NA	-9.15455	2.81518e-14	2.47291e-13	down	-9.04473	5.93214e-14	4.60058e-13	down	-7.65227	0.0502628	0.0963929	false	2730	K00695 sucrose synthase [EC:2.4.1.13] | (RefSeq) sucrose synthase 1-like (A)	ko00500: Starch and sucrose metabolism; ko01100: Metabolic pathways; ko01110: Biosynthesis of secondary metabolites	unnamed protein product [Musa acuminata subsp. malaccensis]	SUS1_TULGE RecName: Full=Sucrose synthase 1; EC=2.4.1.13; AltName: Full=Sucrose-UDP glucosyltransferase 1;
Bs_50115.0	4.33	3.66	4.09	7.25	8.03	6.04	1.4	2.02	1.46	6.97	6.29	8.9	154	145	141	239	323	221	49	77	39	242	209	260	0.761157	3.33485e-06	1.4064e-05	false	1.99987	7.55572e-16	8.32117e-15	up	0.776597	4.1325e-05	0.000117631	false	-1.25679	9.56937e-08	3.58367e-07	down	-1.997	1.09342e-18	2.04979e-17	down	1776	K00695 sucrose synthase [EC:2.4.1.13] | (RefSeq) sucrose synthase 4-like (A)	ko00500: Starch and sucrose metabolism; ko01100: Metabolic pathways; ko01110: Biosynthesis of secondary metabolites	sucrose synthase 4-like [Phalaenopsis equestris]	SUS4_ORYSJ RecName: Full=Sucrose synthase 4; Short=OsSUS4; EC=2.4.1.13; AltName: Full=Sucrose-UDP glucosyltransferase 4;
Bs_50115.0	4.33	3.66	4.09	7.25	8.03	6.04	1.4	2.02	1.46	6.97	6.29	8.9	154	145	141	239	323	221	49	77	39	242	209	260	0.761157	3.33485e-06	1.4064e-05	false	1.99987	7.55572e-16	8.32117e-15	up	0.776597	4.1325e-05	0.000117631	false	-1.25679	9.56937e-08	3.58367e-07	down	-1.997	1.09342e-18	2.04979e-17	down	1776	K00695 sucrose synthase [EC:2.4.1.13] | (RefSeq) sucrose synthase 4-like (A)	ko00500: Starch and sucrose metabolism; ko01100: Metabolic pathways; ko01110: Biosynthesis of secondary metabolites	sucrose synthase 4-like [Phalaenopsis equestris]	SUS4_ORYSJ RecName: Full=Sucrose synthase 4; Short=OsSUS4; EC=2.4.1.13; AltName: Full=Sucrose-UDP glucosyltransferase 4;
Bs_51623.0	0.47	0.39	0.59	0.56	0.46	0.43	0.11	0.24	0	0.3	0.26	0.34	27	25	33	30	30	25	6	15	0	17	14	16	-0.064174	0.859454	0.905815	false	NA	NA	NA	NA	-0.782531	0.054793	0.089954	false	-1.96315	0.0243334	0.0436058	down	-1.87926	0.0356123	0.071953	false	2662	K00695 sucrose synthase [EC:2.4.1.13] | (RefSeq) sucrose synthase 2 (A)	ko00500: Starch and sucrose metabolism; ko01100: Metabolic pathways; ko01110: Biosynthesis of secondary metabolites	sucrose synthase [Litchi chinensis]	SUS2_PEA RecName: Full=Sucrose synthase 2; EC=2.4.1.13; AltName: Full=Sucrose-UDP glucosyltransferase 2;
Bs_55459.3	5.7	7.01	5.84	7.98	7.97	8.84	0.49	1.36	0.34	3.97	3.92	3.27	68	92	66	87	108	114	6	17	3	46	43	32	0.397728	0.059599	0.109965	false	2.13	0.000148642	0.000436851	up	-0.820814	0.00123934	0.00286842	false	-2.97832	1.34343e-09	6.44071e-09	down	-3.3554	8.86086e-13	9.29854e-12	down	809	K03844 alpha-1,2-mannosyltransferase [EC:2.4.1.131] | (RefSeq) alpha-1,2-mannosyltransferase (A)	ko00510: N-Glycan biosynthesis; ko00513: Various types of N-glycan biosynthesis; ko01100: Metabolic pathways	hypothetical protein IEQ34_003325 [Dendrobium chrysotoxum]	UP12_ORYSI RecName: Full=ACT domain-containing protein DS12, chloroplastic {ECO:0000305}; AltName: Full=Uncharacterized protein DS12 from 2D-PAGE of leaf; Flags: Precursor;
Bs_58542.0	2.46	2.11	1.42	3.66	3.04	2.45	0.78	0.34	0.75	5.72	5.72	5.92	84	81	47	116	118	86	26	12	19	192	183	166	0.54403	0.0640954	0.11705	false	3.09411	3.44277e-23	6.61069e-22	up	1.43508	7.16152e-10	3.72802e-09	up	-1.68142	0.000160742	0.000419119	down	-2.21118	1.70433e-08	1.04322e-07	down	1725	K03844 alpha-1,2-mannosyltransferase [EC:2.4.1.131] | (RefSeq) GDP-Man:Man(3)GlcNAc(2)-PP-Dol alpha-1,2-mannosyltransferase isoform X1 (A)	ko00510: N-Glycan biosynthesis; ko00513: Various types of N-glycan biosynthesis; ko01100: Metabolic pathways	GDP-Man:Man(3)GlcNAc(2)-PP-Dol alpha-1,2-mannosyltransferase isoform X2 [Dendrobium catenatum]	ALG11_ARATH RecName: Full=GDP-Man:Man(3)GlcNAc(2)-PP-Dol alpha-1,2-mannosyltransferase; EC=2.4.1.131; AltName: Full=Alpha-1,2-mannosyltransferase ALG11; AltName: Full=Asparagine-linked glycosylation protein 11; AltName: Full=Protein LEAF WILTING 3;
Bs_58542.2	7.92	4.68	7.13	9.01	10.18	7.3	5.32	6.42	6.2	13.08	15.39	13.02	260	171	227	274	378	246	173	225	156	419	472	350	0.362278	0.129707	0.211655	false	1.0276	1.40198e-13	1.22933e-12	up	0.974075	8.3382e-06	2.58045e-05	false	-0.0878041	0.713009	0.782009	false	-0.432189	0.0102051	0.0243335	false	1663	K03844 alpha-1,2-mannosyltransferase [EC:2.4.1.131] | (RefSeq) GDP-Man:Man(3)GlcNAc(2)-PP-Dol alpha-1,2-mannosyltransferase isoform X1 (A)	ko00510: N-Glycan biosynthesis; ko00513: Various types of N-glycan biosynthesis; ko01100: Metabolic pathways	GDP-Man:Man(3)GlcNAc(2)-PP-Dol alpha-1,2-mannosyltransferase isoform X1 [Dendrobium catenatum]	ALG11_ARATH RecName: Full=GDP-Man:Man(3)GlcNAc(2)-PP-Dol alpha-1,2-mannosyltransferase; EC=2.4.1.131; AltName: Full=Alpha-1,2-mannosyltransferase ALG11; AltName: Full=Asparagine-linked glycosylation protein 11; AltName: Full=Protein LEAF WILTING 3;
Bs_58542.3	10.07	10.66	13.22	10.67	12.58	13.39	18.49	14.81	15.97	6.05	6.25	9.94	272	317	299	243	315	321	494	392	309	160	138	194	-0.0764335	0.54288	0.655996	false	-1.4002	3.67183e-10	2.21032e-09	down	-0.759753	0.000179022	0.00046839	false	0.606669	9.22607e-05	0.000248338	false	0.703024	1.93216e-05	7.74025e-05	false	1628	K03844 alpha-1,2-mannosyltransferase [EC:2.4.1.131] | (RefSeq) GDP-Man:Man(3)GlcNAc(2)-PP-Dol alpha-1,2-mannosyltransferase isoform X1 (A)	ko00510: N-Glycan biosynthesis; ko00513: Various types of N-glycan biosynthesis; ko01100: Metabolic pathways	GDP-Man:Man(3)GlcNAc(2)-PP-Dol alpha-1,2-mannosyltransferase isoform X1 [Dendrobium catenatum]	ALG11_ARATH RecName: Full=GDP-Man:Man(3)GlcNAc(2)-PP-Dol alpha-1,2-mannosyltransferase; EC=2.4.1.131; AltName: Full=Alpha-1,2-mannosyltransferase ALG11; AltName: Full=Asparagine-linked glycosylation protein 11; AltName: Full=Protein LEAF WILTING 3;
Bs_58542.4	1.36	2.07	1.87	3.94	3.37	3.67	0.77	1.06	0.92	3.72	4.22	4.85	21	35	28	56	59	60	12	17	11	56	61	62	1.00941	0.000746946	0.00220065	up	2.03759	1.58712e-08	7.81585e-08	up	1.18317	0.000112719	0.000304009	up	-0.888449	0.036343	0.0624413	false	-1.87918	1.16801e-07	6.3738e-07	down	959	K03844 alpha-1,2-mannosyltransferase [EC:2.4.1.131] | (RefSeq) GDP-Man:Man(3)GlcNAc(2)-PP-Dol alpha-1,2-mannosyltransferase isoform X1 (A)	ko00510: N-Glycan biosynthesis; ko00513: Various types of N-glycan biosynthesis; ko01100: Metabolic pathways	GDP-Man:Man(3)GlcNAc(2)-PP-Dol alpha-1,2-mannosyltransferase isoform X1 [Dendrobium catenatum]	ALG11_ARATH RecName: Full=GDP-Man:Man(3)GlcNAc(2)-PP-Dol alpha-1,2-mannosyltransferase; EC=2.4.1.131; AltName: Full=Alpha-1,2-mannosyltransferase ALG11; AltName: Full=Asparagine-linked glycosylation protein 11; AltName: Full=Protein LEAF WILTING 3;
Bs_63692.0	11.25	9.42	9.79	5.88	5.34	5.07	5.24	3.65	4.42	6.44	7.85	8.17	371	348	315	181	197	172	170	130	113	209	241	221	-0.971433	7.7704e-13	7.47922e-12	false	0.565741	0.00431261	0.00978194	false	-0.543445	0.000209986	0.000545034	false	-1.14329	2.32393e-10	1.22867e-09	down	-0.152991	0.426722	0.548776	false	1678	no KO assigned | (RefSeq) gallate 1-beta-glucosyltransferase-like (A)	--	hypothetical protein IEQ34_020913 [Dendrobium chrysotoxum]	GGT_QUERO RecName: Full=Gallate 1-beta-glucosyltransferase {ECO:0000303|PubMed:24412325}; EC=2.4.1.136 {ECO:0000269|PubMed:24412325}; AltName: Full=UDP-glucose:gallate glucosyltransferase {ECO:0000303|PubMed:24412325}; AltName: Full=Vanillate 1-beta-glucosyltransferase {ECO:0000305};
Bs_67276.2	2.71	2.16	2.58	0.64	0.64	0.92	1.56	0.87	1.62	0.15	0.08	0.41	102	90	94	22	27	35	57	35	46	5	2	12	-1.83271	2.99538e-10	2.14527e-09	down	-2.99172	7.7007e-06	2.70107e-05	down	-3.81446	5.01567e-13	3.8375e-12	down	-0.853236	0.00698135	0.0140847	false	1.00186	0.0125552	0.0291938	up	1859	K03843 alpha-1,3/alpha-1,6-mannosyltransferase [EC:2.4.1.132 2.4.1.257] | (RefSeq) alpha-1,3/1,6-mannosyltransferase ALG2-like (A)	ko00510: N-Glycan biosynthesis; ko00513: Various types of N-glycan biosynthesis; ko01100: Metabolic pathways	hypothetical protein KFK09_003316 [Dendrobium nobile]	--
Bs_70249.0	0.03	0.08	0.13	0.03	0	0.51	0.35	0.49	0.69	0.35	0.77	0.87	1	3	4	1	0	17	11	17	17	11	23	23	NA	NA	NA	NA	0.200299	0.723525	0.794785	false	2.93414	0.000246235	0.000632825	up	NA	NA	NA	NA	NA	NA	NA	NA	1631	K23279 gallate 1-beta-glucosyltransferase [EC:2.4.1.136] | (RefSeq) cinnamate beta-D-glucosyltransferase (A)	ko00999: Biosynthesis of various plant secondary metabolites	cinnamate beta-D-glucosyltransferase [Rosa chinensis]	CGT_FRAAN RecName: Full=Cinnamate beta-D-glucosyltransferase {ECO:0000303|PubMed:16443693, ECO:0000303|PubMed:17323078}; EC=2.4.1.177 {ECO:0000269|PubMed:16443693, ECO:0000269|PubMed:17323078}; AltName: Full=UDP-glucose:cinnamate glucosyltransferase {ECO:0000303|PubMed:16443693}; Short=FaGT2 {ECO:0000303|PubMed:16443693};
Sucrose phosphate synthase (SPS, EC2.4.1.14)
Bs_40868.0	25.14	24.56	24.85	6.72	7.51	7.61	8.97	10.89	11.2	12.94	15.4	13.96	1196	1287	1136	295	384	362	426	557	415	603	683	544	-1.85949	5.7864e-140	1.30447e-137	down	0.249741	0.036686	0.0669254	false	-0.905646	1.24998e-30	3.2288e-29	false	-1.19113	5.93515e-40	1.86925e-38	down	0.689591	8.93024e-09	5.69782e-08	false	2562	K00737 beta-1,4-mannosyl-glycoprotein beta-1,4-N-acetylglucosaminyltransferase [EC:2.4.1.144] | (RefSeq) beta-1,4-mannosyl-glycoprotein 4-beta-N-acetylglucosaminyltransferase (A)	ko00510: N-Glycan biosynthesis; ko01100: Metabolic pathways	hypothetical protein KFK09_027046 [Dendrobium nobile]	--
Bs_52827.0	0.13	0.28	0.27	0.12	0.63	0.22	1.11	0.5	0.85	0	0.29	0	11	27	23	9	62	19	94	47	57	0	23	0	NA	NA	NA	NA	-3.29612	0.118108	0.183949	false	NA	NA	NA	NA	1.90807	5.65396e-05	0.000156144	up	1.48976	0.0252291	0.0535178	false	3926	K00696 sucrose-phosphate synthase [EC:2.4.1.14] | (RefSeq) sucrose-phosphate synthase (A)	ko00500: Starch and sucrose metabolism; ko01100: Metabolic pathways; ko01110: Biosynthesis of secondary metabolites	hypothetical protein IEQ34_000662 [Dendrobium chrysotoxum]	SPSA_MAIZE RecName: Full=Sucrose-phosphate synthase {ECO:0000303|PubMed:1840396}; EC=2.4.1.14 {ECO:0000269|PubMed:1840396}; AltName: Full=UDP-glucose-fructose-phosphate glucosyltransferase {ECO:0000303|PubMed:1840396};
Bs_52827.2	0.82	0.78	1.63	1.53	1.07	1.22	1.25	0.69	0.28	0.08	0.53	0.49	78	83	151	135	115	118	115	70	20	7	47	38	0.173665	0.624963	0.726102	false	-1.19665	0.12757	0.196312	false	-1.67176	0.0126649	0.0242391	down	-0.506494	0.380381	0.47497	false	-0.659092	0.200089	0.302059	false	4237	K00696 sucrose-phosphate synthase [EC:2.4.1.14] | (RefSeq) sucrose-phosphate synthase (A)	ko00500: Starch and sucrose metabolism; ko01100: Metabolic pathways; ko01110: Biosynthesis of secondary metabolites	hypothetical protein KFK09_000284 [Dendrobium nobile]	SPSA_MAIZE RecName: Full=Sucrose-phosphate synthase {ECO:0000303|PubMed:1840396}; EC=2.4.1.14 {ECO:0000269|PubMed:1840396}; AltName: Full=UDP-glucose-fructose-phosphate glucosyltransferase {ECO:0000303|PubMed:1840396};
Bs_52827.3	45.65	43.62	42.51	65.05	59.72	59.46	101.62	92.05	100.9	62.48	76.38	67.48	3702	3953	3353	4884	5456	4877	7994	7962	6287	4945	5797	4484	0.410132	1.6546e-15	2.07812e-14	false	-0.686854	8.76523e-16	9.5977e-15	false	0.546603	1.76228e-11	1.13036e-10	false	1.19879	1.16013e-93	1.2061e-91	up	0.807769	1.41563e-42	8.46661e-41	false	3629	K00696 sucrose-phosphate synthase [EC:2.4.1.14] | (RefSeq) sucrose-phosphate synthase (A)	ko00500: Starch and sucrose metabolism; ko01100: Metabolic pathways; ko01110: Biosynthesis of secondary metabolites	hypothetical protein IEQ34_000662 [Dendrobium chrysotoxum]	SPSA_MAIZE RecName: Full=Sucrose-phosphate synthase {ECO:0000303|PubMed:1840396}; EC=2.4.1.14 {ECO:0000269|PubMed:1840396}; AltName: Full=UDP-glucose-fructose-phosphate glucosyltransferase {ECO:0000303|PubMed:1840396};
Bs_52827.5	0.06	0	0	0.07	0.05	0.09	0.41	0.75	0.38	0.46	0.2	0.18	6	0	0	6	5	9	41	83	30	47	19	15	NA	NA	NA	NA	-1.04452	0.0521509	0.0910747	false	NA	NA	NA	NA	4.78245	2.0332e-06	6.60991e-06	up	3.14934	1.14665e-08	7.21938e-08	up	4614	K00696 sucrose-phosphate synthase [EC:2.4.1.14] | (RefSeq) sucrose-phosphate synthase (A)	ko00500: Starch and sucrose metabolism; ko01100: Metabolic pathways; ko01110: Biosynthesis of secondary metabolites	hypothetical protein KFK09_000284 [Dendrobium nobile]	SPSA_MAIZE RecName: Full=Sucrose-phosphate synthase {ECO:0000303|PubMed:1840396}; EC=2.4.1.14 {ECO:0000269|PubMed:1840396}; AltName: Full=UDP-glucose-fructose-phosphate glucosyltransferase {ECO:0000303|PubMed:1840396};
Bs_56591.3	0.2	0.13	0	0.47	0.48	0.69	1.24	1.55	0.33	0.91	1.39	0.75	13	10	0	29	37	48	83	113	17	61	89	42	2.2685	0.0094665	0.022039	up	-0.207839	0.720053	0.791746	false	3.14329	7.01022e-05	0.000193924	up	3.3156	0.000703847	0.00168646	up	1.07003	0.0679225	0.12394	false	3139	K00696 sucrose-phosphate synthase [EC:2.4.1.14] | (RefSeq) probable sucrose-phosphate synthase 1 (A)	ko00500: Starch and sucrose metabolism; ko01100: Metabolic pathways; ko01110: Biosynthesis of secondary metabolites	hypothetical protein KFK09_026623 [Dendrobium nobile]	SPSA1_CITUN RecName: Full=Probable sucrose-phosphate synthase 1; EC=2.4.1.14; AltName: Full=UDP-glucose-fructose-phosphate glucosyltransferase 1;
Bs_56591.7	1.86	2.04	1.68	1.22	1.96	0.82	0.47	0.96	1.3	2.65	1.91	2.68	196	240	172	119	232	87	48	107	105	273	189	231	-0.556395	0.081489	0.143572	false	1.24398	0.000861687	0.00223386	up	0.275773	0.133549	0.196117	false	-1.00256	0.00564084	0.0115995	down	-0.423919	0.365568	0.487399	false	4623	K00696 sucrose-phosphate synthase [EC:2.4.1.14] | (RefSeq) probable sucrose-phosphate synthase 1 (A)	ko00500: Starch and sucrose metabolism; ko01100: Metabolic pathways; ko01110: Biosynthesis of secondary metabolites	probable sucrose-phosphate synthase 1 [Phalaenopsis equestris]	SPSA1_CITUN RecName: Full=Probable sucrose-phosphate synthase 1; EC=2.4.1.14; AltName: Full=UDP-glucose-fructose-phosphate glucosyltransferase 1;
Bs_63616.0	2.55	1.65	1.61	1.38	1.48	1.08	0.12	0.26	0.05	0.37	0.26	0.54	64	46	39	32	42	28	3	7	1	9	6	11	-0.618131	0.0737969	0.13204	false	NA	NA	NA	NA	-2.43742	3.05148e-07	1.11567e-06	down	-3.62084	7.03461e-09	3.06934e-08	down	-2.98371	3.54571e-06	1.58191e-05	down	1342	K00737 beta-1,4-mannosyl-glycoprotein beta-1,4-N-acetylglucosaminyltransferase [EC:2.4.1.144] | (RefSeq) beta-1,4-mannosyl-glycoprotein 4-beta-N-acetylglucosaminyltransferase-like (A)	ko00510: N-Glycan biosynthesis; ko01100: Metabolic pathways	hypothetical protein IEQ34_016283 [Dendrobium chrysotoxum]	--
Bs_64902.10	0.55	0.71	1.71	0.78	1.69	2.19	2.34	1.36	2.34	0.29	0.56	0.18	7	10	22	9	26	32	33	20	24	3	7	2	NA	NA	NA	NA	-2.84734	2.45985e-05	8.06369e-05	down	NA	NA	NA	NA	1.16544	0.0536486	0.0881889	false	0.50132	0.373187	0.495497	false	882	K03842 beta-1,4-mannosyltransferase [EC:2.4.1.142] | (RefSeq) UDP-glycosyltransferase TURAN isoform X1 (A)	ko00510: N-Glycan biosynthesis; ko00513: Various types of N-glycan biosynthesis; ko01100: Metabolic pathways	UDP-glycosyltransferase TURAN isoform X2 [Phalaenopsis equestris]	TUN_ARATH RecName: Full=UDP-glycosyltransferase TURAN {ECO:0000303|PubMed:25919390}; EC=2.4.1.-;
Bs_64902.13	5.23	5.16	3.58	2.3	4.22	3.74	5.03	5.09	7.38	2.5	2.35	1.2	188	207	125	76	171	138	178	196	204	88	79	35	-0.508025	0.0838571	0.147073	false	-1.7062	3.75792e-07	1.56131e-06	down	-1.30115	0.000107747	0.000291274	down	0.36856	0.132243	0.194214	false	0.897769	0.00233216	0.00651368	false	1793	K03842 beta-1,4-mannosyltransferase [EC:2.4.1.142] | (RefSeq) UDP-glycosyltransferase TURAN isoform X1 (A)	ko00510: N-Glycan biosynthesis; ko00513: Various types of N-glycan biosynthesis; ko01100: Metabolic pathways	UDP-glycosyltransferase TURAN isoform X2 [Phalaenopsis equestris]	TUN_ARATH RecName: Full=UDP-glycosyltransferase TURAN {ECO:0000303|PubMed:25919390}; EC=2.4.1.-;
Bs_64902.14	0	0	0	0	0	0	0	0	0	6.67	8.06	8.59	0	0	0	0	0	0	0	0	0	236	273	255	NA	NA	NA	NA	10.2945	7.36904e-18	9.63165e-17	up	10.5184	1.28874e-18	1.66918e-17	up	NA	NA	NA	NA	NA	NA	NA	NA	1804	K03842 beta-1,4-mannosyltransferase [EC:2.4.1.142] | (RefSeq) UDP-glycosyltransferase TURAN isoform X1 (A)	ko00510: N-Glycan biosynthesis; ko00513: Various types of N-glycan biosynthesis; ko01100: Metabolic pathways	UDP-glycosyltransferase TURAN isoform X2 [Phalaenopsis equestris]	TUN_ARATH RecName: Full=UDP-glycosyltransferase TURAN {ECO:0000303|PubMed:25919390}; EC=2.4.1.-;
Bs_64902.16	0	0	0.31	0	0	1.01	0	2.68	0	2.72	0.5	2.68	0	0	9	0	0	33	0	91	0	84	15	70	NA	NA	NA	NA	0.960927	1	1	false	4.25757	0.00115849	0.00269522	up	NA	NA	NA	NA	1.50279	1	1	false	1626	K03842 beta-1,4-mannosyltransferase [EC:2.4.1.142] | (RefSeq) UDP-glycosyltransferase TURAN isoform X1 (A)	ko00510: N-Glycan biosynthesis; ko00513: Various types of N-glycan biosynthesis; ko01100: Metabolic pathways	UDP-glycosyltransferase TURAN isoform X2 [Phalaenopsis equestris]	TUN_ARATH RecName: Full=UDP-glycosyltransferase TURAN {ECO:0000303|PubMed:25919390}; EC=2.4.1.-;
Bs_64902.17	1.68	1.13	0.88	0.31	0.69	0.65	0	0.07	0	2.37	3.32	2.33	52	39	26	9	24	21	0	2	0	72	97	60	-1.19827	0.0142178	0.03166	down	6.71054	5.97823e-10	3.51369e-09	up	1.04098	0.00313294	0.00676238	up	-5.7146	7.25632e-07	2.47204e-06	down	NA	NA	NA	NA	1604	K03842 beta-1,4-mannosyltransferase [EC:2.4.1.142] | (RefSeq) UDP-glycosyltransferase TURAN isoform X1 (A)	ko00510: N-Glycan biosynthesis; ko00513: Various types of N-glycan biosynthesis; ko01100: Metabolic pathways	UDP-glycosyltransferase TURAN isoform X2 [Phalaenopsis equestris]	TUN_ARATH RecName: Full=UDP-glycosyltransferase TURAN {ECO:0000303|PubMed:25919390}; EC=2.4.1.-;
Bs_64902.18	0.51	1.06	3.69	4.15	3.49	4.6	5.19	2.82	4.15	0	0	0	18	42	130	139	143	171	185	109	115	0	0	0	1.16967	0.0734287	0.131531	false	-9.68021	4.20784e-15	4.33645e-14	down	-8.37986	1.73371e-08	7.38107e-08	down	1.2672	0.0622175	0.10049	false	0.117072	0.677525	0.771161	false	1804	K03842 beta-1,4-mannosyltransferase [EC:2.4.1.142] | (RefSeq) UDP-glycosyltransferase TURAN isoform X1 (A)	ko00510: N-Glycan biosynthesis; ko00513: Various types of N-glycan biosynthesis; ko01100: Metabolic pathways	UDP-glycosyltransferase TURAN isoform X2 [Phalaenopsis equestris]	TUN_ARATH RecName: Full=UDP-glycosyltransferase TURAN {ECO:0000303|PubMed:25919390}; EC=2.4.1.-;
Bs_64902.19	2.5	1.42	1.92	2.28	1.63	0.89	2.06	1.54	2.63	0	0	0	103	65	77	87	76	37	83	68	84	0	0	0	-0.358599	0.392888	0.515619	false	-8.9025	6.58847e-13	5.39885e-12	down	-8.72864	2.15707e-12	1.54141e-11	down	0.138705	0.683212	0.756993	false	0.516343	0.215684	0.320945	false	2017	K03842 beta-1,4-mannosyltransferase [EC:2.4.1.142] | (RefSeq) UDP-glycosyltransferase TURAN isoform X1 (A)	ko00510: N-Glycan biosynthesis; ko00513: Various types of N-glycan biosynthesis; ko01100: Metabolic pathways	UDP-glycosyltransferase TURAN isoform X2 [Phalaenopsis equestris]	TUN_ARATH RecName: Full=UDP-glycosyltransferase TURAN {ECO:0000303|PubMed:25919390}; EC=2.4.1.-;
Bs_64902.7	6.73	8.34	6.15	6.38	6.04	5.89	5.73	4.12	4.39	2.46	3.01	1.66	228	316	202	200	231	205	192	149	114	81	95	46	-0.278864	0.0709318	0.127712	false	-1.1817	5.23657e-05	0.000164154	down	-1.67183	1.13342e-10	6.56962e-10	down	-0.525087	0.0119703	0.022984	false	-0.228177	0.212752	0.317452	false	1707	K03842 beta-1,4-mannosyltransferase [EC:2.4.1.142] | (RefSeq) UDP-glycosyltransferase TURAN isoform X1 (A)	ko00510: N-Glycan biosynthesis; ko00513: Various types of N-glycan biosynthesis; ko01100: Metabolic pathways	UDP-glycosyltransferase TURAN isoform X2 [Phalaenopsis equestris]	TUN_ARATH RecName: Full=UDP-glycosyltransferase TURAN {ECO:0000303|PubMed:25919390}; EC=2.4.1.-;
Bs_64902.8	0	0	0.03	0	0.24	0	0	0.29	0	2.22	2.13	1.89	0	0	1	0	10	0	0	12	0	89	82	63	NA	NA	NA	NA	4.27524	4.47167e-05	0.000141525	up	7.83614	9.94352e-11	5.80556e-10	up	NA	NA	NA	NA	NA	NA	NA	NA	2002	K03842 beta-1,4-mannosyltransferase [EC:2.4.1.142] | (RefSeq) UDP-glycosyltransferase TURAN isoform X1 (A)	ko00510: N-Glycan biosynthesis; ko00513: Various types of N-glycan biosynthesis; ko01100: Metabolic pathways	UDP-glycosyltransferase TURAN isoform X2 [Phalaenopsis equestris]	TUN_ARATH RecName: Full=UDP-glycosyltransferase TURAN {ECO:0000303|PubMed:25919390}; EC=2.4.1.-;
Bs_71175.0	0.01	0.06	0.04	1.14	0.84	0.8	0.87	0.76	0.43	0.09	0.23	0.19	0	3	1	53	48	41	43	41	16	4	10	8	5.11076	7.1056e-10	4.84369e-09	up	-2.26835	0.000103292	0.000310743	down	NA	NA	NA	NA	4.79869	1.37125e-07	5.04864e-07	up	-0.291778	0.453116	0.574658	false	2390	K07441 beta-1,4-N-acetylglucosaminyltransferase [EC:2.4.1.141] | (RefSeq) UDP-N-acetylglucosamine transferase subunit ALG14 (A)	ko00510: N-Glycan biosynthesis; ko00513: Various types of N-glycan biosynthesis; ko01100: Metabolic pathways	hypothetical protein IEQ34_020656 [Dendrobium chrysotoxum]	SBT3I_ARATH RecName: Full=Subtilisin-like protease SBT3.18 {ECO:0000303|PubMed:16193095}; EC=3.4.21.- {ECO:0000255|PROSITE-ProRule:PRU10082}; AltName: Full=Subtilase subfamily 3 member 18 {ECO:0000303|PubMed:16193095}; Short=AtSBT3.18 {ECO:0000303|PubMed:16193095}; Flags: Precursor;
Bs_71175.1	0	0	0	4.26	4.42	3.48	3.45	3.03	3.08	0	0.04	0	0	0	0	153	189	141	131	125	90	0	1	0	9.70858	5.23279e-16	6.87351e-15	up	-8.45932	2.06026e-12	1.60308e-11	down	NA	NA	NA	NA	9.46598	3.47592e-15	3.02031e-14	up	-0.22321	0.196444	0.297562	false	1977	K07441 beta-1,4-N-acetylglucosaminyltransferase [EC:2.4.1.141] | (RefSeq) UDP-N-acetylglucosamine transferase subunit ALG14 homolog (A)	ko00510: N-Glycan biosynthesis; ko00513: Various types of N-glycan biosynthesis; ko01100: Metabolic pathways	UDP-N-acetylglucosamine transferase subunit ALG14 homolog [Phalaenopsis equestris]	SBT3I_ARATH RecName: Full=Subtilisin-like protease SBT3.18 {ECO:0000303|PubMed:16193095}; EC=3.4.21.- {ECO:0000255|PROSITE-ProRule:PRU10082}; AltName: Full=Subtilase subfamily 3 member 18 {ECO:0000303|PubMed:16193095}; Short=AtSBT3.18 {ECO:0000303|PubMed:16193095}; Flags: Precursor;
Bs_71175.2	0.15	0.38	0.21	0.93	0.73	0.54	1.34	1.19	1.02	0.63	0.3	0.61	6	17	8	34	33	22	53	51	31	24	11	19	1.49001	0.00514077	0.0127339	up	-1.44176	0.000370175	0.00102189	down	NA	NA	NA	NA	2.30632	4.40103e-07	1.53642e-06	up	0.84242	0.0140077	0.0321607	false	1961	K07441 beta-1,4-N-acetylglucosaminyltransferase [EC:2.4.1.141] | (RefSeq) UDP-N-acetylglucosamine transferase subunit ALG14 homolog (A)	ko00510: N-Glycan biosynthesis; ko00513: Various types of N-glycan biosynthesis; ko01100: Metabolic pathways	UDP-N-acetylglucosamine transferase subunit ALG14 homolog [Phalaenopsis equestris]	SBT3I_ARATH RecName: Full=Subtilisin-like protease SBT3.18 {ECO:0000303|PubMed:16193095}; EC=3.4.21.- {ECO:0000255|PROSITE-ProRule:PRU10082}; AltName: Full=Subtilase subfamily 3 member 18 {ECO:0000303|PubMed:16193095}; Short=AtSBT3.18 {ECO:0000303|PubMed:16193095}; Flags: Precursor;
Invertase is alsso called sucrose or β-fructofuranosidase (INV, EC 3.2.1.26)
Bs_1068.1	0.2	0.11	0.17	0.39	0.59	0.58	0.35	0.09	0.11	0.77	0.65	0.92	11	7	9	20	37	33	18	5	4	42	34	42	1.65485	0.000816962	0.00238772	up	2.01474	0.00105354	0.002687	up	2.20579	5.84741e-07	2.07317e-06	up	NA	NA	NA	NA	-1.47745	0.0290094	0.0603762	false	2597	K01193 beta-fructofuranosidase [EC:3.2.1.26] | (RefSeq) acid beta-fructofuranosidase 2, vacuolar-like (A)	ko00052: Galactose metabolism; ko00500: Starch and sucrose metabolism; ko01100: Metabolic pathways; ko01110: Biosynthesis of secondary metabolites	uncharacterized protein LOC122014132 [Zingiber officinale]	--
Bs_23894.0	0.53	1.07	0.49	0.79	0.48	0.21	0.31	0.4	0.32	3.19	1.96	2.93	48	46	38	23	27	19	27	39	22	137	149	113	-0.997793	0.00226922	0.00609153	false	2.05174	5.33455e-16	5.95585e-15	up	1.67179	2.65454e-14	2.33674e-13	up	-0.417248	0.183398	0.257367	false	0.598349	0.105669	0.179121	false	4025	K01193 beta-fructofuranosidase [EC:3.2.1.26] | (RefSeq) acid beta-fructofuranosidase 2, vacuolar-like (A)	ko00052: Galactose metabolism; ko00500: Starch and sucrose metabolism; ko01100: Metabolic pathways; ko01110: Biosynthesis of secondary metabolites	uncharacterized protein LOC114162823 [Vigna unguiculata]	--
Bs_24200.0	0.02	0	0	0.03	0	0.02	1.2	1.17	1.26	0	0	0	1	0	0	1	0	1	50	53	41	0	0	0	NA	NA	NA	NA	-8.16298	3.24222e-11	2.20781e-10	down	NA	NA	NA	NA	7.24575	3.33475e-09	1.51986e-08	up	6.42809	2.2042e-09	1.52824e-08	up	2049	K01193 beta-fructofuranosidase [EC:3.2.1.26] | (RefSeq) acid beta-fructofuranosidase 2, vacuolar-like (A)	ko00052: Galactose metabolism; ko00500: Starch and sucrose metabolism; ko01100: Metabolic pathways; ko01110: Biosynthesis of secondary metabolites	uncharacterized protein LOC126704821 [Quercus robur]	--
Bs_28425.0	0.23	0.54	0.53	0.4	0.19	0.39	1.14	0.61	0.64	0.67	1.22	1.11	10	26	22	16	9	17	48	28	21	28	49	39	NA	NA	NA	NA	0.141219	0.747288	0.813746	false	1.09985	0.0201589	0.0369305	up	0.92383	0.0709069	0.11276	false	1.43372	0.00666145	0.0166646	up	2068	K01193 beta-fructofuranosidase [EC:3.2.1.26] | (RefSeq) acid beta-fructofuranosidase 2, vacuolar-like (A)	ko00052: Galactose metabolism; ko00500: Starch and sucrose metabolism; ko01100: Metabolic pathways; ko01110: Biosynthesis of secondary metabolites	uncharacterized protein LOC122044164 [Zingiber officinale]	--
Bs_28746.0	0	0	0	0	0	0	0.09	0	0.63	3.95	2.99	2.75	0	0	0	0	0	0	1	0	7	60	43	35	NA	NA	NA	NA	3.82103	3.77648e-05	0.000120761	up	8.03078	1.14091e-10	6.61053e-10	up	NA	NA	NA	NA	NA	NA	NA	NA	960	K01193 beta-fructofuranosidase [EC:3.2.1.26] | (RefSeq) beta-fructofuranosidase, insoluble isoenzyme 3-like (A)	ko00052: Galactose metabolism; ko00500: Starch and sucrose metabolism; ko01100: Metabolic pathways; ko01110: Biosynthesis of secondary metabolites	hypothetical protein IEQ34_021224 [Dendrobium chrysotoxum]	Y3720_ARATH RecName: Full=UPF0481 protein At3g47200;
Bs_28746.1	1.32	1.25	2.04	0.62	0.72	0.66	2.39	2.18	2.91	0.24	0.09	0.44	21	22	31	9	13	11	38	37	35	3	1	5	NA	NA	NA	NA	-3.75196	3.69806e-09	1.97261e-08	down	NA	NA	NA	NA	0.756355	0.038171	0.0652448	false	2.01306	9.2619e-07	4.4782e-06	up	966	K01193 beta-fructofuranosidase [EC:3.2.1.26] | (RefSeq) beta-fructofuranosidase, insoluble isoenzyme 3-like (A)	ko00052: Galactose metabolism; ko00500: Starch and sucrose metabolism; ko01100: Metabolic pathways; ko01110: Biosynthesis of secondary metabolites	UPF0481 protein At3g47200-like isoform X2 [Phalaenopsis equestris]	Y3720_ARATH RecName: Full=UPF0481 protein At3g47200;
Bs_30743.0	0.3	0.22	0.16	0.42	0.41	0.23	0.66	0.42	0.45	1.05	0.71	0.94	26	21	13	33	40	20	55	38	30	88	57	66	0.567854	0.219529	0.326561	false	0.644128	0.0472246	0.0835984	false	1.89157	2.55651e-07	9.41837e-07	up	1.21332	0.00383495	0.00813101	up	0.663536	0.0962926	0.165853	false	3829	K01193 beta-fructofuranosidase [EC:3.2.1.26] | (RefSeq) acid beta-fructofuranosidase 2, vacuolar-like (A)	ko00052: Galactose metabolism; ko00500: Starch and sucrose metabolism; ko01100: Metabolic pathways; ko01110: Biosynthesis of secondary metabolites	hypothetical protein KFK09_017631 [Dendrobium nobile]	--
Bs_31679.0	0.48	0.54	0.59	0.17	0.27	0.22	0.39	0.39	0.44	0.23	0.17	0.33	30	38	36	10	19	14	24	26	21	14	10	17	-1.34418	0.000637469	0.00190349	down	-0.921775	0.0413761	0.0743876	false	-1.25405	0.00227882	0.00503954	down	-0.367653	0.267329	0.354467	false	0.99859	0.0206426	0.0450901	false	2880	K01193 beta-fructofuranosidase [EC:3.2.1.26] | (RefSeq) acid beta-fructofuranosidase 2, vacuolar-like (A)	ko00052: Galactose metabolism; ko00500: Starch and sucrose metabolism; ko01100: Metabolic pathways; ko01110: Biosynthesis of secondary metabolites	uncharacterized protein LOC122659212 [Telopea speciosissima]	--
Bs_34413.10	0.73	1.43	1.07	0	0.14	0.11	0	0	0	0	0	0	34	74	48	0	7	5	0	0	0	0	0	0	-3.77283	3.98459e-08	2.13256e-07	down	NA	NA	NA	NA	-8.04213	2.14124e-10	1.19839e-09	down	-7.93245	4.34366e-10	2.22078e-09	down	NA	NA	NA	NA	2211	K01193 beta-fructofuranosidase [EC:3.2.1.26] | (RefSeq) acid beta-fructofuranosidase 2, vacuolar-like (A)	ko00052: Galactose metabolism; ko00500: Starch and sucrose metabolism; ko01100: Metabolic pathways; ko01110: Biosynthesis of secondary metabolites	hypothetical protein BUALT_Bualt01G0087800 [Buddleja alternifolia]	--
Bs_34413.11	0.68	0.09	1.11	0.32	1.06	0.72	1.21	0.91	1.4	0	0	0	31	4	49	13	55	33	54	44	49	0	0	0	0.096495	0.913799	0.942513	false	-8.21542	4.60285e-11	3.08635e-10	down	-7.23006	1.03932e-05	3.17786e-05	down	0.95706	0.224747	0.306166	false	0.870664	0.0823505	0.145486	false	2197	K01193 beta-fructofuranosidase [EC:3.2.1.26] | (RefSeq) acid beta-fructofuranosidase 2, vacuolar-like (A)	ko00052: Galactose metabolism; ko00500: Starch and sucrose metabolism; ko01100: Metabolic pathways; ko01110: Biosynthesis of secondary metabolites	hypothetical protein BUALT_Bualt01G0087800 [Buddleja alternifolia]	--
Bs_34413.6	0	0.32	0	3.09	2.63	2.07	0	0	0	0	1.14	0.85	0	16	0	132	137	98	0	0	0	0	49	32	4.58846	0.0147816	0.0327724	up	7.08576	0.0699517	0.117069	false	2.58568	0.438954	0.532144	false	NA	NA	NA	NA	-9.11119	6.9854e-14	8.28484e-13	down	2214	K01193 beta-fructofuranosidase [EC:3.2.1.26] | (RefSeq) acid beta-fructofuranosidase 2, vacuolar-like (A)	ko00052: Galactose metabolism; ko00500: Starch and sucrose metabolism; ko01100: Metabolic pathways; ko01110: Biosynthesis of secondary metabolites	hypothetical protein BUALT_Bualt01G0087800 [Buddleja alternifolia]	--
Bs_38772.0	0.21	0.27	0.29	0.42	0.42	0.33	0.72	0.59	0.71	0.71	0.74	0.49	17	25	23	32	39	28	58	52	45	57	57	33	0.547279	0.125584	0.206094	false	-0.229544	0.441717	0.546565	false	1.24614	0.000435683	0.0010819	up	1.44196	7.54395e-06	2.30255e-05	up	0.913535	0.00175383	0.00503163	false	3693	K01193 beta-fructofuranosidase [EC:3.2.1.26] | (RefSeq) acid beta-fructofuranosidase 2, vacuolar-like (A)	ko00052: Galactose metabolism; ko00500: Starch and sucrose metabolism; ko01100: Metabolic pathways; ko01110: Biosynthesis of secondary metabolites	Unknown protein, partial [Striga hermonthica]	--
Bs_41991.0	1.27	0.63	0.92	1.86	1.73	1.62	0.81	0.77	0.74	0.98	0.82	1.47	20	11	14	27	31	27	13	13	9	15	12	19	0.846412	0.0529999	0.0995845	false	NA	NA	NA	NA	NA	NA	NA	NA	NA	NA	NA	NA	-1.02593	0.0153198	0.0347719	down	963	K01193 beta-fructofuranosidase [EC:3.2.1.26] | (RefSeq) acid beta-fructofuranosidase 2, vacuolar-like (A)	ko00052: Galactose metabolism; ko00500: Starch and sucrose metabolism; ko01100: Metabolic pathways; ko01110: Biosynthesis of secondary metabolites	hypothetical protein CDL12_01474 [Handroanthus impetiginosus]	--
Bs_42570.0	0.17	0.2	0.1	0.51	0.52	0.34	0.32	0.29	0.41	0.89	0.99	0.79	11	14	6	30	37	22	20	20	20	55	59	41	1.46836	0.00258759	0.00686621	up	1.21732	0.000294475	0.000826035	up	2.40337	3.10185e-09	1.47792e-08	up	NA	NA	NA	NA	-0.29193	0.465472	0.586487	false	2918	K01193 beta-fructofuranosidase [EC:3.2.1.26] | (RefSeq) acid beta-fructofuranosidase 2, vacuolar-like (A)	ko00052: Galactose metabolism; ko00500: Starch and sucrose metabolism; ko01100: Metabolic pathways; ko01110: Biosynthesis of secondary metabolites	hypothetical protein Pfo_017966 [Paulownia fortunei]	--
Bs_45242.0	0.74	0.63	0.66	0.54	0.31	0.2	0.4	0.46	0.43	0.87	0.53	0.58	36	34	31	24	17	10	19	24	16	41	24	23	-1.03403	0.0236724	0.0496066	down	0.435788	0.285625	0.38495	false	-0.132179	0.711984	0.778318	false	-0.602334	0.0854527	0.13274	false	NA	NA	NA	NA	2293	K01193 beta-fructofuranosidase [EC:3.2.1.26] | (RefSeq) acid beta-fructofuranosidase 2, vacuolar-like (A)	ko00052: Galactose metabolism; ko00500: Starch and sucrose metabolism; ko01100: Metabolic pathways; ko01110: Biosynthesis of secondary metabolites	uncharacterized protein LOC122014132 [Zingiber officinale]	--
Bs_46280.0	66.12	65.6	67.07	32.88	30.66	32.92	8.73	7.94	9.22	20.97	22.6	23.15	2626	2906	2581	1208	1376	1339	343	340	283	813	841	754	-1.1067	1.9936e-111	3.27918e-109	down	1.17986	8.35642e-37	3.07824e-35	up	-1.67293	1.12451e-223	6.4194e-221	down	-2.88939	0	0	down	-1.76177	7.99802e-96	1.62818e-93	down	2041	K01193 beta-fructofuranosidase [EC:3.2.1.26] | (RefSeq) beta-fructofuranosidase, insoluble isoenzyme 3 (A)	ko00052: Galactose metabolism; ko00500: Starch and sucrose metabolism; ko01100: Metabolic pathways; ko01110: Biosynthesis of secondary metabolites	cell wall invertase 1 [Dendrobium catenatum]	INV1_DAUCA RecName: Full=Beta-fructofuranosidase, insoluble isoenzyme 1; EC=3.2.1.26; AltName: Full=Cell wall beta-fructosidase 1; AltName: Full=Invertase 1; AltName: Full=Sucrose hydrolase 1; Flags: Precursor;
Bs_46958.0	1.54	1.76	1.52	1.47	1.19	1.42	0.3	0.73	0.52	0.96	0.5	1.09	69	88	66	61	60	65	13	35	18	42	21	40	-0.310984	0.175677	0.272702	false	0.533348	0.303959	0.405208	false	-1.0218	0.00293846	0.0063724	down	-1.58564	2.55339e-05	7.34525e-05	down	-1.2595	0.00172115	0.00494604	down	2147	K01193 beta-fructofuranosidase [EC:3.2.1.26] | (RefSeq) acid beta-fructofuranosidase 2, vacuolar-like (A)	ko00052: Galactose metabolism; ko00500: Starch and sucrose metabolism; ko01100: Metabolic pathways; ko01110: Biosynthesis of secondary metabolites	uncharacterized protein LOC121991389 [Zingiber officinale]	--
Bs_50396.0	1.2	1.18	1.15	0.68	0.69	0.59	0.84	0.89	0.86	1.82	2.24	2.24	42	46	39	22	27	21	29	33	23	62	73	64	-0.920277	0.00328718	0.0085223	false	1.09823	0.00010873	0.000326139	up	0.730744	0.00379392	0.00806107	false	-0.401922	0.174733	0.247015	false	0.537573	0.123815	0.204158	false	1743	K01193 beta-fructofuranosidase [EC:3.2.1.26] | (RefSeq) acid beta-fructofuranosidase 2, vacuolar-like (A)	ko00052: Galactose metabolism; ko00500: Starch and sucrose metabolism; ko01100: Metabolic pathways; ko01110: Biosynthesis of secondary metabolites	uncharacterized protein LOC126691488 [Quercus robur]	--
Bs_51422.3	10.19	11.6	10.9	6.7	7.49	7.06	4.39	6.4	5.32	3.61	3.23	3.72	390	494	406	240	323	280	168	266	158	133	113	115	-0.673728	1.52142e-11	1.26912e-10	false	-0.837138	3.47941e-05	0.000111825	false	-1.75483	6.4841e-43	2.65105e-41	down	-0.950732	1.48149e-09	7.06709e-09	false	-0.25716	0.131282	0.214069	false	1919	K01193 beta-fructofuranosidase [EC:3.2.1.26] | (RefSeq) beta-fructofuranosidase, insoluble isoenzyme 3-like (A)	ko00052: Galactose metabolism; ko00500: Starch and sucrose metabolism; ko01100: Metabolic pathways; ko01110: Biosynthesis of secondary metabolites	UPF0481 protein At3g47200-like isoform X2 [Phalaenopsis equestris]	--
Bs_51422.6	4.72	2.89	4.2	2.69	3.33	2.91	1.26	2.66	1.74	17.89	14.43	15.45	46	31	39	24	37	31	13	28	13	169	130	123	-0.414479	0.241908	0.352927	false	2.8414	1.36032e-18	1.89025e-17	up	1.92737	4.21341e-13	3.25202e-12	up	-0.959017	0.0305494	0.0534097	false	-0.521807	0.228906	0.33629	false	717	K01193 beta-fructofuranosidase [EC:3.2.1.26] | (RefSeq) beta-fructofuranosidase, insoluble isoenzyme 3-like (A)	ko00052: Galactose metabolism; ko00500: Starch and sucrose metabolism; ko01100: Metabolic pathways; ko01110: Biosynthesis of secondary metabolites	hypothetical protein IEQ34_021224 [Dendrobium chrysotoxum]	Y3720_ARATH RecName: Full=UPF0481 protein At3g47200;
Bs_51491.0	0.26	0.48	0	0.29	0.46	0	0	0.12	0.17	6.54	5.58	6.78	2	4	0	2	4	0	0	1	1	48	39	42	NA	NA	NA	NA	5.87652	6.86744e-08	3.1202e-07	up	4.51814	1.16461e-10	6.73674e-10	up	NA	NA	NA	NA	NA	NA	NA	NA	629	K01193 beta-fructofuranosidase [EC:3.2.1.26] | (RefSeq) beta-fructofuranosidase, insoluble isoenzyme 3-like (A)	ko00052: Galactose metabolism; ko00500: Starch and sucrose metabolism; ko01100: Metabolic pathways; ko01110: Biosynthesis of secondary metabolites	hypothetical protein IEQ34_021224 [Dendrobium chrysotoxum]	--
Bs_51984.0	14.26	10.05	12.27	5.48	4.76	4.5	18.6	15.38	15.26	24.8	26.53	25.56	1268	998	1061	451	476	404	1602	1458	1042	2152	2208	1862	-1.38791	3.71752e-20	6.58288e-19	down	0.470384	8.72792e-08	3.90873e-07	false	0.97086	3.09689e-14	2.70939e-13	false	0.465657	0.00156703	0.00355935	false	1.87324	4.20788e-61	4.23336e-59	up	3948	K13600 chlorophyllide a oxygenase [EC:1.14.13.122] | (RefSeq) chlorophyllide a oxygenase, chloroplastic (A)	ko00860: Porphyrin metabolism; ko01100: Metabolic pathways; ko01110: Biosynthesis of secondary metabolites	probable alkaline/neutral invertase D [Phalaenopsis equestris]	CINV1_ORYSJ RecName: Full=Cytosolic invertase 1 {ECO:0000303|PubMed:18317796}; Short=OsCYT-INV1 {ECO:0000303|PubMed:18317796}; EC=3.2.1.26 {ECO:0000269|PubMed:18317796};
Bs_51984.4	16.05	17.73	14.94	19.9	20.37	20.57	7.91	9.45	9.5	1.14	1.17	1.13	1491	1831	1358	1702	2100	1906	717	940	691	142	139	117	0.230912	0.000259827	0.000831234	false	-2.7001	1.21912e-94	1.88016e-92	down	-3.47238	3.12916e-233	1.9848e-230	down	-0.807261	4.1458e-16	3.9115e-15	false	-1.01981	1.73799e-35	8.12953e-34	down	5504	K16292 KDEL-tailed cysteine endopeptidase [EC:3.4.22.-] | (RefSeq) uncharacterized protein LOC112176750 isoform X1 (A)	--	probable alkaline/neutral invertase D [Phalaenopsis equestris]	CINV1_ORYSJ RecName: Full=Cytosolic invertase 1 {ECO:0000303|PubMed:18317796}; Short=OsCYT-INV1 {ECO:0000303|PubMed:18317796}; EC=3.2.1.26 {ECO:0000269|PubMed:18317796};
Bs_52799.0	1.67	1.35	1.46	1.85	2.11	1.68	0.49	1.09	0.71	1.5	1.64	1.48	73	66	62	75	104	75	21	51	24	64	67	53	0.268286	0.233485	0.342809	false	0.822398	0.0260055	0.0493187	false	-0.0538883	0.818119	0.863505	false	-0.913339	0.0134245	0.0255259	false	-1.15898	0.0012339	0.00365709	down	2105	K21351 sucrose:sucrose fructosyltransferase [EC:2.4.1.99] | (RefSeq) 6(G)-fructosyltransferase isoform X1 (A)	--	6(G)-fructosyltransferase isoform X1 [Dendrobium catenatum]	INV1_MAIZE RecName: Full=Beta-fructofuranosidase 1; EC=3.2.1.26; AltName: Full=Invertase 1; AltName: Full=Sucrose 1; Flags: Precursor;
Bs_53685.3	4.94	6.39	6.05	4.1	4.47	1.85	1.8	2.57	1.1	7.27	4.06	4.74	276	399	328	212	281	105	98	153	47	397	212	217	-0.811778	0.00985388	0.0228408	false	1.37734	0.00016224	0.000473887	up	-0.208996	0.390036	0.483814	false	-1.61839	7.3584e-08	2.79408e-07	down	-0.792553	0.0668165	0.122251	false	2603	K03884 NADH-ubiquinone oxidoreductase chain 6 [EC:7.1.1.2] | (RefSeq) uncharacterized protein LOC109243048 (A)	ko00190: Oxidative phosphorylation; ko01100: Metabolic pathways	hypothetical protein IEQ34_017311 [Dendrobium chrysotoxum]	NIN3_ORYSJ RecName: Full=Neutral/alkaline invertase 3, chloroplastic {ECO:0000305}; Short=OsNIN3 {ECO:0000303|PubMed:17086397}; EC=3.2.1.26 {ECO:0000250|UniProtKB:Q10MC0}; Flags: Precursor;
Bs_53685.6	1.05	2.44	1.19	0.26	0.87	1.02	1.26	2.17	1.97	3.09	1.69	2.17	56	148	62	12	53	56	66	126	82	164	85	97	-1.19076	0.0462561	0.0886458	false	0.193049	0.573784	0.668126	false	0.483223	0.247446	0.33242	false	0.255475	0.544056	0.634354	false	1.46843	0.00658922	0.0165029	up	2541	K03884 NADH-ubiquinone oxidoreductase chain 6 [EC:7.1.1.2] | (RefSeq) uncharacterized protein LOC109243048 (A)	ko00190: Oxidative phosphorylation; ko01100: Metabolic pathways	hypothetical protein IEQ34_017311 [Dendrobium chrysotoxum]	NIN3_ORYSJ RecName: Full=Neutral/alkaline invertase 3, chloroplastic {ECO:0000305}; Short=OsNIN3 {ECO:0000303|PubMed:17086397}; EC=3.2.1.26 {ECO:0000250|UniProtKB:Q10MC0}; Flags: Precursor;
Bs_54682.0	4.38	2.86	2.64	7.58	4.85	8.47	20.13	15.89	17.34	5.93	7.61	4.46	32	23	18	51	41	71	163	128	99	42	52	27	1.11234	0.0086012	0.0202431	up	-1.83078	4.09039e-10	2.45116e-09	down	0.792026	0.0502845	0.0834888	false	2.59187	3.65895e-16	3.46557e-15	up	1.49956	2.1088e-06	9.69875e-06	up	625	K01193 beta-fructofuranosidase [EC:3.2.1.26] | (RefSeq) beta-fructofuranosidase 1 (A)	ko00052: Galactose metabolism; ko00500: Starch and sucrose metabolism; ko01100: Metabolic pathways; ko01110: Biosynthesis of secondary metabolites	beta-fructofuranosidase 1 [Dendrobium catenatum]	INV1_MAIZE RecName: Full=Beta-fructofuranosidase 1; EC=3.2.1.26; AltName: Full=Invertase 1; AltName: Full=Sucrose 1; Flags: Precursor;
Bs_54682.1	12.99	10.53	11.04	2.05	2.69	2.12	0.56	0.77	0.76	6	6.87	5.14	533	480	439	77	124	88	23	34	24	239	263	171	-2.40279	1.58304e-45	7.99821e-44	down	2.91203	3.39906e-29	8.86164e-28	up	-1.04254	9.09166e-11	5.33342e-10	down	-3.99026	8.81323e-73	6.25654e-71	down	-1.56463	8.41828e-08	4.68943e-07	down	2123	K01193 beta-fructofuranosidase [EC:3.2.1.26] | (RefSeq) beta-fructofuranosidase 1-like (A)	ko00052: Galactose metabolism; ko00500: Starch and sucrose metabolism; ko01100: Metabolic pathways; ko01110: Biosynthesis of secondary metabolites	beta-fructofuranosidase 1-like [Phalaenopsis equestris]	INV1_MAIZE RecName: Full=Beta-fructofuranosidase 1; EC=3.2.1.26; AltName: Full=Invertase 1; AltName: Full=Sucrose 1; Flags: Precursor;
Bs_56380.0	5.17	3.69	4.47	0	0	0	0.87	1.73	0.94	0	0	0	194	154	162	0	0	0	32	69	27	0	0	0	-9.91761	2.02683e-16	2.75861e-15	down	-7.94961	8.85771e-10	5.08199e-09	down	-9.78018	5.40564e-16	5.61452e-15	down	-1.85874	2.34268e-08	9.491e-08	down	8.0714	5.28219e-10	3.97296e-09	up	1852	K01193 beta-fructofuranosidase [EC:3.2.1.26] | (RefSeq) beta-fructofuranosidase, insoluble isoenzyme 3-like (A)	ko00052: Galactose metabolism; ko00500: Starch and sucrose metabolism; ko01100: Metabolic pathways; ko01110: Biosynthesis of secondary metabolites	hypothetical protein IEQ34_021224 [Dendrobium chrysotoxum]	Y3720_ARATH RecName: Full=UPF0481 protein At3g47200;
Bs_56380.2	0	0	0	3.05	2.39	1.44	0	0	0	4.07	2.98	3.3	0	0	0	111	106	58	0	0	0	156	109	106	8.90547	1.25746e-12	1.18316e-11	up	9.23929	2.57879e-14	2.45861e-13	up	9.46293	5.17377e-15	4.90108e-14	up	NA	NA	NA	NA	-8.69798	4.99098e-12	4.8092e-11	down	1929	K01193 beta-fructofuranosidase [EC:3.2.1.26] | (RefSeq) beta-fructofuranosidase, insoluble isoenzyme 3-like (A)	ko00052: Galactose metabolism; ko00500: Starch and sucrose metabolism; ko01100: Metabolic pathways; ko01110: Biosynthesis of secondary metabolites	hypothetical protein IEQ34_021224 [Dendrobium chrysotoxum]	Y3720_ARATH RecName: Full=UPF0481 protein At3g47200;
Bs_56380.3	23.9	23.92	25.04	17.47	17.92	16.54	31.34	31.41	31.96	24.96	30.37	26.45	817	916	833	553	690	579	1062	1154	842	836	974	744	-0.555586	3.49298e-18	5.44495e-17	false	-0.3952	6.72702e-06	2.37572e-05	false	0.0706436	0.434405	0.527727	false	0.431366	1.93714e-14	1.56801e-13	false	1.0062	3.76371e-62	3.84902e-60	up	1723	K01193 beta-fructofuranosidase [EC:3.2.1.26] | (RefSeq) beta-fructofuranosidase, insoluble isoenzyme 3-like (A)	ko00052: Galactose metabolism; ko00500: Starch and sucrose metabolism; ko01100: Metabolic pathways; ko01110: Biosynthesis of secondary metabolites	hypothetical protein IEQ34_021224 [Dendrobium chrysotoxum]	Y3720_ARATH RecName: Full=UPF0481 protein At3g47200;
Bs_56380.4	17.19	11.59	17.47	26.53	19.71	26.07	33.28	41.95	33.12	29.33	40.99	32.09	11	8	10	16	17	29	37	31	17	18	23	17	NA	NA	NA	NA	-0.66799	0.105743	0.167624	false	NA	NA	NA	NA	1.70361	0.000421504	0.0010427	up	0.686354	0.138957	0.224348	false	317	K01193 beta-fructofuranosidase [EC:3.2.1.26] | (RefSeq) beta-fructofuranosidase, insoluble isoenzyme 3-like (A)	ko00052: Galactose metabolism; ko00500: Starch and sucrose metabolism; ko01100: Metabolic pathways; ko01110: Biosynthesis of secondary metabolites	hypothetical protein IEQ34_021224 [Dendrobium chrysotoxum]	--
Bs_56380.5	8.07	7.66	6.74	13.59	14.12	14.88	4.91	2.46	3.37	5.67	3.49	5.69	296	313	239	433	551	528	177	96	95	183	114	153	0.774932	5.27165e-12	4.65076e-11	false	0.151307	0.64598	0.731206	false	-0.830631	6.37471e-05	0.000177246	false	-1.01539	0.000220925	0.000566245	down	-1.77158	1.18646e-12	1.22316e-11	down	1818	K01193 beta-fructofuranosidase [EC:3.2.1.26] | (RefSeq) beta-fructofuranosidase, insoluble isoenzyme 3-like (A)	ko00052: Galactose metabolism; ko00500: Starch and sucrose metabolism; ko01100: Metabolic pathways; ko01110: Biosynthesis of secondary metabolites	hypothetical protein IEQ34_021224 [Dendrobium chrysotoxum]	Y3720_ARATH RecName: Full=UPF0481 protein At3g47200;
Bs_57001.1	4.03	3.58	2.14	2.65	2.95	2.7	1.42	2.49	1.37	7.11	8.1	11.84	33	32	16	17	27	24	12	22	8	56	61	79	-0.313299	0.468336	0.587982	false	2.13394	7.71731e-07	3.07898e-06	up	1.37889	0.000427369	0.00106292	up	-0.794209	0.124376	0.184073	false	NA	NA	NA	NA	653	K01193 beta-fructofuranosidase [EC:3.2.1.26] | (RefSeq) beta-fructofuranosidase, insoluble isoenzyme 3-like (A)	ko00052: Galactose metabolism; ko00500: Starch and sucrose metabolism; ko01100: Metabolic pathways; ko01110: Biosynthesis of secondary metabolites	hypothetical protein IEQ34_021224 [Dendrobium chrysotoxum]	Y3264_ARATH RecName: Full=Putative UPF0481 protein At3g02645;
Bs_57001.2	14.27	18.61	16.83	12.33	11.82	12.98	9.32	13.35	9.75	2.11	2.86	1.89	129	163	128	84	103	118	74	112	63	19	19	15	-0.516141	0.00677453	0.0163247	false	-2.35507	4.28157e-13	3.57402e-12	down	-2.90481	6.92914e-27	1.51265e-25	down	-0.582737	0.00439158	0.00921544	false	-0.0486228	0.842113	0.894073	false	725	K01193 beta-fructofuranosidase [EC:3.2.1.26] | (RefSeq) beta-fructofuranosidase, insoluble isoenzyme 3-like (A)	ko00052: Galactose metabolism; ko00500: Starch and sucrose metabolism; ko01100: Metabolic pathways; ko01110: Biosynthesis of secondary metabolites	UPF0481 protein At3g47200-like isoform X2 [Phalaenopsis equestris]	Y3720_ARATH RecName: Full=UPF0481 protein At3g47200;
Bs_57428.0	0.3	0.15	0.66	1.1	1.03	1.08	1.06	1.01	0.97	0.79	0.92	1.25	11	6	23	37	42	40	38	39	27	28	31	37	1.48327	0.0087308	0.0205003	up	-0.235491	0.483792	0.586775	false	1.3242	0.0268003	0.0476948	up	1.52002	0.0078742	0.0157147	up	0.0590014	0.839779	0.892514	false	1799	K01193 beta-fructofuranosidase [EC:3.2.1.26] | (RefSeq) beta-fructofuranosidase, insoluble isoenzyme 3-like (A)	ko00052: Galactose metabolism; ko00500: Starch and sucrose metabolism; ko01100: Metabolic pathways; ko01110: Biosynthesis of secondary metabolites	UPF0481 protein At3g47200-like isoform X3 [Phalaenopsis equestris]	--
Bs_57556.0	32.02	31.5	28.65	28.06	25.51	24.95	15.91	17.03	16.44	13.81	16.28	14.28	1271	1400	1116	1042	1137	1025	613	694	474	535	604	432	-0.296126	2.94915e-05	0.000108937	false	-0.315219	0.00250479	0.00594266	false	-1.19213	4.96803e-34	1.4868e-32	down	-0.91091	9.34904e-39	2.82092e-37	false	-0.595421	3.70362e-16	5.50541e-15	false	2097	K20848 fructan beta-(2,1)-fructosidase [EC:3.2.1.153] | (RefSeq) beta-fructofuranosidase, insoluble isoenzyme 4 isoform X1 (A)	--	beta-fructofuranosidase, insoluble isoenzyme 4 isoform X1 [Dendrobium catenatum]	INV7_ORYSI RecName: Full=Beta-fructofuranosidase, insoluble isoenzyme 7; EC=3.2.1.26; AltName: Full=Cell wall beta-fructosidase 7; AltName: Full=Invertase 7; AltName: Full=OsCIN7; AltName: Full=Sucrose hydrolase 7; Flags: Precursor;
Bs_57556.0	32.02	31.5	28.65	28.06	25.51	24.95	15.91	17.03	16.44	13.81	16.28	14.28	1271	1400	1116	1042	1137	1025	613	694	474	535	604	432	-0.296126	2.94915e-05	0.000108937	false	-0.315219	0.00250479	0.00594266	false	-1.19213	4.96803e-34	1.4868e-32	down	-0.91091	9.34904e-39	2.82092e-37	false	-0.595421	3.70362e-16	5.50541e-15	false	2097	K20848 fructan beta-(2,1)-fructosidase [EC:3.2.1.153] | (RefSeq) beta-fructofuranosidase, insoluble isoenzyme 4 isoform X1 (A)	--	beta-fructofuranosidase, insoluble isoenzyme 4 isoform X1 [Dendrobium catenatum]	INV7_ORYSI RecName: Full=Beta-fructofuranosidase, insoluble isoenzyme 7; EC=3.2.1.26; AltName: Full=Cell wall beta-fructosidase 7; AltName: Full=Invertase 7; AltName: Full=OsCIN7; AltName: Full=Sucrose hydrolase 7; Flags: Precursor;
Bs_69879.0	0.02	0.92	1.37	1.26	1.31	0.77	0	0	0.23	0.44	0.01	0	1	66	86	75	95	50	0	0	11	28	0	0	0.463803	0.647414	0.744801	false	NA	NA	NA	NA	-2.459	0.356525	0.449436	false	-3.33816	0.187506	0.262434	false	-3.82142	0.00281455	0.00770222	down	2954	K01193 beta-fructofuranosidase [EC:3.2.1.26] | (RefSeq) acid beta-fructofuranosidase 2, vacuolar-like (A)	ko00052: Galactose metabolism; ko00500: Starch and sucrose metabolism; ko01100: Metabolic pathways; ko01110: Biosynthesis of secondary metabolites	uncharacterized protein LOC116010822 [Ipomoea triloba]	--
Bs_69879.1	0.75	0.32	0	0	0	0	0.73	0.34	0.73	0	0.21	0	27	12	0	0	0	0	25	13	20	0	7	0	NA	NA	NA	NA	-3.25083	0.0118538	0.0244564	down	NA	NA	NA	NA	0.793093	0.48725	0.580494	false	7.00932	6.58904e-07	3.26113e-06	up	1795	K01193 beta-fructofuranosidase [EC:3.2.1.26] | (RefSeq) acid beta-fructofuranosidase 2, vacuolar-like (A)	ko00052: Galactose metabolism; ko00500: Starch and sucrose metabolism; ko01100: Metabolic pathways; ko01110: Biosynthesis of secondary metabolites	uncharacterized protein LOC116010822 [Ipomoea triloba]	--
Bs_69879.3	0	0	0	0.42	1.04	0.29	0	0	0	0.25	0.16	0.03	0	0	0	25	75	19	0	0	0	15	9	1	7.63508	5.85793e-08	3.06139e-07	up	NA	NA	NA	NA	NA	NA	NA	NA	NA	NA	NA	NA	-7.42757	1.70938e-07	9.12702e-07	down	2957	K01193 beta-fructofuranosidase [EC:3.2.1.26] | (RefSeq) acid beta-fructofuranosidase 2, vacuolar-like (A)	ko00052: Galactose metabolism; ko00500: Starch and sucrose metabolism; ko01100: Metabolic pathways; ko01110: Biosynthesis of secondary metabolites	uncharacterized protein LOC116010822 [Ipomoea triloba]	--
Bs_69879.4	0.8	1.07	0.93	0.82	0.55	0.52	0.49	0.51	0	0.12	0.41	0.24	51	77	58	49	39	33	30	34	0	7	24	12	-0.66002	0.034281	0.0685111	false	-0.581458	0.625341	0.712929	false	-2.02088	2.24931e-05	6.60986e-05	down	-1.46789	0.129667	0.191013	false	-0.797596	0.439376	0.56132	false	2953	K01193 beta-fructofuranosidase [EC:3.2.1.26] | (RefSeq) acid beta-fructofuranosidase 2, vacuolar-like (A)	ko00052: Galactose metabolism; ko00500: Starch and sucrose metabolism; ko01100: Metabolic pathways; ko01110: Biosynthesis of secondary metabolites	uncharacterized protein LOC116010822 [Ipomoea triloba]	--
Bs_69879.5	1.11	0.86	1.11	1.23	0.33	0.64	0.34	0	0	0.24	0	0.68	35	30	34	36	11	21	10	0	0	7	0	17	-0.562652	0.315454	0.435208	false	NA	NA	NA	NA	-1.9132	0.0504981	0.083807	false	-3.17644	0.0102909	0.0200374	down	NA	NA	NA	NA	1632	K01193 beta-fructofuranosidase [EC:3.2.1.26] | (RefSeq) acid beta-fructofuranosidase 2, vacuolar-like (A)	ko00052: Galactose metabolism; ko00500: Starch and sucrose metabolism; ko01100: Metabolic pathways; ko01110: Biosynthesis of secondary metabolites	uncharacterized protein LOC116010822 [Ipomoea triloba]	--
Bs_69879.8	3.27	2.85	2.85	0	0.23	0	1.38	2.43	1.82	0	0	0	211	205	179	0	16	0	87	167	90	0	0	0	-5.42119	0.00361376	0.00927691	down	-9.39886	2.37907e-14	2.2806e-13	down	-9.99492	6.01562e-17	6.78226e-16	down	-0.629488	0.00954628	0.0187356	false	4.8057	0.0108121	0.0256063	up	2956	K01193 beta-fructofuranosidase [EC:3.2.1.26] | (RefSeq) acid beta-fructofuranosidase 2, vacuolar-like (A)	ko00052: Galactose metabolism; ko00500: Starch and sucrose metabolism; ko01100: Metabolic pathways; ko01110: Biosynthesis of secondary metabolites	uncharacterized protein LOC116010822 [Ipomoea triloba]	--
hexokinase (HK, EC 2.7.1.1)
Bs_17634.2	0	0	0	0	0	0	0	0	0	0.98	1.39	1.89	0	0	0	0	0	0	0	0	0	84	113	135	NA	NA	NA	NA	9.10737	2.18342e-13	1.87992e-12	up	9.3316	4.77984e-14	4.08937e-13	up	NA	NA	NA	NA	NA	NA	NA	NA	3892	K00919 4-diphosphocytidyl-2-C-methyl-D-erythritol kinase [EC:2.7.1.148] | (RefSeq) 4-diphosphocytidyl-2-C-methyl-D-erythritol kinase, chloroplastic (A)	ko00900: Terpenoid backbone biosynthesis; ko01100: Metabolic pathways; ko01110: Biosynthesis of secondary metabolites	4-diphosphocytidyl-2-C-methyl-D-erythritol kinase, chloroplastic [Dendrobium catenatum]	ISPE_SOLLC RecName: Full=4-diphosphocytidyl-2-C-methyl-D-erythritol kinase, chloroplastic/chromoplastic; EC=2.7.1.148; AltName: Full=4-(cytidine-5'-diphospho)-2-C-methyl-D-erythritol kinase; Short=CMK; AltName: Full=Ripening-associated protein pTOM41; Flags: Precursor; Fragment;
Bs_17634.7	0.22	0.36	0.23	16.3	5.24	9.1	10.87	5.23	9.91	9.87	10.86	3.75	4	7	4	14	21	16	37	44	32	4	4	1	NA	NA	NA	NA	-3.79402	4.56035e-10	2.71975e-09	down	NA	NA	NA	NA	3.09878	5.99717e-10	3.0128e-09	up	1.41187	7.26944e-05	0.000267263	up	1053	K00919 4-diphosphocytidyl-2-C-methyl-D-erythritol kinase [EC:2.7.1.148] | (RefSeq) 4-diphosphocytidyl-2-C-methyl-D-erythritol kinase, chloroplastic (A)	ko00900: Terpenoid backbone biosynthesis; ko01100: Metabolic pathways; ko01110: Biosynthesis of secondary metabolites	4-diphosphocytidyl-2-C-methyl-D-erythritol kinase, chloroplastic/chromoplastic [Dendrobium catenatum]	ISPE_ARATH RecName: Full=4-diphosphocytidyl-2-C-methyl-D-erythritol kinase, chloroplastic; EC=2.7.1.148; AltName: Full=4-(cytidine-5'-diphospho)-2-C-methyl-D-erythritol kinase; Short=CDPMEK; Short=CMEK; AltName: Full=Protein PIGMENT DEFECTIVE 277; Flags: Precursor;
Bs_22319.0	88.13	79.24	84.67	94.41	87.42	87.52	41.22	38.51	41.53	69.08	75.26	65.55	2252	2253	2091	2226	2525	2316	1048	1053	815	1719	1793	1371	0.0389463	0.524407	0.639617	false	0.60286	8.789e-15	8.80488e-14	false	-0.361944	2.62795e-06	8.62618e-06	false	-0.999223	2.89807e-44	1.04131e-42	false	-1.01919	1.3944e-68	1.63856e-66	down	1362	K00850 6-phosphofructokinase 1 [EC:2.7.1.11] | (RefSeq) ATP-dependent 6-phosphofructokinase 6-like (A)	ko00010: Glycolysis / Gluconeogenesis; ko00030: Pentose phosphate pathway; ko00051: Fructose and mannose metabolism; ko00052: Galactose metabolism; ko01100: Metabolic pathways; ko01110: Biosynthesis of secondary metabolites; ko01200: Carbon metabolism; ko01230: Biosynthesis of amino acids; ko03018: RNA degradation	hypothetical protein KFK09_007601 [Dendrobium nobile]	PUP1_ARATH RecName: Full=Purine permease 1 {ECO:0000303|PubMed:10662864}; Short=AtPUP1 {ECO:0000303|PubMed:10662864};
Bs_23143.19	10.77	11.77	11.08	9.92	9.27	9.21	2.75	4.37	7.77	10.02	10.13	9.19	1234	1508	1236	1053	1196	1064	304	533	683	1121	1086	863	-0.319937	1.0618e-08	6.15128e-08	false	0.807828	0.0643382	0.109015	false	-0.295708	4.83891e-06	1.53795e-05	false	-1.13956	0.00868222	0.0171726	down	-0.802477	0.0645983	0.118824	false	4996	K00921 1-phosphatidylinositol-3-phosphate 5-kinase [EC:2.7.1.150] | (RefSeq) 1-phosphatidylinositol-3-phosphate 5-kinase FAB1A isoform X1 (A)	ko00562: Inositol phosphate metabolism; ko01100: Metabolic pathways; ko04070: Phosphatidylinositol signaling system; ko04145: Phagosome	1-phosphatidylinositol-3-phosphate 5-kinase FAB1A isoform X1 [Dendrobium catenatum]	FAB1D_ARATH RecName: Full=Putative 1-phosphatidylinositol-3-phosphate 5-kinase FAB1D; Short=Phosphatidylinositol 3-phosphate 5-kinase; EC=2.7.1.150; AltName: Full=Phosphatidylinositol 3-phosphate 5-kinase type III; Short=PIPkin-III; Short=Type III PIP kinase; AltName: Full=Protein FORMS APLOID AND BINUCLEATE CELLS 1D;
Bs_23143.20	0	0	0	0	0	0	4.51	3.11	0	0	0.24	0	0	0	0	0	0	0	659	501	0	0	33	0	NA	NA	NA	NA	-5.18991	0.164549	0.243614	false	NA	NA	NA	NA	11.0998	0.00449716	0.00942004	up	11.1774	0.00422508	0.0111093	up	6507	K00921 1-phosphatidylinositol-3-phosphate 5-kinase [EC:2.7.1.150] | (RefSeq) 1-phosphatidylinositol-3-phosphate 5-kinase FAB1A isoform X1 (A)	ko00562: Inositol phosphate metabolism; ko01100: Metabolic pathways; ko04070: Phosphatidylinositol signaling system; ko04145: Phagosome	1-phosphatidylinositol-3-phosphate 5-kinase FAB1A isoform X1 [Dendrobium catenatum]	FAB1D_ARATH RecName: Full=Putative 1-phosphatidylinositol-3-phosphate 5-kinase FAB1D; Short=Phosphatidylinositol 3-phosphate 5-kinase; EC=2.7.1.150; AltName: Full=Phosphatidylinositol 3-phosphate 5-kinase type III; Short=PIPkin-III; Short=Type III PIP kinase; AltName: Full=Protein FORMS APLOID AND BINUCLEATE CELLS 1D;
Bs_24915.0	1.98	2.03	1.92	0.44	0.19	0.67	2.16	1.85	0.04	1.29	2.73	2.84	63	72	59	13	7	22	68	63	1	40	81	74	-2.24341	8.2301e-07	3.72434e-06	down	0.562783	0.559239	0.655501	false	0.106778	0.765614	0.822238	false	-0.486614	0.604099	0.688444	false	1.76527	0.105767	0.179259	false	1617	K00855 phosphoribulokinase [EC:2.7.1.19] | (RefSeq) phosphoribulokinase, chloroplastic-like (A)	ko00710: Carbon fixation in photosynthetic organisms; ko01100: Metabolic pathways; ko01200: Carbon metabolism	phosphoribulokinase, chloroplastic-like [Nicotiana tomentosiformis]	KPPR_WHEAT RecName: Full=Phosphoribulokinase, chloroplastic; Short=PRK; Short=PRKase; EC=2.7.1.19; AltName: Full=Phosphopentokinase; Flags: Precursor;
Bs_28051.0	0.02	0	0.07	0	0	0	0.31	0.45	0.49	0.84	1.1	0.86	1	0	5	0	0	0	21	34	26	58	73	50	NA	NA	NA	NA	1.01712	0.00204862	0.00494912	up	4.97673	2.68958e-12	1.8967e-11	up	3.91439	6.88829e-06	2.11149e-05	up	7.46093	1.04068e-08	6.58182e-08	up	3222	K00921 1-phosphatidylinositol-3-phosphate 5-kinase [EC:2.7.1.150] | (RefSeq) 1-phosphatidylinositol-3-phosphate 5-kinase FAB1A-like isoform X1 (A)	ko00562: Inositol phosphate metabolism; ko01100: Metabolic pathways; ko04070: Phosphatidylinositol signaling system; ko04145: Phagosome	hypothetical protein VITISV_004341 [Vitis vinifera]	--
Bs_28051.1	0.45	0.44	0.43	0.6	0.74	0.92	0.08	0.12	0.09	0	0	0.03	47	53	44	59	89	99	8	13	7	0	0	2	0.71534	0.00835328	0.0197213	false	NA	NA	NA	NA	-6.08324	1.5803e-08	6.76898e-08	down	-2.18994	4.68135e-08	1.82414e-07	down	-2.88567	3.14274e-12	3.08867e-11	down	4677	K00921 1-phosphatidylinositol-3-phosphate 5-kinase [EC:2.7.1.150] | (RefSeq) 1-phosphatidylinositol-3-phosphate 5-kinase FAB1A-like isoform X1 (A)	ko00562: Inositol phosphate metabolism; ko01100: Metabolic pathways; ko04070: Phosphatidylinositol signaling system; ko04145: Phagosome	hypothetical protein VITISV_004341 [Vitis vinifera]	--
Bs_30785.3	0.6	0.67	1.02	2.55	2.48	2.8	0.64	0.49	0.84	0.75	0.96	1.11	10	13	17	41	50	52	11	9	11	13	15	16	1.77512	3.79445e-06	1.58857e-05	up	NA	NA	NA	NA	NA	NA	NA	NA	NA	NA	NA	NA	-1.93353	2.15314e-06	9.89007e-06	down	1047	K00902 dolichol kinase [EC:2.7.1.108] | (RefSeq) dolichol kinase EVAN (A)	ko00510: N-Glycan biosynthesis; ko01100: Metabolic pathways	hypothetical protein KFK09_015823 [Dendrobium nobile]	EVN_ARATH RecName: Full=Dolichol kinase EVAN {ECO:0000303|PubMed:25919390}; EC=2.7.1.108;
Bs_31342.0	1.03	1.53	1.07	0	0	0	0	0	0	0	0	0	32	53	32	0	0	0	0	0	0	0	0	0	-7.76793	8.42448e-10	5.68861e-09	down	NA	NA	NA	NA	-7.63075	1.40309e-09	7.03685e-09	down	-7.52089	2.74224e-09	1.26347e-08	down	NA	NA	NA	NA	1585	K00844 hexokinase [EC:2.7.1.1] | (RefSeq) hexokinase-7 (A)	ko00010: Glycolysis / Gluconeogenesis; ko00051: Fructose and mannose metabolism; ko00052: Galactose metabolism; ko00500: Starch and sucrose metabolism; ko00520: Amino sugar and nucleotide sugar metabolism; ko00524: Neomycin, kanamycin and gentamicin biosynthesis; ko01100: Metabolic pathways; ko01110: Biosynthesis of secondary metabolites; ko01200: Carbon metabolism; ko01250: Biosynthesis of nucle…	hypothetical protein [Adiantum nelumboides]	HXK7_ORYSJ RecName: Full=Hexokinase-7; EC=2.7.1.1 {ECO:0000305|PubMed:16552590}; AltName: Full=Hexokinase-6;
Bs_35792.0	3.02	3.07	2.93	0.11	0	0	0	0	0	0	0.26	0.06	62	70	58	2	0	0	0	0	0	0	5	1	-6.62366	4.73801e-10	3.30953e-09	down	NA	NA	NA	NA	-4.90531	6.01355e-13	4.56049e-12	down	-8.23451	1.40363e-11	8.51967e-11	down	NA	NA	NA	NA	1156	K00850 6-phosphofructokinase 1 [EC:2.7.1.11] | (RefSeq) ATP-dependent 6-phosphofructokinase 6-like (A)	ko00010: Glycolysis / Gluconeogenesis; ko00030: Pentose phosphate pathway; ko00051: Fructose and mannose metabolism; ko00052: Galactose metabolism; ko01100: Metabolic pathways; ko01110: Biosynthesis of secondary metabolites; ko01200: Carbon metabolism; ko01230: Biosynthesis of amino acids; ko03018: RNA degradation	purine permease 3-like [Dendrobium catenatum]	PUP3_ARATH RecName: Full=Purine permease 3; Short=AtPUP3;
Bs_38369.0	1.31	3.4	1.83	3.35	3.1	4.17	6.82	6.35	7.34	7.96	6.89	7.93	37	60	55	75	69	83	217	204	163	172	150	148	0.533309	0.0619512	0.113686	false	-0.450495	0.00256917	0.00608189	false	1.71143	1.14267e-14	1.04746e-13	up	2.12786	8.37787e-23	1.26047e-21	up	1.61736	1.49557e-16	2.31121e-15	up	1723	K00850 6-phosphofructokinase 1 [EC:2.7.1.11] | (RefSeq) ATP-dependent 6-phosphofructokinase 2 (A)	ko00010: Glycolysis / Gluconeogenesis; ko00030: Pentose phosphate pathway; ko00051: Fructose and mannose metabolism; ko00052: Galactose metabolism; ko01100: Metabolic pathways; ko01110: Biosynthesis of secondary metabolites; ko01200: Carbon metabolism; ko01230: Biosynthesis of amino acids; ko03018: RNA degradation	hypothetical protein IEQ34_004826 [Dendrobium chrysotoxum]	PFKA2_ARATH RecName: Full=ATP-dependent 6-phosphofructokinase 2 {ECO:0000255|HAMAP-Rule:MF_03186}; Short=ATP-PFK 2 {ECO:0000255|HAMAP-Rule:MF_03186}; Short=Phosphofructokinase 2 {ECO:0000255|HAMAP-Rule:MF_03186}; EC=2.7.1.11 {ECO:0000255|HAMAP-Rule:MF_03186}; AltName: Full=Phosphohexokinase 2 {ECO:0000255|HAMAP-Rule:MF_03186};
Bs_38846.2	2.12	1.71	3.51	1.51	2.84	1.24	0	0	0	3.03	4.26	3.26	59	53	94	39	89	35	0	0	0	82	110	74	-0.453042	0.31636	0.436223	false	8.76373	7.68777e-13	6.2517e-12	up	0.42668	0.216915	0.297457	false	-8.37357	4.39212e-11	2.52015e-10	down	-7.89967	1.60465e-09	1.13156e-08	down	1458	K10572 inositol-pentakisphosphate 2-kinase [EC:2.7.1.158] | (RefSeq) inositol-pentakisphosphate 2-kinase IPK1 isoform X1 (A)	ko00562: Inositol phosphate metabolism; ko01100: Metabolic pathways; ko04070: Phosphatidylinositol signaling system	inositol-pentakisphosphate 2-kinase IPK1 isoform X1 [Dendrobium catenatum]	IPK1_ORYSI RecName: Full=Inositol-pentakisphosphate 2-kinase IPK1 {ECO:0000305}; EC=2.7.1.158 {ECO:0000305}; AltName: Full=Inositol-1,3,4,5,6-pentakisphosphate 2-kinase IPK1 {ECO:0000305}; Short=OsIPK1 {ECO:0000305}; AltName: Full=Ins(1,3,4,5,6)P5 2-kinase {ECO:0000305}; Short=InsP5 2-kinase;
Bs_38846.3	1.36	2.1	4.31	3.66	1.48	2.1	5.47	6.62	5.77	5.27	6.82	4.29	45	77	139	112	55	71	179	235	147	171	211	116	-0.17025	0.748214	0.823695	false	-0.308131	0.163447	0.242244	false	0.982654	0.0256061	0.0457352	false	1.2567	0.00243954	0.00535539	up	1.44935	2.65163e-05	0.000103948	up	1677	K10572 inositol-pentakisphosphate 2-kinase [EC:2.7.1.158] | (RefSeq) inositol-pentakisphosphate 2-kinase IPK1-like (A)	ko00562: Inositol phosphate metabolism; ko01100: Metabolic pathways; ko04070: Phosphatidylinositol signaling system	inositol-pentakisphosphate 2-kinase IPK1-like [Phalaenopsis equestris]	IPK1_ORYSI RecName: Full=Inositol-pentakisphosphate 2-kinase IPK1 {ECO:0000305}; EC=2.7.1.158 {ECO:0000305}; AltName: Full=Inositol-1,3,4,5,6-pentakisphosphate 2-kinase IPK1 {ECO:0000305}; Short=OsIPK1 {ECO:0000305}; AltName: Full=Ins(1,3,4,5,6)P5 2-kinase {ECO:0000305}; Short=InsP5 2-kinase;
Bs_38846.6	3.31	2.68	2.09	2.47	2.58	2.52	0.61	0.27	1.29	1.98	2.55	1.43	111	100	68	76	97	87	20	9	33	64	80	39	-0.162518	0.506385	0.622966	false	1.31138	0.0297188	0.0555715	false	-0.541578	0.0963827	0.14774	false	-1.89153	0.000857509	0.00202993	down	-1.71163	0.00177661	0.00509058	down	1691	K10572 inositol-pentakisphosphate 2-kinase [EC:2.7.1.158] | (RefSeq) inositol-pentakisphosphate 2-kinase IPK1-like (A)	ko00562: Inositol phosphate metabolism; ko01100: Metabolic pathways; ko04070: Phosphatidylinositol signaling system	inositol-pentakisphosphate 2-kinase IPK1-like [Phalaenopsis equestris]	IPK1_ORYSI RecName: Full=Inositol-pentakisphosphate 2-kinase IPK1 {ECO:0000305}; EC=2.7.1.158 {ECO:0000305}; AltName: Full=Inositol-1,3,4,5,6-pentakisphosphate 2-kinase IPK1 {ECO:0000305}; Short=OsIPK1 {ECO:0000305}; AltName: Full=Ins(1,3,4,5,6)P5 2-kinase {ECO:0000305}; Short=InsP5 2-kinase;
Bs_38846.7	7.54	7	4.88	2.92	3.1	4.11	1.03	1.89	2.51	4.15	2.46	2.36	190	197	119	68	88	107	25	51	48	102	58	48	-0.996868	0.000180658	0.000594005	false	0.561961	0.205711	0.293416	false	-1.21471	0.000144854	0.000383966	down	-1.81545	8.65307e-07	2.92336e-06	down	-0.798313	0.0419616	0.0827232	false	1351	K10572 inositol-pentakisphosphate 2-kinase [EC:2.7.1.158] | (RefSeq) inositol-pentakisphosphate 2-kinase IPK1 isoform X1 (A)	ko00562: Inositol phosphate metabolism; ko01100: Metabolic pathways; ko04070: Phosphatidylinositol signaling system	hypothetical protein KFK09_008474 [Dendrobium nobile]	IPK1_ORYSI RecName: Full=Inositol-pentakisphosphate 2-kinase IPK1 {ECO:0000305}; EC=2.7.1.158 {ECO:0000305}; AltName: Full=Inositol-1,3,4,5,6-pentakisphosphate 2-kinase IPK1 {ECO:0000305}; Short=OsIPK1 {ECO:0000305}; AltName: Full=Ins(1,3,4,5,6)P5 2-kinase {ECO:0000305}; Short=InsP5 2-kinase;
Bs_42500.0	0.17	0.21	0.16	0.38	0.41	0.32	0.35	0.46	0.26	0.23	0.18	0.26	12	17	11	25	33	23	24	35	14	16	12	15	0.960087	0.022391	0.0472605	false	-0.863475	0.0627325	0.106695	false	NA	NA	NA	NA	1.02374	0.0265518	0.0471135	up	0.0843064	0.834048	0.888491	false	3235	K10669 2'-phosphotransferase [EC:2.7.1.160] | (RefSeq) uncharacterized protein LOC112752900 (A)	--	hypothetical protein MA16_Dca000875 [Dendrobium catenatum]	--
Bs_43784.0	43.26	42.97	44.94	38.8	39.68	34.55	41.91	49.41	50.2	24.51	25.48	28.24	1149	1270	1154	951	1191	949	1106	1404	1024	634	631	614	-0.27169	4.94534e-06	2.03736e-05	false	-1.04483	3.8606e-28	9.61287e-27	down	-0.846297	1.06753e-32	3.00944e-31	false	0.164186	0.0332769	0.0576886	false	0.45598	6.55046e-08	3.70367e-07	false	1403	K00852 ribokinase [EC:2.7.1.15] | (RefSeq) uncharacterized protein LOC110091950 (A)	ko00030: Pentose phosphate pathway; ko01100: Metabolic pathways	hypothetical protein IEQ34_020124 [Dendrobium chrysotoxum]	RBSK_ARATH RecName: Full=Ribokinase {ECO:0000255|HAMAP-Rule:MF_03215}; Short=AtRBSK {ECO:0000303|PubMed:27601466}; Short=RK {ECO:0000255|HAMAP-Rule:MF_03215}; EC=2.7.1.15 {ECO:0000255|HAMAP-Rule:MF_03215, ECO:0000269|PubMed:27601466}; Flags: Precursor;
Bs_44194.0	1.52	2.39	1.72	13.06	10.51	11.4	6.9	7.89	8.69	6.59	4.69	6.06	33	58	36	264	265	260	150	180	143	137	94	106	2.5922	4.01445e-32	1.28819e-30	up	-0.631986	0.00175188	0.00429118	false	1.49798	1.12027e-07	4.29893e-07	up	2.09388	4.81731e-18	5.35051e-17	up	-0.480961	0.00159157	0.00461187	false	1360	K00850 6-phosphofructokinase 1 [EC:2.7.1.11] | (RefSeq) ATP-dependent 6-phosphofructokinase 6-like (A)	ko00010: Glycolysis / Gluconeogenesis; ko00030: Pentose phosphate pathway; ko00051: Fructose and mannose metabolism; ko00052: Galactose metabolism; ko01100: Metabolic pathways; ko01110: Biosynthesis of secondary metabolites; ko01200: Carbon metabolism; ko01230: Biosynthesis of amino acids; ko03018: RNA degradation	purine permease 3-like [Dendrobium catenatum]	PUP3_ARATH RecName: Full=Purine permease 3; Short=AtPUP3;
Bs_44433.0	29.04	31.83	29.99	28.19	30.29	26.78	18.35	18.97	21.19	16.37	14.99	15.49	1108	1354	1109	994	1304	1046	688	773	621	609	534	484	-0.155493	0.00971897	0.022563	false	-0.498808	2.40038e-08	1.15659e-07	false	-1.05413	1.86642e-53	1.02572e-51	down	-0.591026	9.61725e-16	8.76461e-15	false	-0.415505	1.27585e-07	6.92318e-07	false	1876	K18674 N-acetylgalactosamine kinase [EC:2.7.1.157] | (RefSeq) galactokinase (A)	ko00520: Amino sugar and nucleotide sugar metabolism; ko01100: Metabolic pathways; ko01250: Biosynthesis of nucleotide sugars	galactokinase [Dendrobium catenatum]	GALK1_ARATH RecName: Full=Galactokinase; EC=2.7.1.6; AltName: Full=Galactose kinase;
Bs_46384.0	11.19	10.19	9.65	0.67	0.46	0.33	0.6	0.9	0.55	1.15	1.28	0.85	365	366	304	19	14	11	17	31	9	30	34	21	-4.61295	9.89563e-67	8.32339e-65	down	0.478724	0.316858	0.419175	false	-3.5311	1.20816e-60	7.98485e-59	down	-4.02612	1.85153e-48	7.50048e-47	down	NA	NA	NA	NA	1663	K01765 inositol-1,3,4-trisphosphate 5/6-kinase [EC:2.7.1.159] | (RefSeq) inositol-tetrakisphosphate 1-kinase 6-like (A)	ko00562: Inositol phosphate metabolism; ko01100: Metabolic pathways	hypothetical protein KFK09_011295 [Dendrobium nobile]	--
Bs_47027.6	1.71	0.45	0.35	1.32	3.44	1.47	5.44	1.78	3.71	1.97	2.19	1.41	13	3	2	9	31	12	46	15	22	15	15	9	NA	NA	NA	NA	-1.25272	0.03559	0.0651566	false	NA	NA	NA	NA	2.38203	0.00611302	0.0124763	up	0.997872	0.138866	0.224226	false	641	K00851 gluconokinase [EC:2.7.1.12] | (RefSeq) gluconokinase (A)	ko00030: Pentose phosphate pathway; ko01100: Metabolic pathways; ko01110: Biosynthesis of secondary metabolites; ko01200: Carbon metabolism	hypothetical protein IEQ34_015824 [Dendrobium chrysotoxum]	GNTK_ARATH RecName: Full=Gluconokinase {ECO:0000303|PubMed:12447540}; EC=2.7.1.12 {ECO:0000250|UniProtKB:Q5FQ97}; AltName: Full=Gluconate kinase {ECO:0000303|PubMed:12447540};
Bs_47027.8	1.88	3.54	2.75	4.45	2.8	4.79	1	1.72	2.18	1.52	0.95	1.89	17	35	23	37	29	48	9	16	15	13	7	14	0.576595	0.177835	0.275407	false	NA	NA	NA	NA	NA	NA	NA	NA	NA	NA	NA	NA	-1.25114	0.0103789	0.0247003	down	691	K00851 gluconokinase [EC:2.7.1.12] | (RefSeq) gluconokinase (A)	ko00030: Pentose phosphate pathway; ko01100: Metabolic pathways; ko01110: Biosynthesis of secondary metabolites; ko01200: Carbon metabolism	hypothetical protein IEQ34_015824 [Dendrobium chrysotoxum]	GNTK_ARATH RecName: Full=Gluconokinase {ECO:0000303|PubMed:12447540}; EC=2.7.1.12 {ECO:0000250|UniProtKB:Q5FQ97}; AltName: Full=Gluconate kinase {ECO:0000303|PubMed:12447540};
Bs_48976.0	11.32	12.06	12.24	6.92	6.53	5.69	1.06	1.35	1.16	5.44	7.09	5.47	344	408	360	194	224	178	32	44	27	161	201	136	-0.958869	1.4132e-17	2.11708e-16	false	2.1417	3.44497e-17	4.24912e-16	up	-1.0819	9.31435e-14	7.72991e-13	down	-3.25633	3.25301e-69	2.12375e-67	down	-2.28011	6.98111e-25	1.97204e-23	down	1559	K00855 phosphoribulokinase [EC:2.7.1.19] | (RefSeq) phosphoribulokinase, chloroplastic (A)	ko00710: Carbon fixation in photosynthetic organisms; ko01100: Metabolic pathways; ko01200: Carbon metabolism	hypothetical protein IEQ34_008634 [Dendrobium chrysotoxum]	KPPR_WHEAT RecName: Full=Phosphoribulokinase, chloroplastic; Short=PRK; Short=PRKase; EC=2.7.1.19; AltName: Full=Phosphopentokinase; Flags: Precursor;
Bs_51590.1	14.49	14.07	16.04	21.25	21.87	19.58	8.18	9.33	9.35	12.21	11.15	14.27	161	173	170	217	277	236	95	112	79	132	115	129	0.470738	0.000212031	0.000688643	false	0.265965	0.163508	0.242312	false	-0.342084	0.0428663	0.0725623	false	-0.642197	9.23878e-05	0.00024865	false	-1.0928	1.10626e-13	1.28705e-12	down	774	K00850 6-phosphofructokinase 1 [EC:2.7.1.11] | (RefSeq) uncharacterized protein LOC112771622 (A)	ko00010: Glycolysis / Gluconeogenesis; ko00030: Pentose phosphate pathway; ko00051: Fructose and mannose metabolism; ko00052: Galactose metabolism; ko01100: Metabolic pathways; ko01110: Biosynthesis of secondary metabolites; ko01200: Carbon metabolism; ko01230: Biosynthesis of amino acids; ko03018: RNA degradation	hypothetical protein IEQ34_008747 [Dendrobium chrysotoxum]	ACP1_CASGL RecName: Full=Acyl carrier protein 1, chloroplastic; Short=ACP 1; Flags: Precursor;
Bs_51590.2	3.33	2.97	3.65	14.42	12.04	14.93	0.59	0.31	0.35	0.09	0	0	37	37	39	150	155	183	7	3	3	1	0	0	2.0549	7.28263e-18	1.11489e-16	up	NA	NA	NA	NA	-6.63979	9.07254e-08	3.51756e-07	down	-2.94517	9.22403e-08	3.46173e-07	down	-4.97969	5.4899e-26	1.65656e-24	down	783	K00850 6-phosphofructokinase 1 [EC:2.7.1.11] | (RefSeq) uncharacterized protein LOC112771622 (A)	ko00010: Glycolysis / Gluconeogenesis; ko00030: Pentose phosphate pathway; ko00051: Fructose and mannose metabolism; ko00052: Galactose metabolism; ko01100: Metabolic pathways; ko01110: Biosynthesis of secondary metabolites; ko01200: Carbon metabolism; ko01230: Biosynthesis of amino acids; ko03018: RNA degradation	hypothetical protein IEQ34_008747 [Dendrobium chrysotoxum]	ACP1_CASGL RecName: Full=Acyl carrier protein 1, chloroplastic; Short=ACP 1; Flags: Precursor;
Bs_51590.3	1.25	0.63	0.46	3.15	4.55	5.05	0	0	0	0	0	0	13	7	4	31	56	59	0	0	0	0	0	0	2.52866	3.40891e-06	1.43582e-05	up	NA	NA	NA	NA	NA	NA	NA	NA	NA	NA	NA	NA	-7.76451	1.06815e-09	7.69641e-09	down	765	K00850 6-phosphofructokinase 1 [EC:2.7.1.11] | (RefSeq) uncharacterized protein LOC112771622 (A)	ko00010: Glycolysis / Gluconeogenesis; ko00030: Pentose phosphate pathway; ko00051: Fructose and mannose metabolism; ko00052: Galactose metabolism; ko01100: Metabolic pathways; ko01110: Biosynthesis of secondary metabolites; ko01200: Carbon metabolism; ko01230: Biosynthesis of amino acids; ko03018: RNA degradation	hypothetical protein IEQ34_008747 [Dendrobium chrysotoxum]	ACP1_CASGL RecName: Full=Acyl carrier protein 1, chloroplastic; Short=ACP 1; Flags: Precursor;
Bs_51590.4	127.45	140.22	145.93	156.19	165.05	157.24	194.47	205.72	189.32	109.6	92.93	101.11	1414	1717	1545	1588	2083	1887	2249	2457	1612	1179	954	916	0.187344	0.00223274	0.00600486	false	-1.18003	3.26458e-49	1.90647e-47	down	-0.539585	2.31461e-11	1.46285e-10	false	0.606416	1.231e-21	1.72655e-20	false	0.438731	3.94032e-13	4.30694e-12	false	772	K00850 6-phosphofructokinase 1 [EC:2.7.1.11] | (RefSeq) uncharacterized protein LOC112771622 (A)	ko00010: Glycolysis / Gluconeogenesis; ko00030: Pentose phosphate pathway; ko00051: Fructose and mannose metabolism; ko00052: Galactose metabolism; ko01100: Metabolic pathways; ko01110: Biosynthesis of secondary metabolites; ko01200: Carbon metabolism; ko01230: Biosynthesis of amino acids; ko03018: RNA degradation	hypothetical protein IEQ34_008747 [Dendrobium chrysotoxum]	ACP1_CASGL RecName: Full=Acyl carrier protein 1, chloroplastic; Short=ACP 1; Flags: Precursor;
Bs_51838.0	0.86	0.37	1.12	0	0.45	1.12	0.28	0.39	0.18	0.13	0.35	0.6	29	14	37	0	17	39	9	14	4	4	11	16	-0.632067	0.595353	0.701909	false	NA	NA	NA	NA	-1.28403	0.072716	0.115305	false	-1.46472	0.0244293	0.0437668	down	NA	NA	NA	NA	1711	K00850 6-phosphofructokinase 1 [EC:2.7.1.11] | (RefSeq) ATP-dependent 6-phosphofructokinase 5, chloroplastic-like (A)	ko00010: Glycolysis / Gluconeogenesis; ko00030: Pentose phosphate pathway; ko00051: Fructose and mannose metabolism; ko00052: Galactose metabolism; ko01100: Metabolic pathways; ko01110: Biosynthesis of secondary metabolites; ko01200: Carbon metabolism; ko01230: Biosynthesis of amino acids; ko03018: RNA degradation	ATP-dependent 6-phosphofructokinase 5, chloroplastic-like [Dendrobium catenatum]	PFKA5_ARATH RecName: Full=ATP-dependent 6-phosphofructokinase 5, chloroplastic {ECO:0000255|HAMAP-Rule:MF_03186}; Short=ATP-PFK 5 {ECO:0000255|HAMAP-Rule:MF_03186}; Short=Phosphofructokinase 5 {ECO:0000255|HAMAP-Rule:MF_03186}; EC=2.7.1.11 {ECO:0000255|HAMAP-Rule:MF_03186}; AltName: Full=Phosphohexokinase 5 {ECO:0000255|HAMAP-Rule:MF_03186}; Flags: Precursor;
Bs_51838.4	1.63	2.14	2.19	3.43	4	2.31	1.21	0.98	0.76	3.45	3.25	3.22	80	118	104	156	222	116	58	51	29	166	150	130	0.642224	0.0140326	0.0313025	false	1.56706	1.58616e-11	1.11908e-10	up	0.642107	0.0005135	0.0012625	false	-0.961446	0.000500209	0.00122346	false	-1.5862	3.10689e-07	1.60398e-06	down	2336	K00850 6-phosphofructokinase 1 [EC:2.7.1.11] | (RefSeq) ATP-dependent 6-phosphofructokinase 5, chloroplastic-like (A)	ko00010: Glycolysis / Gluconeogenesis; ko00030: Pentose phosphate pathway; ko00051: Fructose and mannose metabolism; ko00052: Galactose metabolism; ko01100: Metabolic pathways; ko01110: Biosynthesis of secondary metabolites; ko01200: Carbon metabolism; ko01230: Biosynthesis of amino acids; ko03018: RNA degradation	hypothetical protein KFK09_022180 [Dendrobium nobile]	PFKA5_ARATH RecName: Full=ATP-dependent 6-phosphofructokinase 5, chloroplastic {ECO:0000255|HAMAP-Rule:MF_03186}; Short=ATP-PFK 5 {ECO:0000255|HAMAP-Rule:MF_03186}; Short=Phosphofructokinase 5 {ECO:0000255|HAMAP-Rule:MF_03186}; EC=2.7.1.11 {ECO:0000255|HAMAP-Rule:MF_03186}; AltName: Full=Phosphohexokinase 5 {ECO:0000255|HAMAP-Rule:MF_03186}; Flags: Precursor;
Bs_51898.0	0.81	1.36	0.62	0.47	0.71	1.75	3.05	3.17	2.39	3.1	2.78	3.3	15	28	11	8	15	34	57	63	34	56	48	50	0.0466039	0.946376	0.964776	false	-0.117687	0.664196	0.746462	false	1.61167	3.03777e-05	8.78328e-05	up	1.69098	2.94805e-05	8.41348e-05	up	1.67106	0.00241366	0.00671622	up	1076	K00855 phosphoribulokinase [EC:2.7.1.19] | (RefSeq) PRK; phosphoribulokinase (A)	ko00710: Carbon fixation in photosynthetic organisms; ko01100: Metabolic pathways; ko01200: Carbon metabolism	Crystal structure of redox-sensitive phosphoribulokinase (PRK) from Arabidopsis thaliana [Arabidopsis thaliana]	KPPR_ARATH RecName: Full=Phosphoribulokinase, chloroplastic; Short=PRK; Short=PRKase; EC=2.7.1.19; AltName: Full=Phosphopentokinase; Flags: Precursor;
Bs_52819.0	0.47	1.12	0.99	2.09	3.36	1.4	1.01	1.42	0.83	2.54	2.74	2.3	9	26	19	40	79	30	21	31	13	51	53	39	1.39123	0.00829552	0.0196016	up	1.02059	0.00369787	0.0084962	up	1.49253	0.000265894	0.000680287	up	NA	NA	NA	NA	-0.94016	0.0470282	0.091137	false	1169	K01765 inositol-1,3,4-trisphosphate 5/6-kinase [EC:2.7.1.159] | (RefSeq) LOW QUALITY PROTEIN: inositol-tetrakisphosphate 1-kinase 6 (A)	ko00562: Inositol phosphate metabolism; ko01100: Metabolic pathways	LOW QUALITY PROTEIN: inositol-tetrakisphosphate 1-kinase 6 [Phalaenopsis equestris]	--
Bs_52819.1	0.19	0.32	0.2	0.45	0.55	1.44	0.34	0.25	0.13	4.89	3.4	4.87	3	6	3	7	11	27	6	4	1	85	56	71	NA	NA	NA	NA	4.15102	1.70025e-13	1.48198e-12	up	4.23069	9.80296e-16	9.93545e-15	up	NA	NA	NA	NA	NA	NA	NA	NA	1049	K01765 inositol-1,3,4-trisphosphate 5/6-kinase [EC:2.7.1.159] | (RefSeq) LOW QUALITY PROTEIN: inositol-tetrakisphosphate 1-kinase 6 (A)	ko00562: Inositol phosphate metabolism; ko01100: Metabolic pathways	LOW QUALITY PROTEIN: inositol-tetrakisphosphate 1-kinase 6 [Phalaenopsis equestris]	--
Bs_52819.2	3.34	3.34	3.17	7.56	4.58	2.43	5.07	8.5	8.38	9.63	9.32	10.69	28	31	25	59	44	23	46	78	55	80	73	75	0.543986	0.235211	0.344739	false	0.215099	0.429891	0.535304	false	1.52357	9.75505e-09	4.30189e-08	up	1.27437	7.91278e-05	0.000214807	up	0.750016	0.0945589	0.163262	false	670	K01765 inositol-1,3,4-trisphosphate 5/6-kinase [EC:2.7.1.159] | (RefSeq) inositol-tetrakisphosphate 1-kinase 6 (A)	ko00562: Inositol phosphate metabolism; ko01100: Metabolic pathways	hypothetical protein IEQ34_023150 [Dendrobium chrysotoxum]	ITPK6_ORYSJ RecName: Full=Inositol-tetrakisphosphate 1-kinase 6 {ECO:0000305}; EC=2.7.1.134 {ECO:0000305}; AltName: Full=Inositol 1,3,4-trisphosphate 5/6-kinase 6 {ECO:0000305}; Short=Inositol-triphosphate 5/6-kinase 6 {ECO:0000305}; Short=Ins(1,3,4)P(3) 5/6-kinase 6 {ECO:0000305}; Short=OsITP5/6K-6 {ECO:0000303|PubMed:17961936}; Short=OsITPK6 {ECO:0000303|PubMed:22038091}; EC=2.7.1.159 {ECO:0000…
Bs_55583.4	4.44	3.62	6.25	3.39	3.36	3.46	2.67	2.43	3.19	0.88	1.56	0.51	213	194	291	150	182	169	125	125	117	41	70	20	-0.554269	0.0167287	0.0365511	false	-1.66095	6.79128e-05	0.000209532	down	-2.37345	1.76942e-08	7.52176e-08	down	-0.747716	0.00367222	0.00781886	false	-0.178291	0.296287	0.412817	false	2284	K00850 6-phosphofructokinase 1 [EC:2.7.1.11] | (RefSeq) ATP-dependent 6-phosphofructokinase 3 isoform X1 (A)	ko00010: Glycolysis / Gluconeogenesis; ko00030: Pentose phosphate pathway; ko00051: Fructose and mannose metabolism; ko00052: Galactose metabolism; ko01100: Metabolic pathways; ko01110: Biosynthesis of secondary metabolites; ko01200: Carbon metabolism; ko01230: Biosynthesis of amino acids; ko03018: RNA degradation	hypothetical protein IEQ34_017213 [Dendrobium chrysotoxum]	PFKA3_ARATH RecName: Full=ATP-dependent 6-phosphofructokinase 3 {ECO:0000255|HAMAP-Rule:MF_03186}; Short=ATP-PFK 3 {ECO:0000255|HAMAP-Rule:MF_03186}; Short=Phosphofructokinase 3 {ECO:0000255|HAMAP-Rule:MF_03186}; EC=2.7.1.11 {ECO:0000255|HAMAP-Rule:MF_03186}; AltName: Full=Phosphohexokinase 3 {ECO:0000255|HAMAP-Rule:MF_03186};
Bs_56520.0	0	0	0.68	1	0.55	1.68	2.48	1.6	2.01	6	3.83	5.68	0	0	25	35	24	66	94	66	60	227	139	180	2.21254	0.166109	0.260058	false	1.17083	2.96137e-05	9.6142e-05	up	4.44917	0.039681	0.0677481	false	3.24498	0.133944	0.196397	false	1.05883	0.0234655	0.0503209	false	1905	K00915 inositol-polyphosphate multikinase [EC:2.7.1.140 2.7.1.151] | (RefSeq) inositol polyphosphate multikinase beta-like (A)	ko00562: Inositol phosphate metabolism; ko01100: Metabolic pathways; ko04070: Phosphatidylinositol signaling system	inositol polyphosphate multikinase beta-like [Dendrobium catenatum]	IPMKB_ARATH RecName: Full=Inositol polyphosphate multikinase beta; EC=2.7.1.140; EC=2.7.1.151; AltName: Full=Inositol polyphosphate 6-/3-/5-kinase beta; Short=AtIpk2-beta; Short=AtIpk2beta;
Bs_56520.2	0.32	0.46	0	2.08	1.9	1.51	1.35	1.08	0.79	1.53	2.21	0.27	12	20	0	76	85	61	52	45	23	59	82	8	2.78414	0.000868868	0.00252584	up	0.161163	0.823267	0.872764	false	2.30237	0.045054	0.0757546	false	2.10653	0.0246777	0.044174	up	-0.650721	0.0395987	0.078785	false	1942	K00915 inositol-polyphosphate multikinase [EC:2.7.1.140 2.7.1.151] | (RefSeq) inositol polyphosphate multikinase beta-like (A)	ko00562: Inositol phosphate metabolism; ko01100: Metabolic pathways; ko04070: Phosphatidylinositol signaling system	inositol polyphosphate multikinase beta-like [Dendrobium catenatum]	IPMKB_ARATH RecName: Full=Inositol polyphosphate multikinase beta; EC=2.7.1.140; EC=2.7.1.151; AltName: Full=Inositol polyphosphate 6-/3-/5-kinase beta; Short=AtIpk2-beta; Short=AtIpk2beta;
Bs_56520.4	2.08	1.29	1.37	0.17	0	0	0	2.1	0.86	0	0	0	78	54	50	6	0	0	0	84	25	0	0	0	-4.932	1.72135e-07	8.4734e-07	down	-7.691	0.049146	0.0865867	false	-8.29343	3.15573e-11	1.96481e-10	down	-0.6385	0.586335	0.672867	false	4.24351	0.184217	0.282485	false	1861	K00915 inositol-polyphosphate multikinase [EC:2.7.1.140 2.7.1.151] | (RefSeq) inositol polyphosphate multikinase beta-like (A)	ko00562: Inositol phosphate metabolism; ko01100: Metabolic pathways; ko04070: Phosphatidylinositol signaling system	inositol polyphosphate multikinase beta-like [Dendrobium catenatum]	IPMKB_ARATH RecName: Full=Inositol polyphosphate multikinase beta; EC=2.7.1.140; EC=2.7.1.151; AltName: Full=Inositol polyphosphate 6-/3-/5-kinase beta; Short=AtIpk2-beta; Short=AtIpk2beta;
Bs_56520.5	1.55	1.21	1.78	4.85	3.83	4.07	0.22	0	0.49	0.94	0.4	1.61	54	53	68	178	163	165	8	0	15	36	14	52	1.4749	5.64211e-10	3.89813e-09	up	1.89416	0.0906987	0.146755	false	-0.679495	0.19956	0.276988	false	-2.61405	0.00540483	0.0111492	down	-4.07789	4.00839e-07	2.03904e-06	down	1944	K00915 inositol-polyphosphate multikinase [EC:2.7.1.140 2.7.1.151] | (RefSeq) inositol polyphosphate multikinase beta-like (A)	ko00562: Inositol phosphate metabolism; ko01100: Metabolic pathways; ko04070: Phosphatidylinositol signaling system	inositol polyphosphate multikinase beta-like [Dendrobium catenatum]	IPMKB_ARATH RecName: Full=Inositol polyphosphate multikinase beta; EC=2.7.1.140; EC=2.7.1.151; AltName: Full=Inositol polyphosphate 6-/3-/5-kinase beta; Short=AtIpk2-beta; Short=AtIpk2beta;
Bs_57789.0	0.25	0.3	0.35	0.12	0.24	0.44	0.78	0.71	0.56	0.78	0.59	0.96	11	15	15	5	12	20	35	34	19	35	25	36	NA	NA	NA	NA	0.0139528	0.970037	0.979526	false	1.3149	0.0018046	0.00406441	up	1.26567	0.00229895	0.00507062	up	1.49731	0.00806476	0.0197635	up	2205	K00844 hexokinase [EC:2.7.1.1] | (RefSeq) hexokinase-1-like (A)	ko00010: Glycolysis / Gluconeogenesis; ko00051: Fructose and mannose metabolism; ko00052: Galactose metabolism; ko00500: Starch and sucrose metabolism; ko00520: Amino sugar and nucleotide sugar metabolism; ko00524: Neomycin, kanamycin and gentamicin biosynthesis; ko01100: Metabolic pathways; ko01110: Biosynthesis of secondary metabolites; ko01200: Carbon metabolism; ko01250: Biosynthesis of nucle…	hypothetical protein KFK09_008321 [Dendrobium nobile]	HXK1_ARATH RecName: Full=Hexokinase-1 {ECO:0000303|PubMed:9014361}; EC=2.7.1.1 {ECO:0000255|PROSITE-ProRule:PRU01084, ECO:0000269|PubMed:7610198}; AltName: Full=Protein GLUCOSE INSENSITIVE 2 {ECO:0000303|PubMed:16920781};
Bs_57789.10	13.15	4.05	7.09	3.77	9.69	6.61	6.59	11.3	7.66	8.54	8.16	8.4	21	21	30	18	33	25	38	40	27	53	41	45	-0.00538349	0.989589	0.993639	false	0.275265	0.344145	0.448287	false	1.02045	0.00313868	0.0067738	up	0.709475	0.0479393	0.0798388	false	0.731084	0.0338366	0.0688941	false	608	K00844 hexokinase [EC:2.7.1.1] | (RefSeq) hexokinase-2-like (A)	ko00010: Glycolysis / Gluconeogenesis; ko00051: Fructose and mannose metabolism; ko00052: Galactose metabolism; ko00500: Starch and sucrose metabolism; ko00520: Amino sugar and nucleotide sugar metabolism; ko00524: Neomycin, kanamycin and gentamicin biosynthesis; ko01100: Metabolic pathways; ko01110: Biosynthesis of secondary metabolites; ko01200: Carbon metabolism; ko01250: Biosynthesis of nucle…	hypothetical protein HPP92_006369 [Vanilla planifolia]	HXK2_ARATH RecName: Full=Hexokinase-2; EC=2.7.1.1 {ECO:0000305|PubMed:9014361};
Bs_57789.2	0.65	0.34	0.42	0.3	0.59	0.2	0.44	0.6	0.36	1.43	1.71	1.08	25	14	15	10	26	7	16	25	10	54	62	34	NA	NA	NA	NA	1.43542	0.000440964	0.00120185	up	1.52968	0.000250466	0.000643084	up	NA	NA	NA	NA	NA	NA	NA	NA	1925	K00844 hexokinase [EC:2.7.1.1] | (RefSeq) hexokinase-1 (A)	ko00010: Glycolysis / Gluconeogenesis; ko00051: Fructose and mannose metabolism; ko00052: Galactose metabolism; ko00500: Starch and sucrose metabolism; ko00520: Amino sugar and nucleotide sugar metabolism; ko00524: Neomycin, kanamycin and gentamicin biosynthesis; ko01100: Metabolic pathways; ko01110: Biosynthesis of secondary metabolites; ko01200: Carbon metabolism; ko01250: Biosynthesis of nucle…	hypothetical protein KFK09_008321 [Dendrobium nobile]	HXK1_ARATH RecName: Full=Hexokinase-1 {ECO:0000303|PubMed:9014361}; EC=2.7.1.1 {ECO:0000255|PROSITE-ProRule:PRU01084, ECO:0000269|PubMed:7610198}; AltName: Full=Protein GLUCOSE INSENSITIVE 2 {ECO:0000303|PubMed:16920781};
Bs_57789.3	7.37	3.68	6.37	0	0	0	5.71	0.5	3.04	0	0	0	408	227	342	0	0	0	308	29	129	0	0	0	-10.8696	7.72637e-19	1.26339e-17	down	-9.89221	8.56882e-08	3.84141e-07	down	-10.7321	2.2198e-18	2.82227e-17	down	-0.873198	0.336122	0.428748	false	10.0153	9.58976e-12	8.93472e-11	up	2580	K00844 hexokinase [EC:2.7.1.1] | (RefSeq) hexokinase-1 (A)	ko00010: Glycolysis / Gluconeogenesis; ko00051: Fructose and mannose metabolism; ko00052: Galactose metabolism; ko00500: Starch and sucrose metabolism; ko00520: Amino sugar and nucleotide sugar metabolism; ko00524: Neomycin, kanamycin and gentamicin biosynthesis; ko01100: Metabolic pathways; ko01110: Biosynthesis of secondary metabolites; ko01200: Carbon metabolism; ko01250: Biosynthesis of nucle…	hypothetical protein KFK09_008321 [Dendrobium nobile]	HXK1_ARATH RecName: Full=Hexokinase-1 {ECO:0000303|PubMed:9014361}; EC=2.7.1.1 {ECO:0000255|PROSITE-ProRule:PRU01084, ECO:0000269|PubMed:7610198}; AltName: Full=Protein GLUCOSE INSENSITIVE 2 {ECO:0000303|PubMed:16920781};
Bs_57789.6	12.44	16.75	12.13	16.01	18.58	16.44	12.03	16.46	11.41	36.3	41.96	40.74	267	473	285	543	651	509	321	669	354	1176	1277	1042	0.689102	0.000129671	0.000436374	false	1.26192	2.20884e-09	1.21052e-08	up	1.86557	1.08798e-29	2.70037e-28	up	0.569376	0.0363651	0.0624672	false	-0.100993	0.651746	0.750089	false	2580	K00844 hexokinase [EC:2.7.1.1] | (RefSeq) hexokinase-1 (A)	ko00010: Glycolysis / Gluconeogenesis; ko00051: Fructose and mannose metabolism; ko00052: Galactose metabolism; ko00500: Starch and sucrose metabolism; ko00520: Amino sugar and nucleotide sugar metabolism; ko00524: Neomycin, kanamycin and gentamicin biosynthesis; ko01100: Metabolic pathways; ko01110: Biosynthesis of secondary metabolites; ko01200: Carbon metabolism; ko01250: Biosynthesis of nucle…	hypothetical protein KFK09_008321 [Dendrobium nobile]	HXK1_ARATH RecName: Full=Hexokinase-1 {ECO:0000303|PubMed:9014361}; EC=2.7.1.1 {ECO:0000255|PROSITE-ProRule:PRU01084, ECO:0000269|PubMed:7610198}; AltName: Full=Protein GLUCOSE INSENSITIVE 2 {ECO:0000303|PubMed:16920781};
Bs_57791.0	1.31	1.3	1.24	0	0	0	0	0	0	0	0	0	37	41	34	0	0	0	0	0	0	0	0	0	-7.71959	6.13252e-10	4.21466e-09	down	NA	NA	NA	NA	-7.58219	1.0566e-09	5.38489e-09	down	-7.47232	2.02556e-09	9.49924e-09	down	NA	NA	NA	NA	1473	--	--	--	--
Bs_57797.1	13.61	14.37	15.28	10.84	9.83	10.24	6.68	4.15	3.73	2.53	1.64	2.16	862	1016	940	635	701	657	412	280	181	156	97	112	-0.557324	2.35735e-14	2.6538e-13	false	-1.37866	2.13468e-06	8.03996e-06	down	-2.87288	3.08848e-84	3.3266e-82	down	-1.52808	7.47274e-13	5.17349e-12	down	-0.952871	1.4474e-05	5.90858e-05	false	2905	K00658 2-oxoglutarate dehydrogenase E2 component (dihydrolipoamide succinyltransferase) [EC:2.3.1.61] | (RefSeq) dihydrolipoyllysine-residue succinyltransferase component of 2-oxoglutarate dehydrogenase complex 1, mitochondrial (A)	ko00020: Citrate cycle (TCA cycle); ko00310: Lysine degradation; ko00380: Tryptophan metabolism; ko00785: Lipoic acid metabolism; ko01100: Metabolic pathways; ko01110: Biosynthesis of secondary metabolites; ko01200: Carbon metabolism	hypothetical protein KFK09_029179 [Dendrobium nobile]	ODO2B_ARATH RecName: Full=Dihydrolipoyllysine-residue succinyltransferase component of 2-oxoglutarate dehydrogenase complex 2, mitochondrial; EC=2.3.1.61; AltName: Full=2-oxoglutarate dehydrogenase complex component E2-2; Short=OGDC-E2-2; AltName: Full=Dihydrolipoamide succinyltransferase component of 2-oxoglutarate dehydrogenase complex 2; AltName: Full=E2K-2; Flags: Precursor;
Bs_57797.2	3.13	3.14	3.7	13.56	12.93	10.56	15.67	21.12	20.58	14.11	12.48	12.68	198	222	227	794	922	678	965	1426	1001	871	738	657	1.82475	1.73879e-44	8.58971e-43	up	-0.722669	4.45843e-08	2.07651e-07	false	1.88134	2.78554e-64	2.05513e-62	up	2.56797	4.69057e-68	2.97377e-66	up	0.762705	8.53068e-08	4.74899e-07	false	2903	K00658 2-oxoglutarate dehydrogenase E2 component (dihydrolipoamide succinyltransferase) [EC:2.3.1.61] | (RefSeq) dihydrolipoyllysine-residue succinyltransferase component of 2-oxoglutarate dehydrogenase complex 1, mitochondrial (A)	ko00020: Citrate cycle (TCA cycle); ko00310: Lysine degradation; ko00380: Tryptophan metabolism; ko00785: Lipoic acid metabolism; ko01100: Metabolic pathways; ko01110: Biosynthesis of secondary metabolites; ko01200: Carbon metabolism	hypothetical protein KFK09_029179 [Dendrobium nobile]	ODO2B_ARATH RecName: Full=Dihydrolipoyllysine-residue succinyltransferase component of 2-oxoglutarate dehydrogenase complex 2, mitochondrial; EC=2.3.1.61; AltName: Full=2-oxoglutarate dehydrogenase complex component E2-2; Short=OGDC-E2-2; AltName: Full=Dihydrolipoamide succinyltransferase component of 2-oxoglutarate dehydrogenase complex 2; AltName: Full=E2K-2; Flags: Precursor;
Bs_57797.4	1.57	2.21	1.44	2.05	3	0.86	1.34	1.96	1	5.27	4.8	2.55	40	62	35	48	86	22	34	53	19	131	114	53	0.114561	0.819271	0.876413	false	1.37181	0.00117068	0.00296232	up	1.18959	0.00150861	0.00344089	up	-0.214579	0.580226	0.667427	false	-0.315497	0.56469	0.676153	false	1363	K00658 2-oxoglutarate dehydrogenase E2 component (dihydrolipoamide succinyltransferase) [EC:2.3.1.61] | (RefSeq) dihydrolipoyllysine-residue succinyltransferase component of 2-oxoglutarate dehydrogenase complex 1, mitochondrial (A)	ko00020: Citrate cycle (TCA cycle); ko00310: Lysine degradation; ko00380: Tryptophan metabolism; ko00785: Lipoic acid metabolism; ko01100: Metabolic pathways; ko01110: Biosynthesis of secondary metabolites; ko01200: Carbon metabolism	hypothetical protein KFK09_029179 [Dendrobium nobile]	ODO2B_ARATH RecName: Full=Dihydrolipoyllysine-residue succinyltransferase component of 2-oxoglutarate dehydrogenase complex 2, mitochondrial; EC=2.3.1.61; AltName: Full=2-oxoglutarate dehydrogenase complex component E2-2; Short=OGDC-E2-2; AltName: Full=Dihydrolipoamide succinyltransferase component of 2-oxoglutarate dehydrogenase complex 2; AltName: Full=E2K-2; Flags: Precursor;
Bs_57798.1	2.9	2.33	1.49	5.69	5.11	7.84	3.79	2.63	1.68	0.53	0	0.32	103	92	51	187	205	286	132	100	45	18	0	9	1.41492	6.30185e-06	2.55964e-05	up	-3.46389	5.97703e-05	0.000185784	down	-3.11469	0.000265327	0.000678988	down	0.318867	0.437929	0.532801	false	-1.0753	0.00195038	0.0055427	down	1773	--	--	hypothetical protein IEQ34_004656 [Dendrobium chrysotoxum]	--
Bs_58954.0	4.7	3.65	4.5	3.72	4.94	5.4	12.22	11.04	9.57	4.74	2.12	3.14	36	31	33	26	43	46	102	92	57	35	15	19	0.128569	0.708945	0.793632	false	-1.99244	1.25028e-07	5.50084e-07	down	-0.473996	0.265272	0.352309	false	1.48919	1.63676e-07	5.97951e-07	up	1.37809	5.49376e-06	2.38477e-05	up	636	K00901 diacylglycerol kinase (ATP) [EC:2.7.1.107] | (RefSeq) diacylglycerol kinase 3-like (A)	ko00561: Glycerolipid metabolism; ko00564: Glycerophospholipid metabolism; ko01100: Metabolic pathways; ko01110: Biosynthesis of secondary metabolites; ko04070: Phosphatidylinositol signaling system	diacylglycerol kinase 3-like [Phalaenopsis equestris]	DGK7_ARATH RecName: Full=Diacylglycerol kinase 7; Short=AtDGK7; Short=DAG kinase 7; EC=2.7.1.107; AltName: Full=Diglyceride kinase 7; Short=DGK 7;
Bs_62567.3	2.61	2.75	1.72	1.77	0.99	1.48	0	1.29	0	0	0	0	120	142	77	75	51	69	0	63	0	0	0	0	-0.824017	0.0111058	0.0253896	false	NA	NA	NA	NA	-9.16927	7.40482e-14	6.2118e-13	down	-2.42826	0.306614	0.397746	false	-1.58975	0.504442	0.622545	false	2208	K04715 ceramide kinase [EC:2.7.1.138] | (RefSeq) ceramide kinase isoform X1 (A)	ko00600: Sphingolipid metabolism; ko01100: Metabolic pathways	hypothetical protein KFK09_018453 [Dendrobium nobile]	CERK_ORYSJ RecName: Full=Ceramide kinase; Short=OsCERK; EC=2.7.1.138;
Bs_62567.5	1.58	0	1.81	0.56	0	1.93	0.92	0.49	0	2.13	2.67	2.52	44	0	49	14	0	56	25	14	0	58	70	58	-0.48809	0.847311	0.897182	false	2.21101	0.0112165	0.0232577	up	1.01373	0.359297	0.452205	false	-1.24383	0.468745	0.563187	false	-0.734041	0.682939	0.775269	false	1472	K04715 ceramide kinase [EC:2.7.1.138] | (RefSeq) ceramide kinase isoform X1 (A)	ko00600: Sphingolipid metabolism; ko01100: Metabolic pathways	hypothetical protein KFK09_018453 [Dendrobium nobile]	CERK_ORYSJ RecName: Full=Ceramide kinase; Short=OsCERK; EC=2.7.1.138;
Bs_62567.7	0.34	1.31	1.04	1.43	2.09	0.2	1.04	1.14	2.2	3.61	2.03	2.09	12	51	35	46	83	7	36	42	59	124	66	60	0.401928	0.633675	0.733377	false	0.659888	0.127043	0.195598	false	1.43591	0.00604162	0.0123551	up	0.746785	0.197112	0.273574	false	0.367064	0.634836	0.735816	false	1759	K04715 ceramide kinase [EC:2.7.1.138] | (RefSeq) ceramide kinase isoform X1 (A)	ko00600: Sphingolipid metabolism; ko01100: Metabolic pathways	hypothetical protein KFK09_018453 [Dendrobium nobile]	CERK_ORYSJ RecName: Full=Ceramide kinase; Short=OsCERK; EC=2.7.1.138;
Bs_62567.3	2.61	2.75	1.72	1.77	0.99	1.48	0	1.29	0	0	0	0	120	142	77	75	51	69	0	63	0	0	0	0	-0.824017	0.0111058	0.0253896	false	NA	NA	NA	NA	-9.16927	7.40482e-14	6.2118e-13	down	-2.42826	0.306614	0.397746	false	-1.58975	0.504442	0.622545	false	2208	K04715 ceramide kinase [EC:2.7.1.138] | (RefSeq) ceramide kinase isoform X1 (A)	ko00600: Sphingolipid metabolism; ko01100: Metabolic pathways	hypothetical protein KFK09_018453 [Dendrobium nobile]	CERK_ORYSJ RecName: Full=Ceramide kinase; Short=OsCERK; EC=2.7.1.138;
Bs_62567.5	1.58	0	1.81	0.56	0	1.93	0.92	0.49	0	2.13	2.67	2.52	44	0	49	14	0	56	25	14	0	58	70	58	-0.48809	0.847311	0.897182	false	2.21101	0.0112165	0.0232577	up	1.01373	0.359297	0.452205	false	-1.24383	0.468745	0.563187	false	-0.734041	0.682939	0.775269	false	1472	K04715 ceramide kinase [EC:2.7.1.138] | (RefSeq) ceramide kinase isoform X1 (A)	ko00600: Sphingolipid metabolism; ko01100: Metabolic pathways	hypothetical protein KFK09_018453 [Dendrobium nobile]	CERK_ORYSJ RecName: Full=Ceramide kinase; Short=OsCERK; EC=2.7.1.138;
Bs_62567.7	0.34	1.31	1.04	1.43	2.09	0.2	1.04	1.14	2.2	3.61	2.03	2.09	12	51	35	46	83	7	36	42	59	124	66	60	0.401928	0.633675	0.733377	false	0.659888	0.127043	0.195598	false	1.43591	0.00604162	0.0123551	up	0.746785	0.197112	0.273574	false	0.367064	0.634836	0.735816	false	1759	K04715 ceramide kinase [EC:2.7.1.138] | (RefSeq) ceramide kinase isoform X1 (A)	ko00600: Sphingolipid metabolism; ko01100: Metabolic pathways	hypothetical protein KFK09_018453 [Dendrobium nobile]	CERK_ORYSJ RecName: Full=Ceramide kinase; Short=OsCERK; EC=2.7.1.138;
Bs_63817.1	0.5	0.48	0.67	2.27	1.92	1.84	1.13	1.44	2.77	0	0	1.83	11	12	15	48	50	44	26	35	49	0	0	34	1.84247	9.56928e-07	4.29665e-06	up	-1.76475	0.281751	0.380947	false	NA	NA	NA	NA	1.76343	0.000655556	0.00157704	up	-0.0614909	0.88309	0.922275	false	1267	K00844 hexokinase [EC:2.7.1.1] | (RefSeq) hexokinase-2, chloroplastic isoform X2 (A)	ko00010: Glycolysis / Gluconeogenesis; ko00051: Fructose and mannose metabolism; ko00052: Galactose metabolism; ko00500: Starch and sucrose metabolism; ko00520: Amino sugar and nucleotide sugar metabolism; ko00524: Neomycin, kanamycin and gentamicin biosynthesis; ko01100: Metabolic pathways; ko01110: Biosynthesis of secondary metabolites; ko01200: Carbon metabolism; ko01250: Biosynthesis of nucle…	hexokinase-2, chloroplastic isoform X2 [Dendrobium catenatum]	HXK4_ORYSJ RecName: Full=Hexokinase-4, chloroplastic; EC=2.7.1.1 {ECO:0000305|PubMed:16552590}; AltName: Full=Hexokinase II; Flags: Precursor;
Bs_63817.4	1.12	0.91	0.72	0.77	0.42	0	0	0.11	0	0.91	1.09	0	33	30	20	21	14	0	0	3	0	26	30	0	-1.28074	0.221861	0.32938	false	4.15586	0.04088	0.0736074	false	-0.546436	0.603381	0.684723	false	-4.64203	4.86951e-06	1.52043e-05	down	NA	NA	NA	NA	1538	K00844 hexokinase [EC:2.7.1.1] | (RefSeq) hexokinase-2, chloroplastic isoform X2 (A)	ko00010: Glycolysis / Gluconeogenesis; ko00051: Fructose and mannose metabolism; ko00052: Galactose metabolism; ko00500: Starch and sucrose metabolism; ko00520: Amino sugar and nucleotide sugar metabolism; ko00524: Neomycin, kanamycin and gentamicin biosynthesis; ko01100: Metabolic pathways; ko01110: Biosynthesis of secondary metabolites; ko01200: Carbon metabolism; ko01250: Biosynthesis of nucle…	hexokinase-2, chloroplastic isoform X2 [Dendrobium catenatum]	HXK4_ORYSJ RecName: Full=Hexokinase-4, chloroplastic; EC=2.7.1.1 {ECO:0000305|PubMed:16552590}; AltName: Full=Hexokinase II; Flags: Precursor;
Bs_65258.11	0	0	0	3.25	3.81	3.38	2.23	2.45	1.7	2.02	2.62	2.28	0	0	0	92	133	107	68	80	40	60	75	57	9.16289	2.77542e-14	3.10477e-13	up	-0.0833571	0.757545	0.821117	false	8.51982	3.18192e-12	2.2216e-11	up	8.56412	3.4442e-12	2.23361e-11	up	-0.573507	0.0138273	0.0318089	false	1580	K00912 tetraacyldisaccharide 4'-kinase [EC:2.7.1.130] | (RefSeq) probable tetraacyldisaccharide 4'-kinase, mitochondrial (A)	ko01100: Metabolic pathways	hypothetical protein KFK09_021135 [Dendrobium nobile]	LPXK_ARATH RecName: Full=Probable tetraacyldisaccharide 4'-kinase, mitochondrial; EC=2.7.1.130; AltName: Full=Protein LIPID X 4'-kinase; Short=AtLpxK; Flags: Precursor;
Bs_65258.9	4.02	5.06	3.76	3.35	2.4	2.64	1.1	0.86	0.9	2.24	2.85	2.84	338	485	318	232	198	226	99	85	65	187	201	189	-0.832819	7.6707e-06	3.07791e-05	false	1.0827	8.91798e-09	4.52553e-08	up	-0.889451	2.64391e-08	1.09489e-07	false	-2.00615	6.97043e-26	1.23959e-24	down	-1.15422	1.87657e-07	9.96324e-07	down	4189	K00912 tetraacyldisaccharide 4'-kinase [EC:2.7.1.130] | (RefSeq) probable tetraacyldisaccharide 4'-kinase, mitochondrial (A)	ko01100: Metabolic pathways	probable tetraacyldisaccharide 4'-kinase, mitochondrial [Dendrobium catenatum]	LPXK_ARATH RecName: Full=Probable tetraacyldisaccharide 4'-kinase, mitochondrial; EC=2.7.1.130; AltName: Full=Protein LIPID X 4'-kinase; Short=AtLpxK; Flags: Precursor;
Bs_65754.1	0.09	0	0	0.35	0.52	0.3	0.05	0.23	0.3	0	0	0.09	8	0	0	31	56	28	4	23	22	0	0	6	3.7186	0.00195932	0.00532953	up	NA	NA	NA	NA	NA	NA	NA	NA	NA	NA	NA	NA	-0.907568	0.187952	0.287166	false	4245	K00844 hexokinase [EC:2.7.1.1] | (RefSeq) hexokinase-3-like (A)	ko00010: Glycolysis / Gluconeogenesis; ko00051: Fructose and mannose metabolism; ko00052: Galactose metabolism; ko00500: Starch and sucrose metabolism; ko00520: Amino sugar and nucleotide sugar metabolism; ko00524: Neomycin, kanamycin and gentamicin biosynthesis; ko01100: Metabolic pathways; ko01110: Biosynthesis of secondary metabolites; ko01200: Carbon metabolism; ko01250: Biosynthesis of nucle…	hexokinase-3-like [Phalaenopsis equestris]	HXK3_ORYSJ RecName: Full=Hexokinase-3; EC=2.7.1.1 {ECO:0000305|PubMed:16552590}; AltName: Full=Hexokinase-8;
Bs_65754.5	0.34	0.28	0.16	0.08	0	0.09	0.35	0.02	0	0.25	0.21	0.32	33	29	15	7	0	9	32	2	0	24	18	25	-2.26142	0.0186474	0.0402444	down	0.915958	0.486888	0.58986	false	-0.109048	0.80908	0.85665	false	-1.05138	0.428153	0.523346	false	NA	NA	NA	NA	4294	K00844 hexokinase [EC:2.7.1.1] | (RefSeq) hexokinase-3-like (A)	ko00010: Glycolysis / Gluconeogenesis; ko00051: Fructose and mannose metabolism; ko00052: Galactose metabolism; ko00500: Starch and sucrose metabolism; ko00520: Amino sugar and nucleotide sugar metabolism; ko00524: Neomycin, kanamycin and gentamicin biosynthesis; ko01100: Metabolic pathways; ko01110: Biosynthesis of secondary metabolites; ko01200: Carbon metabolism; ko01250: Biosynthesis of nucle…	hexokinase-3-like [Phalaenopsis equestris]	HXK3_ORYSJ RecName: Full=Hexokinase-3; EC=2.7.1.1 {ECO:0000305|PubMed:16552590}; AltName: Full=Hexokinase-8;
Bs_65808.0	3.5	3.51	4.52	4.34	5.06	3.6	8.14	10.3	8.29	8.86	7.42	9.53	115	128	144	132	188	121	264	362	209	284	228	257	0.11436	0.58381	0.691919	false	-0.23676	0.144731	0.218498	false	1.06833	4.62066e-09	2.14213e-08	up	1.26965	2.85567e-12	1.86629e-11	up	1.17355	1.84889e-10	1.46509e-09	up	1664	K00850 6-phosphofructokinase 1 [EC:2.7.1.11] | (RefSeq) ATP-dependent 6-phosphofructokinase 7-like (A)	ko00010: Glycolysis / Gluconeogenesis; ko00030: Pentose phosphate pathway; ko00051: Fructose and mannose metabolism; ko00052: Galactose metabolism; ko01100: Metabolic pathways; ko01110: Biosynthesis of secondary metabolites; ko01200: Carbon metabolism; ko01230: Biosynthesis of amino acids; ko03018: RNA degradation	ATP-dependent 6-phosphofructokinase 7-like [Phalaenopsis equestris]	PFKA7_ARATH RecName: Full=ATP-dependent 6-phosphofructokinase 7 {ECO:0000255|HAMAP-Rule:MF_03186}; Short=ATP-PFK 7 {ECO:0000255|HAMAP-Rule:MF_03186}; Short=Phosphofructokinase 7 {ECO:0000255|HAMAP-Rule:MF_03186}; EC=2.7.1.11 {ECO:0000255|HAMAP-Rule:MF_03186}; AltName: Full=Phosphohexokinase 7 {ECO:0000255|HAMAP-Rule:MF_03186};
Bs_65808.2	2.21	0.55	1.49	3.76	3.08	4.38	2.79	3.4	6.01	1.83	2.92	4.44	69	19	45	108	109	141	86	114	145	55	85	114	1.34253	0.00691054	0.0166128	up	-0.601484	0.169934	0.250368	false	1.00741	0.0783109	0.123071	false	1.57411	0.00428438	0.00901204	up	0.248212	0.474942	0.595408	false	1601	K00850 6-phosphofructokinase 1 [EC:2.7.1.11] | (RefSeq) ATP-dependent 6-phosphofructokinase 7-like (A)	ko00010: Glycolysis / Gluconeogenesis; ko00030: Pentose phosphate pathway; ko00051: Fructose and mannose metabolism; ko00052: Galactose metabolism; ko01100: Metabolic pathways; ko01110: Biosynthesis of secondary metabolites; ko01200: Carbon metabolism; ko01230: Biosynthesis of amino acids; ko03018: RNA degradation	ATP-dependent 6-phosphofructokinase 7-like [Phalaenopsis equestris]	PFKA7_ARATH RecName: Full=ATP-dependent 6-phosphofructokinase 7 {ECO:0000255|HAMAP-Rule:MF_03186}; Short=ATP-PFK 7 {ECO:0000255|HAMAP-Rule:MF_03186}; Short=Phosphofructokinase 7 {ECO:0000255|HAMAP-Rule:MF_03186}; EC=2.7.1.11 {ECO:0000255|HAMAP-Rule:MF_03186}; AltName: Full=Phosphohexokinase 7 {ECO:0000255|HAMAP-Rule:MF_03186};
Bs_65808.4	25.91	23.72	22	18.83	24.25	21.21	42.46	41.57	41.31	30.46	32.55	31.62	859	876	706	577	908	722	1389	1474	1052	984	1007	858	-0.21606	0.0658225	0.119761	false	-0.591695	6.8973e-26	1.5366e-24	false	0.301958	0.000305574	0.000775938	false	0.858946	5.37171e-29	1.10798e-27	false	1.09343	3.69721e-30	1.35745e-28	up	1673	K00850 6-phosphofructokinase 1 [EC:2.7.1.11] | (RefSeq) ATP-dependent 6-phosphofructokinase 7-like (A)	ko00010: Glycolysis / Gluconeogenesis; ko00030: Pentose phosphate pathway; ko00051: Fructose and mannose metabolism; ko00052: Galactose metabolism; ko01100: Metabolic pathways; ko01110: Biosynthesis of secondary metabolites; ko01200: Carbon metabolism; ko01230: Biosynthesis of amino acids; ko03018: RNA degradation	ATP-dependent 6-phosphofructokinase 7-like [Phalaenopsis equestris]	PFKA7_ARATH RecName: Full=ATP-dependent 6-phosphofructokinase 7 {ECO:0000255|HAMAP-Rule:MF_03186}; Short=ATP-PFK 7 {ECO:0000255|HAMAP-Rule:MF_03186}; Short=Phosphofructokinase 7 {ECO:0000255|HAMAP-Rule:MF_03186}; EC=2.7.1.11 {ECO:0000255|HAMAP-Rule:MF_03186}; AltName: Full=Phosphohexokinase 7 {ECO:0000255|HAMAP-Rule:MF_03186};
Bs_65808.6	3.86	4.27	3.83	14.18	9.65	10.42	2.61	3.6	4.23	0	0	0	118	145	113	402	334	329	79	118	99	0	0	0	1.46131	1.89568e-14	2.15317e-13	up	-9.21604	5.58069e-14	5.11571e-13	down	-9.32636	7.68955e-15	7.15367e-14	down	-0.148877	0.514122	0.6063	false	-1.59108	3.96559e-11	3.40836e-10	down	1572	K00850 6-phosphofructokinase 1 [EC:2.7.1.11] | (RefSeq) ATP-dependent 6-phosphofructokinase 7-like (A)	ko00010: Glycolysis / Gluconeogenesis; ko00030: Pentose phosphate pathway; ko00051: Fructose and mannose metabolism; ko00052: Galactose metabolism; ko01100: Metabolic pathways; ko01110: Biosynthesis of secondary metabolites; ko01200: Carbon metabolism; ko01230: Biosynthesis of amino acids; ko03018: RNA degradation	ATP-dependent 6-phosphofructokinase 7-like [Phalaenopsis equestris]	PFKA7_ARATH RecName: Full=ATP-dependent 6-phosphofructokinase 7 {ECO:0000255|HAMAP-Rule:MF_03186}; Short=ATP-PFK 7 {ECO:0000255|HAMAP-Rule:MF_03186}; Short=Phosphofructokinase 7 {ECO:0000255|HAMAP-Rule:MF_03186}; EC=2.7.1.11 {ECO:0000255|HAMAP-Rule:MF_03186}; AltName: Full=Phosphohexokinase 7 {ECO:0000255|HAMAP-Rule:MF_03186};
Bs_65810.3	0.54	0.2	0.97	1.78	1.48	1.87	0	0.78	0	3.65	3.97	2.56	6	2	11	19	20	24	0	10	0	42	44	25	NA	NA	NA	NA	3.4555	0.00287124	0.00673761	up	2.58154	3.37013e-05	9.69698e-05	up	NA	NA	NA	NA	NA	NA	NA	NA	814	K24752 WD repeat-containing protein 70 | (RefSeq) WD repeat-containing protein 70 (A)	--	WD repeat-containing protein 70 [Dendrobium catenatum]	--
Bs_65810.6	0.96	0.91	0.83	0.66	0.85	0.89	0.42	0.05	0.23	0.06	0.33	0	53	56	45	34	53	50	23	3	9	3	17	0	-0.233696	0.389845	0.512655	false	NA	NA	NA	NA	-2.8995	0.00220443	0.00488827	down	-1.93318	0.00349671	0.00746619	down	-1.67699	0.0152453	0.0346263	down	2602	K24752 WD repeat-containing protein 70 | (RefSeq) WD repeat-containing protein 70 (A)	--	WD repeat-containing protein 70 [Dendrobium catenatum]	--
Bs_65813.0	1.65	0.86	1.62	2.97	2.38	1.81	3.75	2.95	2	0.98	1.54	0.72	14	8	13	23	23	17	34	27	13	8	12	5	NA	NA	NA	NA	-1.6817	0.00333794	0.00773904	down	NA	NA	NA	NA	1.21624	0.0218946	0.0396664	up	0.460832	0.31067	0.428616	false	665	--	--	--	--
Bs_65814.2	8.36	8.46	8.89	8.1	6.73	6.73	17.57	15.94	11.4	9.84	7.11	8.63	228	257	235	204	208	190	477	466	239	262	181	193	-0.314222	0.0159575	0.0350644	false	-1.00461	3.21008e-06	1.1821e-05	down	-0.103657	0.51824	0.608029	false	0.867149	3.23404e-06	1.02725e-05	false	1.19874	1.6503e-09	1.16186e-08	up	1436	K15115 solute carrier family 25 (mitochondrial folate transporter), member 32 | (RefSeq) folate transporter 1, chloroplastic isoform X1 (A)	--	folate transporter 1, chloroplastic isoform X1 [Phalaenopsis equestris]	FOLT1_ARATH RecName: Full=Folate transporter 1, chloroplastic; Short=AtFOLT1;
Bs_65814.5	8.7	10.15	8.83	11.39	13.05	9.02	12.88	9.14	16.01	4.16	6.4	3.8	39	50	37	46	68	49	68	45	55	18	26	14	0.308578	0.248957	0.361109	false	-1.70144	2.71026e-05	8.84023e-05	down	-1.03985	0.0039274	0.00832106	down	0.624318	0.0556492	0.091102	false	0.33529	0.295832	0.412316	false	505	K15115 solute carrier family 25 (mitochondrial folate transporter), member 32 | (RefSeq) folate transporter 1, chloroplastic isoform X2 (A)	--	hypothetical protein IEQ34_006502 [Dendrobium chrysotoxum]	FOLT1_ARATH RecName: Full=Folate transporter 1, chloroplastic; Short=AtFOLT1;
Bs_65815.2	0.79	1.19	1.25	1.79	1.46	0.7	0.7	0.82	0.33	1.82	1.65	0.95	48	82	74	102	101	43	41	54	15	109	95	47	0.219752	0.593731	0.700536	false	1.08668	0.0170771	0.033915	up	0.360726	0.307505	0.398056	false	-0.759299	0.072891	0.115605	false	-0.965053	0.0578086	0.108278	false	2838	K14376 poly(A) polymerase [EC:2.7.7.19] | (RefSeq) nuclear poly(A) polymerase 1 (A)	ko03015: mRNA surveillance pathway	nuclear poly(A) polymerase 1 [Phalaenopsis equestris]	PAPS1_ARATH RecName: Full=Nuclear poly(A) polymerase 1 {ECO:0000303|PubMed:18479511}; Short=PAP(I) {ECO:0000305}; Short=Poly(A) polymerase I {ECO:0000305}; EC=2.7.7.19 {ECO:0000269|PubMed:15297145}; AltName: Full=Polynucleotide adenylyltransferase 1 {ECO:0000305};
Bs_65815.7	1.82	1.47	1.01	0.96	0.77	1.38	0.45	0.41	0.39	0.86	1.57	1.38	62	56	33	30	30	49	15	15	10	28	50	39	-0.516291	0.19787	0.300348	false	1.42795	0.00125284	0.00315309	up	-0.27641	0.483056	0.574572	false	-1.7387	3.50269e-05	9.9161e-05	down	-1.2029	0.00794366	0.0195043	down	1727	K14376 poly(A) polymerase [EC:2.7.7.19] | (RefSeq) nuclear poly(A) polymerase 1 (A)	ko03015: mRNA surveillance pathway	hypothetical protein HPP92_002624 [Vanilla planifolia]	PAPS1_ARATH RecName: Full=Nuclear poly(A) polymerase 1 {ECO:0000303|PubMed:18479511}; Short=PAP(I) {ECO:0000305}; Short=Poly(A) polymerase I {ECO:0000305}; EC=2.7.7.19 {ECO:0000269|PubMed:15297145}; AltName: Full=Polynucleotide adenylyltransferase 1 {ECO:0000305};
Bs_65817.0	1.4	0.19	1.32	1.13	0.38	0.51	0.13	0.16	0.4	1.79	0.71	0.49	27	4	24	20	8	10	2	3	5	34	13	7	-0.599974	0.493314	0.611418	false	NA	NA	NA	NA	-0.04261	0.961309	0.972488	false	-2.27415	0.0221468	0.0400651	down	NA	NA	NA	NA	1119	K25164 WD repeat-containing protein WRAP73 | (RefSeq) WD repeat-containing protein WRAP73 (A)	--	hypothetical protein IEQ34_026734 [Dendrobium chrysotoxum]	--
Bs_66236.0	0	0	0	0.17	0	0.51	1.96	1.16	1.91	3.63	2.05	2.16	0	0	0	3	0	11	41	26	31	75	40	37	NA	NA	NA	NA	0.460625	0.266132	0.363748	false	8.1647	1.26051e-10	7.26572e-10	up	7.67402	2.35173e-09	1.09284e-08	up	3.05515	0.00145047	0.00423773	up	1191	K00914 phosphatidylinositol 3-kinase [EC:2.7.1.137] | (RefSeq) phosphatidylinositol 3-kinase, root isoform (A)	ko00562: Inositol phosphate metabolism; ko01100: Metabolic pathways; ko04070: Phosphatidylinositol signaling system; ko04136: Autophagy - other; ko04145: Phagosome	hypothetical protein KFK09_003357 [Dendrobium nobile]	PI3K1_SOYBN RecName: Full=Phosphatidylinositol 3-kinase, root isoform; Short=PI3-kinase; Short=PI3K; Short=PtdIns-3-kinase; EC=2.7.1.137; AltName: Full=SPI3K-5;
Bs_66236.1	0.11	1.71	0.69	3.28	3.16	3.03	4.99	4.48	4.14	4.52	2.92	3.57	6	115	40	182	214	185	292	287	191	265	164	175	1.85894	0.0124067	0.0280561	up	-0.483054	0.0161531	0.0322921	false	2.04508	0.00618826	0.0126262	up	2.49273	0.000627526	0.00151335	up	0.657894	7.31242e-07	3.59617e-06	false	2777	K00914 phosphatidylinositol 3-kinase [EC:2.7.1.137] | (RefSeq) phosphatidylinositol 3-kinase, root isoform (A)	ko00562: Inositol phosphate metabolism; ko01100: Metabolic pathways; ko04070: Phosphatidylinositol signaling system; ko04136: Autophagy - other; ko04145: Phagosome	hypothetical protein KFK09_003357 [Dendrobium nobile]	PI3K1_SOYBN RecName: Full=Phosphatidylinositol 3-kinase, root isoform; Short=PI3-kinase; Short=PI3K; Short=PtdIns-3-kinase; EC=2.7.1.137; AltName: Full=SPI3K-5;
Bs_66236.2	0.43	1.4	2.64	3.73	4.52	4.14	0.48	2.15	2.18	0.37	2.94	0.58	10	36	60	81	121	101	11	54	39	8	64	11	1.43712	0.0125307	0.0283034	up	-0.494743	0.590394	0.682539	false	-0.299467	0.750038	0.809282	false	0.158613	0.842336	0.884471	false	-1.25936	0.0187767	0.0415418	down	1286	K00914 phosphatidylinositol 3-kinase [EC:2.7.1.137] | (RefSeq) phosphatidylinositol 3-kinase, root isoform (A)	ko00562: Inositol phosphate metabolism; ko01100: Metabolic pathways; ko04070: Phosphatidylinositol signaling system; ko04136: Autophagy - other; ko04145: Phagosome	hypothetical protein KFK09_003357 [Dendrobium nobile]	PI3K1_SOYBN RecName: Full=Phosphatidylinositol 3-kinase, root isoform; Short=PI3-kinase; Short=PI3K; Short=PtdIns-3-kinase; EC=2.7.1.137; AltName: Full=SPI3K-5;
Bs_66236.3	5.48	3.37	3.71	1.2	0.84	0.92	1.22	1.78	1.31	0.78	1.07	1.55	330	226	216	67	57	56	71	114	60	45	60	76	-2.15975	9.82842e-15	1.15351e-13	down	-0.530878	0.125612	0.193717	false	-2.00337	9.27242e-10	4.76925e-09	down	-1.50592	7.80069e-08	2.9541e-07	down	0.673231	0.019059	0.0420804	false	2777	K00914 phosphatidylinositol 3-kinase [EC:2.7.1.137] | (RefSeq) phosphatidylinositol 3-kinase, root isoform (A)	ko00562: Inositol phosphate metabolism; ko01100: Metabolic pathways; ko04070: Phosphatidylinositol signaling system; ko04136: Autophagy - other; ko04145: Phagosome	hypothetical protein KFK09_003357 [Dendrobium nobile]	PI3K1_SOYBN RecName: Full=Phosphatidylinositol 3-kinase, root isoform; Short=PI3-kinase; Short=PI3K; Short=PtdIns-3-kinase; EC=2.7.1.137; AltName: Full=SPI3K-5;
Bs_66236.4	1.23	0.98	0.8	1.68	1.67	0.97	0	0	0	0	0.46	0	69	62	44	88	107	56	0	0	0	0	24	0	0.455833	0.16182	0.254338	false	NA	NA	NA	NA	-2.81973	0.0474963	0.0793789	false	-8.1168	6.36958e-11	3.59001e-10	down	-8.55402	7.0189e-12	6.66112e-11	down	2648	K00914 phosphatidylinositol 3-kinase [EC:2.7.1.137] | (RefSeq) phosphatidylinositol 3-kinase, root isoform (A)	ko00562: Inositol phosphate metabolism; ko01100: Metabolic pathways; ko04070: Phosphatidylinositol signaling system; ko04136: Autophagy - other; ko04145: Phagosome	hypothetical protein KFK09_003357 [Dendrobium nobile]	PI3K1_SOYBN RecName: Full=Phosphatidylinositol 3-kinase, root isoform; Short=PI3-kinase; Short=PI3K; Short=PtdIns-3-kinase; EC=2.7.1.137; AltName: Full=SPI3K-5;
Bs_66236.5	0.19	0.01	1.31	0	0	0	0.48	0.61	1.12	1.71	0.98	0.33	11	0	75	0	0	0	27	38	50	98	53	15	NA	NA	NA	NA	0.286031	0.664318	0.74653	false	0.896706	0.504802	0.595168	false	0.583259	0.658296	0.73599	false	8.01472	1.27014e-09	9.06873e-09	up	2729	K00914 phosphatidylinositol 3-kinase [EC:2.7.1.137] | (RefSeq) phosphatidylinositol 3-kinase, root isoform (A)	ko00562: Inositol phosphate metabolism; ko01100: Metabolic pathways; ko04070: Phosphatidylinositol signaling system; ko04136: Autophagy - other; ko04145: Phagosome	hypothetical protein KFK09_003357 [Dendrobium nobile]	PI3K1_SOYBN RecName: Full=Phosphatidylinositol 3-kinase, root isoform; Short=PI3-kinase; Short=PI3K; Short=PtdIns-3-kinase; EC=2.7.1.137; AltName: Full=SPI3K-5;
Bs_66236.6	0	0.64	0.86	0.92	1.12	1.56	0	0	0	0	0.33	1.27	0	15	18	19	28	36	0	0	0	0	7	23	1.2789	0.210398	0.315592	false	NA	NA	NA	NA	NA	NA	NA	NA	NA	NA	NA	NA	-6.95853	1.97061e-07	1.04357e-06	down	1239	K00914 phosphatidylinositol 3-kinase [EC:2.7.1.137] | (RefSeq) phosphatidylinositol 3-kinase, root isoform (A)	ko00562: Inositol phosphate metabolism; ko01100: Metabolic pathways; ko04070: Phosphatidylinositol signaling system; ko04136: Autophagy - other; ko04145: Phagosome	hypothetical protein KFK09_003357 [Dendrobium nobile]	PI3K1_SOYBN RecName: Full=Phosphatidylinositol 3-kinase, root isoform; Short=PI3-kinase; Short=PI3K; Short=PtdIns-3-kinase; EC=2.7.1.137; AltName: Full=SPI3K-5;
Bs_66237.0	3.48	2.51	3.02	3.42	0.67	3.97	2.93	6.14	5.27	2.58	1.41	2.59	37	30	31	34	8	46	33	72	44	27	14	23	-0.17292	0.796522	0.859434	false	-1.34492	0.00260694	0.00616596	down	-0.539816	0.184564	0.259214	false	0.770541	0.0439073	0.0738953	false	0.961779	0.15516	0.245248	false	764	K08739 DNA mismatch repair protein MLH3 | (RefSeq) DNA mismatch repair protein MLH3 isoform X1 (A)	ko03430: Mismatch repair	hypothetical protein IEQ34_013137 [Dendrobium chrysotoxum]	MLH3_ARATH RecName: Full=DNA mismatch repair protein MLH3; AltName: Full=MutL protein homolog 3;
Bs_66321.0	5.04	4.8	4.98	9.05	7.33	6.87	8.92	7.54	9.13	3.8	2.77	3.95	116	122	111	194	192	165	205	185	162	85	60	76	0.603709	0.000414914	0.00127981	false	-1.46188	1.32773e-11	9.46503e-11	down	-0.578705	0.00782616	0.0156533	false	0.847654	3.74698e-07	1.31858e-06	false	0.263318	0.132668	0.215882	false	1331	K18678 phytol kinase [EC:2.7.1.182] | (RefSeq) probable phytol kinase, chloroplastic isoform X1 (A)	--	probable phytol kinase 1, chloroplastic isoform X7 [Phalaenopsis equestris]	PHYK1_ORYSJ RecName: Full=Probable phytol kinase 1, chloroplastic; EC=2.7.1.182; Flags: Precursor;
Bs_66321.1	0.65	0.78	1.2	0.18	0.18	0.31	0.4	0.23	0.34	0.07	0.08	0	21	29	38	5	6	10	13	8	8	2	2	0	-2.13017	0.0001507	0.000501817	down	NA	NA	NA	NA	-4.39984	7.03488e-07	2.46964e-06	down	-1.42222	0.00538554	0.0111146	down	NA	NA	NA	NA	1684	K18678 phytol kinase [EC:2.7.1.182] | (RefSeq) probable phytol kinase, chloroplastic isoform X1 (A)	--	probable phytol kinase 1, chloroplastic isoform X7 [Phalaenopsis equestris]	--
Bs_66362.3	0.96	1.49	1.91	0.6	0.3	1.33	1.16	2.05	1.17	0.6	0.75	0.7	32	56	62	19	11	46	39	74	30	19	23	19	-1.01157	0.101548	0.172653	false	-1.32793	0.00107691	0.00274279	down	-1.21701	0.00216955	0.00481608	down	0.0743551	0.856351	0.895543	false	1.10363	0.0761355	0.136232	false	1710	K00901 diacylglycerol kinase (ATP) [EC:2.7.1.107] | (RefSeq) diacylglycerol kinase 2 isoform X1 (A)	ko00561: Glycerolipid metabolism; ko00564: Glycerophospholipid metabolism; ko01100: Metabolic pathways; ko01110: Biosynthesis of secondary metabolites; ko04070: Phosphatidylinositol signaling system	hypothetical protein IEQ34_006759 [Dendrobium chrysotoxum]	DGK2_ARATH RecName: Full=Diacylglycerol kinase 2 {ECO:0000303|PubMed:14665624}; Short=AtDGK2 {ECO:0000303|PubMed:14665624}; Short=DAG kinase 2 {ECO:0000305}; EC=2.7.1.107 {ECO:0000269|PubMed:14665624}; AltName: Full=Diglyceride kinase 2 {ECO:0000305}; Short=DGK 2 {ECO:0000305};
Bs_66362.5	0	0	0	0	0	0	1.02	0.83	0.37	0.43	0.53	0.22	0	0	0	0	0	0	73	65	21	31	37	13	NA	NA	NA	NA	-1.07798	0.0433742	0.0775343	false	7.24883	7.20757e-08	2.82859e-07	up	8.29358	2.79333e-10	1.46432e-09	up	8.37096	2.11271e-10	1.66502e-09	up	3354	K00901 diacylglycerol kinase (ATP) [EC:2.7.1.107] | (RefSeq) diacylglycerol kinase 2 isoform X1 (A)	ko00561: Glycerolipid metabolism; ko00564: Glycerophospholipid metabolism; ko01100: Metabolic pathways; ko01110: Biosynthesis of secondary metabolites; ko04070: Phosphatidylinositol signaling system	hypothetical protein KFK09_008396 [Dendrobium nobile]	DGK2_ARATH RecName: Full=Diacylglycerol kinase 2 {ECO:0000303|PubMed:14665624}; Short=AtDGK2 {ECO:0000303|PubMed:14665624}; Short=DAG kinase 2 {ECO:0000305}; EC=2.7.1.107 {ECO:0000269|PubMed:14665624}; AltName: Full=Diglyceride kinase 2 {ECO:0000305}; Short=DGK 2 {ECO:0000305};
Bs_66362.7	0.15	0.16	0.63	0.31	0	0	2.46	2.91	3.07	0.7	0.29	0.71	9	11	41	19	0	0	161	210	159	46	18	39	NA	NA	NA	NA	-2.49918	6.12238e-13	5.03765e-12	down	0.804963	0.276701	0.364865	false	3.27007	9.73048e-09	4.16078e-08	up	4.93503	0.0171662	0.0384038	up	3077	K00901 diacylglycerol kinase (ATP) [EC:2.7.1.107] | (RefSeq) diacylglycerol kinase 2 isoform X1 (A)	ko00561: Glycerolipid metabolism; ko00564: Glycerophospholipid metabolism; ko01100: Metabolic pathways; ko01110: Biosynthesis of secondary metabolites; ko04070: Phosphatidylinositol signaling system	hypothetical protein KFK09_008396 [Dendrobium nobile]	DGK2_ARATH RecName: Full=Diacylglycerol kinase 2 {ECO:0000303|PubMed:14665624}; Short=AtDGK2 {ECO:0000303|PubMed:14665624}; Short=DAG kinase 2 {ECO:0000305}; EC=2.7.1.107 {ECO:0000269|PubMed:14665624}; AltName: Full=Diglyceride kinase 2 {ECO:0000305}; Short=DGK 2 {ECO:0000305};
Bs_66362.8	2.21	1.27	1.26	2.62	1.52	4.31	0.5	0	0	0.99	0	1.61	22	14	12	24	17	48	5	0	0	9	0	13	0.84595	0.159069	0.250822	false	NA	NA	NA	NA	NA	NA	NA	NA	NA	NA	NA	NA	-3.94487	0.00107315	0.00321537	down	740	K00901 diacylglycerol kinase (ATP) [EC:2.7.1.107] | (RefSeq) diacylglycerol kinase 2 isoform X1 (A)	ko00561: Glycerolipid metabolism; ko00564: Glycerophospholipid metabolism; ko01100: Metabolic pathways; ko01110: Biosynthesis of secondary metabolites; ko04070: Phosphatidylinositol signaling system	diacylglycerol kinase 2 isoform X2 [Dendrobium catenatum]	DGK2_ARATH RecName: Full=Diacylglycerol kinase 2 {ECO:0000303|PubMed:14665624}; Short=AtDGK2 {ECO:0000303|PubMed:14665624}; Short=DAG kinase 2 {ECO:0000305}; EC=2.7.1.107 {ECO:0000269|PubMed:14665624}; AltName: Full=Diglyceride kinase 2 {ECO:0000305}; Short=DGK 2 {ECO:0000305};
Bs_66362.9	6.78	6.54	10.93	6.26	3.77	0.85	18.17	17.36	13.08	1.95	4.38	4.03	405	436	634	346	254	51	1058	1107	601	114	245	197	-1.2345	0.107108	0.180474	false	-2.40937	1.24005e-17	1.59322e-16	down	-1.32675	7.68818e-05	0.000211538	down	1.04788	2.63926e-06	8.47095e-06	up	2.2982	0.00204287	0.00578052	up	2760	K00901 diacylglycerol kinase (ATP) [EC:2.7.1.107] | (RefSeq) diacylglycerol kinase 2 isoform X1 (A)	ko00561: Glycerolipid metabolism; ko00564: Glycerophospholipid metabolism; ko01100: Metabolic pathways; ko01110: Biosynthesis of secondary metabolites; ko04070: Phosphatidylinositol signaling system	hypothetical protein KFK09_008396 [Dendrobium nobile]	DGK2_ARATH RecName: Full=Diacylglycerol kinase 2 {ECO:0000303|PubMed:14665624}; Short=AtDGK2 {ECO:0000303|PubMed:14665624}; Short=DAG kinase 2 {ECO:0000305}; EC=2.7.1.107 {ECO:0000269|PubMed:14665624}; AltName: Full=Diglyceride kinase 2 {ECO:0000305}; Short=DGK 2 {ECO:0000305};
Bs_68078.0	1.37	0.74	0.9	4.24	4.32	4.31	4.76	4.93	3.78	2.52	3.12	2.63	41	24	26	118	148	134	142	159	88	74	88	65	2.06528	6.45941e-13	6.27584e-12	up	-0.896212	3.84481e-05	0.00012282	false	1.38506	3.39984e-05	9.77999e-05	up	2.24526	6.7319e-13	4.68054e-12	up	0.204566	0.253108	0.364341	false	1557	K15523 protein-ribulosamine 3-kinase [EC:2.7.1.172] | (RefSeq) protein-ribulosamine 3-kinase, chloroplastic (A)	--	hypothetical protein IEQ34_022753 [Dendrobium chrysotoxum]	FN3KR_ORYSI RecName: Full=Protein-ribulosamine 3-kinase, chloroplastic {ECO:0000305}; EC=2.7.1.172 {ECO:0000250|UniProtKB:Q9LEW8}; AltName: Full=Fructosamine 3-kinase-related protein {ECO:0000250|UniProtKB:Q9LEW8}; Flags: Precursor;
Bs_68078.1	0.28	0.6	0.59	1.42	0.72	1.37	1.69	2.91	1.54	0.86	1.76	3.08	7	17	15	35	22	38	45	83	32	22	44	68	1.25883	0.0175222	0.0380713	up	-0.306834	0.570494	0.66531	false	1.91254	0.00191113	0.0042889	up	2.18292	5.83006e-06	1.80264e-05	up	0.946592	0.031254	0.0643864	false	1421	K15523 protein-ribulosamine 3-kinase [EC:2.7.1.172] | (RefSeq) protein-ribulosamine 3-kinase, chloroplastic (A)	--	hypothetical protein IEQ34_022753 [Dendrobium chrysotoxum]	FN3KR_ORYSJ RecName: Full=Protein-ribulosamine 3-kinase, chloroplastic {ECO:0000305}; EC=2.7.1.172 {ECO:0000250|UniProtKB:Q9LEW8}; AltName: Full=Fructosamine 3-kinase-related protein {ECO:0000250|UniProtKB:Q9LEW8}; Flags: Precursor;
Bs_68078.5	0.4	0.65	0.43	0.79	0.42	1.25	0.84	0.7	1.19	1.24	1.74	1.28	13	24	14	24	16	43	28	25	30	40	55	35	0.684239	0.22753	0.336026	false	0.48369	0.187336	0.271368	false	1.43817	0.000242428	0.000623674	up	0.924074	0.0352551	0.0607769	false	0.268612	0.611469	0.716282	false	1698	K15523 protein-ribulosamine 3-kinase [EC:2.7.1.172] | (RefSeq) protein-ribulosamine 3-kinase, chloroplastic (A)	--	hypothetical protein IEQ34_022753 [Dendrobium chrysotoxum]	FN3KR_ORYSI RecName: Full=Protein-ribulosamine 3-kinase, chloroplastic {ECO:0000305}; EC=2.7.1.172 {ECO:0000250|UniProtKB:Q9LEW8}; AltName: Full=Fructosamine 3-kinase-related protein {ECO:0000250|UniProtKB:Q9LEW8}; Flags: Precursor;
Bs_68511.0	1.76	1.8	2.24	0.04	0.11	0.04	0	0	0	0	0	0	44	50	54	1	3	1	0	0	0	0	0	0	-4.95875	1.61053e-11	1.33893e-10	down	NA	NA	NA	NA	-7.98982	9.52861e-11	5.57971e-10	down	-7.88009	1.88167e-10	1.00674e-09	down	NA	NA	NA	NA	1337	K00921 1-phosphatidylinositol-3-phosphate 5-kinase [EC:2.7.1.150] | (RefSeq) 1-phosphatidylinositol-3-phosphate 5-kinase FAB1B (A)	ko00562: Inositol phosphate metabolism; ko01100: Metabolic pathways; ko04070: Phosphatidylinositol signaling system; ko04145: Phagosome	--	FAB1A_ARATH RecName: Full=1-phosphatidylinositol-3-phosphate 5-kinase FAB1A; Short=Phosphatidylinositol 3-phosphate 5-kinase; EC=2.7.1.150 {ECO:0000305|PubMed:21173023}; AltName: Full=FYVE finger-containing phosphoinositide kinase; AltName: Full=PIKfyve; AltName: Full=Phosphatidylinositol 3-phosphate 5-kinase type III; Short=PIPkin-III; Short=Type III PIP kinase; AltName: Full=Protein FORMS APLOI…
Bs_69234.12	0	0.31	0	0.92	0.45	0.48	4.19	2.93	2.05	3.26	2.32	1.8	0	6	0	15	9	9	75	56	28	56	38	26	NA	NA	NA	NA	-0.530044	0.205199	0.292772	false	4.43472	2.39717e-06	7.91528e-06	up	4.92923	1.27361e-07	4.70731e-07	up	2.47826	8.49195e-07	4.13358e-06	up	1049	K00921 1-phosphatidylinositol-3-phosphate 5-kinase [EC:2.7.1.150] | (RefSeq) 1-phosphatidylinositol-3-phosphate 5-kinase FAB1B (A)	ko00562: Inositol phosphate metabolism; ko01100: Metabolic pathways; ko04070: Phosphatidylinositol signaling system; ko04145: Phagosome	hypothetical protein KFK09_021732 [Dendrobium nobile]	FREE1_ARATH RecName: Full=Protein FREE1 {ECO:0000303|PubMed:25438943}; AltName: Full=FYVE domain protein required for endosomal sorting 1 {ECO:0000303|PubMed:24843126}; AltName: Full=FYVE domain-containing protein 1 {ECO:0000303|PubMed:24843126};
Bs_72434.0	0.68	0.47	0.43	0.87	0.43	0.49	0	0	0	0	0	0.27	43	33	26	52	31	32	0	0	0	0	0	14	0.135442	0.752991	0.827238	false	NA	NA	NA	NA	-2.66819	0.0579512	0.0945205	false	-7.34297	1.04508e-08	4.44325e-08	down	-7.4628	1.54118e-08	9.49791e-08	down	2949	K10669 2'-phosphotransferase [EC:2.7.1.160] | (RefSeq) tRNA 2'-phosphotransferase 1 isoform X1 (A)	--	tRNA 2'-phosphotransferase 1 isoform X1 [Dendrobium catenatum]	--
Bs_72434.1	0	0	0	1.28	0.74	0	9.82	7.2	9.05	15.7	15.1	13.29	0	0	0	48	34	0	398	318	288	634	584	450	7.17466	0.00173282	0.00476449	up	0.581093	0.000108899	0.000326623	false	11.6311	1.00104e-22	1.73562e-21	up	11.0168	3.13467e-20	4.06396e-19	up	3.85991	0.00769347	0.0189587	up	2010	K10669 2'-phosphotransferase [EC:2.7.1.160] | (RefSeq) tRNA 2'-phosphotransferase 1 isoform X1 (A)	--	tRNA 2'-phosphotransferase 1 isoform X1 [Dendrobium catenatum]	--
Bs_72434.10	0	0	0	2.58	5.21	4.15	0	0	0	0	0	0	0	0	0	98	243	175	0	0	0	0	0	0	9.77689	2.88571e-15	3.54124e-14	up	NA	NA	NA	NA	NA	NA	NA	NA	NA	NA	NA	NA	-9.56808	1.28775e-14	1.64085e-13	down	2010	K10669 2'-phosphotransferase [EC:2.7.1.160] | (RefSeq) tRNA 2'-phosphotransferase 1 isoform X1 (A)	--	tRNA 2'-phosphotransferase 1 isoform X1 [Dendrobium catenatum]	--
Bs_72434.11	0.48	1.46	1.39	0.15	0.52	0.5	0	0	0	0.04	0	0	25	84	69	7	30	26	0	0	0	2	0	0	-1.57464	0.012293	0.0278174	down	NA	NA	NA	NA	-6.39294	7.91038e-08	3.09033e-07	down	-8.12426	1.17667e-09	5.68533e-09	down	-6.5248	2.41195e-05	9.50257e-05	down	2430	K10669 2'-phosphotransferase [EC:2.7.1.160] | (RefSeq) tRNA 2'-phosphotransferase 1 isoform X1 (A)	--	tRNA 2'-phosphotransferase 1 isoform X1 [Dendrobium catenatum]	--
Bs_72434.2	0	0.12	0	0	0	0	0.63	0.5	0.44	0.59	2.31	1.1	0	8	0	0	0	0	40	34	21	37	140	58	NA	NA	NA	NA	1.18795	0.0315786	0.0586344	false	5.03966	4.13225e-06	1.32525e-05	up	3.81514	0.000553365	0.00134485	up	7.66689	2.19538e-09	1.52262e-08	up	2976	K10669 2'-phosphotransferase [EC:2.7.1.160] | (RefSeq) tRNA 2'-phosphotransferase 1 isoform X1 (A)	--	tRNA 2'-phosphotransferase 1 isoform X1 [Dendrobium catenatum]	--
Bs_72434.3	0.77	0.53	0.61	0	0	0	0	0	0	6.78	17.41	11.86	32	24	24	0	0	0	0	0	0	277	682	407	-7.24468	2.73367e-08	1.49622e-07	down	11.1332	2.97817e-19	4.32783e-18	up	4.17243	2.01504e-27	4.55344e-26	up	-6.99704	6.55028e-08	2.50173e-07	down	NA	NA	NA	NA	2031	K10669 2'-phosphotransferase [EC:2.7.1.160] | (RefSeq) tRNA 2'-phosphotransferase 1 isoform X1 (A)	--	tRNA 2'-phosphotransferase 1 isoform X1 [Dendrobium catenatum]	--
Bs_72434.6	5.56	4.41	5.96	1.86	0.19	0	0	0	0	2.36	0	0	230	204	240	71	9	0	0	0	0	95	0	0	-3.04298	0.0692323	0.125119	false	NA	NA	NA	NA	-2.85621	0.257403	0.343684	false	-10.0733	5.07401e-17	5.16489e-16	down	NA	NA	NA	NA	2015	K10669 2'-phosphotransferase [EC:2.7.1.160] | (RefSeq) tRNA 2'-phosphotransferase 1 isoform X1 (A)	--	tRNA 2'-phosphotransferase 1 isoform X1 [Dendrobium catenatum]	--
Bs_72434.8	0	0.15	0	0	0	0.13	0.75	0.47	0.55	1.11	0.1	0.51	0	9	0	0	0	7	42	29	24	63	5	24	NA	NA	NA	NA	-0.206325	0.794399	0.850602	false	3.51176	0.0179011	0.0331788	up	3.67109	0.0015904	0.00360888	up	4.00299	0.000478654	0.00153945	up	2705	K10669 2'-phosphotransferase [EC:2.7.1.160] | (RefSeq) tRNA 2'-phosphotransferase 1 isoform X1 (A)	--	tRNA 2'-phosphotransferase 1 isoform X1 [Dendrobium catenatum]	--
Bs_72434.9	0.62	0	0.83	0.27	0.21	0.4	3.68	2.2	1.32	0.29	0	0.46	31	0	41	12	12	20	183	119	51	14	0	19	-0.82771	0.504094	0.621025	false	-3.4716	0.000147522	0.000433908	down	-1.07423	0.528481	0.617775	false	2.36015	0.0295267	0.0517888	false	3.21229	2.28285e-10	1.79064e-09	up	2405	K10669 2'-phosphotransferase [EC:2.7.1.160] | (RefSeq) tRNA 2'-phosphotransferase 1 isoform X1 (A)	--	tRNA 2'-phosphotransferase 1 isoform X1 [Dendrobium catenatum]	--
Fructokinase (FRK, EC 2.7.1.4)
Bs_43629.1	0.92	0.69	1.23	0.22	0	0.19	1.72	1.55	1.93	0.57	0	0.08	24	20	31	5	0	5	44	43	38	14	0	1	NA	NA	NA	NA	-3.26709	0.00182048	0.00444381	down	NA	NA	NA	NA	0.914254	0.0102099	0.019899	false	3.88449	5.92414e-09	3.87797e-08	up	1385	K00876 uridine kinase [EC:2.7.1.48] | (RefSeq) uridine kinase-like protein 4 isoform X1 (A)	ko00240: Pyrimidine metabolism; ko01100: Metabolic pathways; ko01232: Nucleotide metabolism	uridine kinase-like protein 3 isoform X3 [Phalaenopsis equestris]	UKL4_ARATH RecName: Full=Uridine kinase-like protein 4; Includes: RecName: Full=Uridine kinase; Short=UK; EC=2.7.1.48; Includes: RecName: Full=Putative uracil phosphoribosyltransferase; Short=UPRTase; EC=2.4.2.9; AltName: Full=UMP pyrophosphorylase;
Bs_43629.5	0.64	0.65	0.67	2.53	2.29	2.26	0.42	0.73	0	1.79	2.48	1.34	16	18	16	59	66	59	10	19	0	44	59	28	1.82218	8.01467e-09	4.72507e-08	up	2.14082	0.01354	0.0275703	up	1.45658	0.000301314	0.00076576	up	NA	NA	NA	NA	-2.5196	0.00134439	0.00395268	down	1366	K00876 uridine kinase [EC:2.7.1.48] | (RefSeq) uridine kinase-like protein 4 isoform X1 (A)	ko00240: Pyrimidine metabolism; ko01100: Metabolic pathways; ko01232: Nucleotide metabolism	uridine kinase-like protein 3 isoform X3 [Phalaenopsis equestris]	UKL4_ARATH RecName: Full=Uridine kinase-like protein 4; Includes: RecName: Full=Uridine kinase; Short=UK; EC=2.7.1.48; Includes: RecName: Full=Putative uracil phosphoribosyltransferase; Short=UPRTase; EC=2.4.2.9; AltName: Full=UMP pyrophosphorylase;
Bs_43629.6	4.1	3.1	2.39	4.14	3.74	3.48	2.14	3.36	2.75	7.73	8.13	8.47	85	71	47	79	87	75	44	74	43	156	157	143	0.19035	0.500173	0.617307	false	1.37731	1.56218e-09	8.70619e-09	up	1.2484	4.78361e-07	1.71182e-06	up	-0.166206	0.620271	0.702912	false	-0.335703	0.202549	0.305084	false	1166	K00876 uridine kinase [EC:2.7.1.48] | (RefSeq) uridine kinase-like protein 4 isoform X1 (A)	ko00240: Pyrimidine metabolism; ko01100: Metabolic pathways; ko01232: Nucleotide metabolism	uridine kinase-like protein 3 isoform X3 [Phalaenopsis equestris]	UKL3_ARATH RecName: Full=Uridine kinase-like protein 3; Includes: RecName: Full=Uridine kinase; Short=UK; EC=2.7.1.48; Includes: RecName: Full=Putative uracil phosphoribosyltransferase; Short=UPRTase; EC=2.4.2.9; AltName: Full=UMP pyrophosphorylase;
Bs_43629.9	1.11	1.6	2.02	3.5	3.13	2.8	1.66	0.45	0.56	1.41	1.25	1.65	37	60	66	110	120	98	55	16	14	47	39	46	0.951424	0.000581733	0.00174906	false	0.522188	0.36709	0.472244	false	-0.220461	0.505998	0.596347	false	-0.774993	0.195015	0.271106	false	-1.70688	0.0012779	0.00377203	down	1715	K00876 uridine kinase [EC:2.7.1.48] | (RefSeq) uridine kinase-like protein 4 isoform X1 (A)	ko00240: Pyrimidine metabolism; ko01100: Metabolic pathways; ko01232: Nucleotide metabolism	uridine kinase-like protein 3 isoform X3 [Phalaenopsis equestris]	UKL3_ARATH RecName: Full=Uridine kinase-like protein 3; Includes: RecName: Full=Uridine kinase; Short=UK; EC=2.7.1.48; Includes: RecName: Full=Putative uracil phosphoribosyltransferase; Short=UPRTase; EC=2.4.2.9; AltName: Full=UMP pyrophosphorylase;
Bs_43908.0	2.86	3.57	3.07	0.06	0	0	0	0	0	0	0	0	105	146	109	2	0	0	0	0	0	0	0	0	-7.5415	6.33967e-13	6.16761e-12	down	NA	NA	NA	NA	-9.26043	1.47334e-14	1.3351e-13	down	-9.15062	3.14782e-14	2.50305e-13	down	NA	NA	NA	NA	1815	K00873 pyruvate kinase [EC:2.7.1.40] | (RefSeq) pyruvate kinase (A)	ko00010: Glycolysis / Gluconeogenesis; ko00620: Pyruvate metabolism; ko01100: Metabolic pathways; ko01110: Biosynthesis of secondary metabolites; ko01200: Carbon metabolism; ko01230: Biosynthesis of amino acids	hypothetical protein [Adiantum nelumboides]	KPYC_SOYBN RecName: Full=Pyruvate kinase, cytosolic isozyme; Short=PK; EC=2.7.1.40;
Bs_44668.0	1.32	1.38	2.12	1.53	2.25	2.22	3.23	4.11	3.49	3.01	2.66	2.26	39	45	60	41	75	67	94	130	79	86	73	54	0.264288	0.427886	0.550201	false	-0.64218	0.00597019	0.013154	false	0.626112	0.0377156	0.0647775	false	1.23472	9.3388e-06	2.81996e-05	up	0.987772	0.000147724	0.000516988	false	1529	K02987 small subunit ribosomal protein S4e | (RefSeq) 40S ribosomal protein S4-C (A)	ko03010: Ribosome	uncharacterized protein LOC110111314 isoform X1 [Dendrobium catenatum]	SCRK1_ORYSI RecName: Full=Fructokinase-1; EC=2.7.1.4; AltName: Full=Fructokinase I; AltName: Full=OsFKI;
Bs_44668.1	102.72	102.13	105.37	76.21	73.17	74.78	33.57	34.13	33.33	127.15	109.04	119.88	4902	5438	4884	3362	3930	3635	1580	1770	1242	5901	4845	4675	-0.537856	1.36057e-53	8.49852e-52	false	1.6136	2.43316e-122	6.05512e-120	up	0.0947929	0.129231	0.190671	false	-1.55267	0	0	down	-0.995499	5.78407e-131	2.12545e-128	false	2687	K00847 fructokinase [EC:2.7.1.4] | (RefSeq) probable fructokinase-1 (A)	ko00051: Fructose and mannose metabolism; ko00500: Starch and sucrose metabolism; ko00520: Amino sugar and nucleotide sugar metabolism; ko01100: Metabolic pathways; ko01110: Biosynthesis of secondary metabolites; ko01250: Biosynthesis of nucleotide sugars	Fructokinase-2 [Apostasia shenzhenica]	SCRK2_SOLLC RecName: Full=Fructokinase-2; EC=2.7.1.4;
Bs_45211.0	1.3	0.91	1.3	0.95	0.57	0.71	0.53	0.78	0.65	0.53	0.42	0.32	75	59	73	51	37	42	30	48	29	30	23	15	-0.725996	0.0247595	0.0516047	false	-0.793223	0.0407406	0.0733898	false	-1.55109	8.6258e-06	2.66476e-05	down	-0.792196	0.0114053	0.0219925	false	-0.0485433	0.891454	0.92804	false	2682	K00873 pyruvate kinase [EC:2.7.1.40] | (RefSeq) plastidial pyruvate kinase 4, chloroplastic isoform X1 (A)	ko00010: Glycolysis / Gluconeogenesis; ko00620: Pyruvate metabolism; ko01100: Metabolic pathways; ko01110: Biosynthesis of secondary metabolites; ko01200: Carbon metabolism; ko01230: Biosynthesis of amino acids	plastidial pyruvate kinase 4, chloroplastic isoform X3 [Phalaenopsis equestris]	PKP4_ARATH RecName: Full=Plastidial pyruvate kinase 4, chloroplastic; Short=PKp4; EC=2.7.1.40; Flags: Precursor;
Bs_45744.0	116.4	115.02	112.27	113.84	107.18	112.63	140.24	135.13	158.07	79.15	87.24	81.25	2016	2210	1871	1815	2103	2053	2459	2510	2102	1333	1405	1151	-0.0876492	0.10082	0.171585	false	-1.00788	6.18579e-39	2.45187e-37	down	-0.570112	3.117e-24	5.88225e-23	false	0.402833	3.8999e-09	1.76406e-08	false	0.509733	1.92535e-12	1.94106e-11	false	1026	K00873 pyruvate kinase [EC:2.7.1.40] | (RefSeq) pyruvate kinase, cytosolic isozyme-like (A)	ko00010: Glycolysis / Gluconeogenesis; ko00620: Pyruvate metabolism; ko01100: Metabolic pathways; ko01110: Biosynthesis of secondary metabolites; ko01200: Carbon metabolism; ko01230: Biosynthesis of amino acids	hypothetical protein IEQ34_005120 [Dendrobium chrysotoxum]	KPYC_SOLTU RecName: Full=Pyruvate kinase, cytosolic isozyme; Short=PK; EC=2.7.1.40;
Bs_47072.0	9.18	8.17	8.76	5.36	5.22	5.36	9.51	8.19	8.38	2.56	3.45	3.13	400	394	367	213	254	236	400	373	275	108	139	110	-0.786043	1.0589e-12	1.00378e-11	false	-1.6845	4.81709e-25	1.02869e-23	down	-1.62384	9.65771e-26	1.98139e-24	down	0.0269543	0.817159	0.865241	false	0.832517	2.71743e-12	2.69081e-11	false	2262	K00847 fructokinase [EC:2.7.1.4] | (RefSeq) probable fructokinase-5 (A)	ko00051: Fructose and mannose metabolism; ko00500: Starch and sucrose metabolism; ko00520: Amino sugar and nucleotide sugar metabolism; ko01100: Metabolic pathways; ko01110: Biosynthesis of secondary metabolites; ko01250: Biosynthesis of nucleotide sugars	fructokinase-like 1, chloroplastic [Dendrobium catenatum]	SCKL1_ARATH RecName: Full=Fructokinase-like 1, chloroplastic {ECO:0000312|EMBL:AEE79187.1}; AltName: Full=PEP-associated protein 6 {ECO:0000303|PubMed:21949211}; AltName: Full=pfkB-type carbohydrate kinase family protein 2 {ECO:0000303|PubMed:16326926}; Flags: Precursor;
Bs_51436.0	2.48	2.3	2.44	3.59	3.99	2.58	4.47	5.42	5.37	4.11	3.73	3.69	94	99	92	127	171	100	167	220	157	155	134	116	0.412322	0.0637065	0.116464	false	-0.564326	0.000637313	0.00169174	false	0.581256	0.000790613	0.00188713	false	1.11086	7.25014e-11	4.06594e-10	up	0.717323	0.000722366	0.00224389	false	1942	K00847 fructokinase [EC:2.7.1.4] | (RefSeq) fructokinase-2-like (A)	ko00051: Fructose and mannose metabolism; ko00500: Starch and sucrose metabolism; ko00520: Amino sugar and nucleotide sugar metabolism; ko01100: Metabolic pathways; ko01110: Biosynthesis of secondary metabolites; ko01250: Biosynthesis of nucleotide sugars	fructokinase-like 2, chloroplastic [Phalaenopsis equestris]	SCKL2_ARATH RecName: Full=Fructokinase-like 2, chloroplastic {ECO:0000303|PubMed:20511297}; AltName: Full=pfkB-type carbohydrate kinase family protein 1 {ECO:0000303|PubMed:16326926}; Flags: Precursor;
Bs_53059.3	0.81	1.01	1.15	0	0.5	0.44	0	0	0.92	0	0	0	34	48	47	0	24	19	0	0	30	0	0	0	-1.70554	0.075671	0.134894	false	NA	NA	NA	NA	-7.78632	4.14805e-10	2.23367e-09	down	-1.64834	0.314559	0.406096	false	NA	NA	NA	NA	2070	K00847 fructokinase [EC:2.7.1.4] | (RefSeq) probable fructokinase-4 (A)	ko00051: Fructose and mannose metabolism; ko00500: Starch and sucrose metabolism; ko00520: Amino sugar and nucleotide sugar metabolism; ko01100: Metabolic pathways; ko01110: Biosynthesis of secondary metabolites; ko01250: Biosynthesis of nucleotide sugars	hypothetical protein IEQ34_020427 [Dendrobium chrysotoxum]	SCRK1_ARATH RecName: Full=Probable fructokinase-1; EC=2.7.1.4;
Bs_56114.0	1.74	2.21	1.24	0.8	0.66	0.38	0	0	0.42	0	0	0.77	32	46	22	13	14	7	0	0	6	0	0	11	-1.59976	0.00111851	0.00318813	down	NA	NA	NA	NA	-2.96864	0.0264538	0.0471276	down	-3.67645	0.00192229	0.00430038	down	NA	NA	NA	NA	1087	K16190 glucuronokinase [EC:2.7.1.43] | (RefSeq) glucuronokinase 1-like (A)	ko00040: Pentose and glucuronate interconversions; ko00053: Ascorbate and aldarate metabolism; ko00520: Amino sugar and nucleotide sugar metabolism; ko01100: Metabolic pathways; ko01250: Biosynthesis of nucleotide sugars	hypothetical protein IEQ34_000330 [Dendrobium chrysotoxum]	--
Bs_56114.1	1.25	1.51	1.4	1.85	1.5	0.87	0.67	2.06	1.68	1.06	0.45	0.44	26	36	28	36	36	19	14	47	27	22	8	7	-0.0354795	0.928441	0.952814	false	-1.40431	0.0363776	0.0664513	false	-1.22002	0.0202566	0.0370885	down	0.144892	0.767935	0.826574	false	0.197622	0.719409	0.804184	false	1194	K16190 glucuronokinase [EC:2.7.1.43] | (RefSeq) glucuronokinase 1-like (A)	ko00040: Pentose and glucuronate interconversions; ko00053: Ascorbate and aldarate metabolism; ko00520: Amino sugar and nucleotide sugar metabolism; ko01100: Metabolic pathways; ko01250: Biosynthesis of nucleotide sugars	hypothetical protein MA16_Dca011330 [Dendrobium catenatum]	--
Bs_56114.3	0.5	0.34	0.42	0.25	0.28	0.08	0.87	0.96	0.79	0.2	1.04	0	14	10	11	6	9	2	24	29	17	5	27	0	NA	NA	NA	NA	-1.28775	0.261144	0.35825	false	NA	NA	NA	NA	1.16142	0.00928084	0.0182644	up	2.29837	0.000181017	0.00062511	up	1492	K16190 glucuronokinase [EC:2.7.1.43] | (RefSeq) LOW QUALITY PROTEIN: glucuronokinase 1-like (A)	ko00040: Pentose and glucuronate interconversions; ko00053: Ascorbate and aldarate metabolism; ko00520: Amino sugar and nucleotide sugar metabolism; ko01100: Metabolic pathways; ko01250: Biosynthesis of nucleotide sugars	hypothetical protein IEQ34_000330 [Dendrobium chrysotoxum]	--
Bs_56114.6	1.48	0.88	1.96	0.32	1.05	0.48	0	0	0	0.49	0.34	0.77	27	18	35	5	22	9	0	0	0	8	6	11	-1.28304	0.046782	0.0895185	false	NA	NA	NA	NA	-1.60752	0.0048709	0.0101445	down	-7.01302	1.73642e-07	6.31752e-07	down	NA	NA	NA	NA	1089	K16190 glucuronokinase [EC:2.7.1.43] | (RefSeq) glucuronokinase 1-like (A)	ko00040: Pentose and glucuronate interconversions; ko00053: Ascorbate and aldarate metabolism; ko00520: Amino sugar and nucleotide sugar metabolism; ko01100: Metabolic pathways; ko01250: Biosynthesis of nucleotide sugars	hypothetical protein IEQ34_000330 [Dendrobium chrysotoxum]	--
Bs_56114.7	0	0	0	0	0	0	1.65	2.39	0.98	0	0	0	0	0	0	0	0	0	30	47	13	0	0	0	NA	NA	NA	NA	-7.42019	4.15302e-08	1.94128e-07	down	NA	NA	NA	NA	7.46506	2.81677e-08	1.12938e-07	up	7.54215	2.96658e-08	1.76211e-07	up	1068	K16190 glucuronokinase [EC:2.7.1.43] | (RefSeq) glucuronokinase 1-like (A)	ko00040: Pentose and glucuronate interconversions; ko00053: Ascorbate and aldarate metabolism; ko00520: Amino sugar and nucleotide sugar metabolism; ko01100: Metabolic pathways; ko01250: Biosynthesis of nucleotide sugars	hypothetical protein IEQ34_000330 [Dendrobium chrysotoxum]	--
Bs_57165.0	7.09	7.91	7.19	8.38	10.98	8.85	12.4	15.42	14.1	14.28	16.43	13.98	467	545	434	536	773	568	835	1072	735	873	953	720	0.311099	0.00206643	0.00559485	false	-0.188717	0.0540509	0.0938978	false	0.894824	1.14854e-22	1.98246e-21	false	1.04868	9.02413e-33	2.1946e-31	up	0.757275	4.67386e-13	5.06532e-12	false	3267	K12446 L-arabinokinase [EC:2.7.1.46] | (RefSeq) L-arabinokinase isoform X1 (A)	ko00520: Amino sugar and nucleotide sugar metabolism; ko01100: Metabolic pathways; ko01250: Biosynthesis of nucleotide sugars	L-arabinokinase isoform X1 [Dendrobium catenatum]	ARAK_ARATH RecName: Full=L-arabinokinase; Short=AtISA1; EC=2.7.1.46;
Bs_60303.1	1.16	2.04	1.61	4.59	3.54	5.29	1.46	1.37	0.69	0.22	0.83	0.51	20	39	26	72	69	96	25	25	9	3	13	7	1.44302	2.81738e-05	0.000104286	up	NA	NA	NA	NA	-1.78323	0.00385724	0.00818533	down	-0.368442	0.43227	0.527217	false	-1.78961	5.82448e-06	2.5185e-05	down	1024	K00873 pyruvate kinase [EC:2.7.1.40] | (RefSeq) pyruvate kinase 1, cytosolic (A)	ko00010: Glycolysis / Gluconeogenesis; ko00620: Pyruvate metabolism; ko01100: Metabolic pathways; ko01110: Biosynthesis of secondary metabolites; ko01200: Carbon metabolism; ko01230: Biosynthesis of amino acids	hypothetical protein IEQ34_021431 [Dendrobium chrysotoxum]	KPYC1_ORYSI RecName: Full=Pyruvate kinase 1, cytosolic {ECO:0000305}; Short=OsPK1 {ECO:0000305}; EC=2.7.1.40 {ECO:0000305};
Bs_60303.2	0.14	0.14	0	0	0.57	0	0.45	0.57	0.29	2.25	1.29	2.94	2	2	0	0	11	0	8	10	3	38	21	42	NA	NA	NA	NA	2.17915	0.000223012	0.000636001	up	4.76102	1.19485e-07	4.569e-07	up	NA	NA	NA	NA	NA	NA	NA	NA	1038	K00873 pyruvate kinase [EC:2.7.1.40] | (RefSeq) pyruvate kinase 1, cytosolic (A)	ko00010: Glycolysis / Gluconeogenesis; ko00620: Pyruvate metabolism; ko01100: Metabolic pathways; ko01110: Biosynthesis of secondary metabolites; ko01200: Carbon metabolism; ko01230: Biosynthesis of amino acids	hypothetical protein IEQ34_021431 [Dendrobium chrysotoxum]	KPYC1_ORYSI RecName: Full=Pyruvate kinase 1, cytosolic {ECO:0000305}; Short=OsPK1 {ECO:0000305}; EC=2.7.1.40 {ECO:0000305};
Bs_60507.0	10.67	9.96	9.6	13.58	13.67	12.29	19.97	18.62	19.48	9.01	12.18	10.27	236	245	205	277	342	283	442	441	331	194	251	186	0.3337	0.00313002	0.00815437	false	-1.07878	3.75567e-14	3.51184e-13	down	-0.0412147	0.798577	0.848164	false	1.00296	3.36946e-20	4.35548e-19	up	0.688334	2.85049e-12	2.81485e-11	false	1222	K00847 fructokinase [EC:2.7.1.4] | (RefSeq) fructokinase-1-like (A)	ko00051: Fructose and mannose metabolism; ko00500: Starch and sucrose metabolism; ko00520: Amino sugar and nucleotide sugar metabolism; ko01100: Metabolic pathways; ko01110: Biosynthesis of secondary metabolites; ko01250: Biosynthesis of nucleotide sugars	hypothetical protein IEQ34_017411 [Dendrobium chrysotoxum]	SCRK1_ORYSJ RecName: Full=Fructokinase-1 {ECO:0000305}; EC=2.7.1.4 {ECO:0000269|PubMed:12475618}; AltName: Full=Fructokinase I {ECO:0000303|PubMed:12475618}; AltName: Full=OsFKI {ECO:0000303|PubMed:12475618};
Bs_60666.0	1.17	1.09	0.75	3.22	4.65	2.47	4.76	4.86	6.22	3.95	3.94	3.36	18	19	12	48	83	42	76	84	76	61	57	43	1.74494	1.30499e-05	5.07271e-05	up	-0.704709	0.0044182	0.0100038	false	1.79236	1.5334e-07	5.79327e-07	up	2.46475	4.522e-14	3.55345e-13	up	0.739091	0.0149749	0.0341045	false	1082	K00873 pyruvate kinase [EC:2.7.1.40] | (RefSeq) pyruvate kinase, cytosolic isozyme-like (A)	ko00010: Glycolysis / Gluconeogenesis; ko00620: Pyruvate metabolism; ko01100: Metabolic pathways; ko01110: Biosynthesis of secondary metabolites; ko01200: Carbon metabolism; ko01230: Biosynthesis of amino acids	Pyruvate kinase, cytosolic isozyme [Dendrobium catenatum]	KPYC_TOBAC RecName: Full=Pyruvate kinase, cytosolic isozyme; Short=PK; EC=2.7.1.40;
Bs_60957.0	0	0	0	0	0	1.04	0.76	4.28	2.18	1.03	0.22	1.39	0	0	0	0	0	48	33	207	76	45	9	51	NA	NA	NA	NA	-1.65123	0.0341717	0.0628702	false	7.67569	2.02164e-07	7.53438e-07	up	9.28974	2.52626e-11	1.49068e-10	up	2.90256	0.238538	0.347578	false	2171	K00875 D-ribulokinase [EC:2.7.1.47] | (RefSeq) FGGY carbohydrate kinase domain-containing protein (A)	ko00040: Pentose and glucuronate interconversions; ko01100: Metabolic pathways	FGGY carbohydrate kinase domain-containing protein [Phalaenopsis equestris]	GLPK_ARATH RecName: Full=Glycerol kinase; Short=Glycerokinase; EC=2.7.1.30; AltName: Full=ATP:glycerol 3-phosphotransferase; AltName: Full=Protein GLYCEROL INSENSITIVE 1; AltName: Full=Protein NONHOST RESISTANCE TO P. S. PHASEOLICOLA 1;
Bs_60957.2	20.77	20.54	19.74	18.81	15.62	15.14	9.16	7.48	7.66	16.61	17.57	13.17	858	946	790	718	728	639	371	329	243	669	678	445	-0.368483	6.91366e-05	0.000242357	false	0.783882	5.57515e-07	2.26602e-06	false	-0.463564	0.000101981	0.000276567	false	-1.28181	6.97614e-36	1.90334e-34	down	-0.895404	1.63776e-11	1.48071e-10	false	2005	K00875 D-ribulokinase [EC:2.7.1.47] | (RefSeq) FGGY carbohydrate kinase domain-containing protein (A)	ko00040: Pentose and glucuronate interconversions; ko01100: Metabolic pathways	FGGY carbohydrate kinase domain-containing protein [Phalaenopsis equestris]	GLPK_ARATH RecName: Full=Glycerol kinase; Short=Glycerokinase; EC=2.7.1.30; AltName: Full=ATP:glycerol 3-phosphotransferase; AltName: Full=Protein GLYCEROL INSENSITIVE 1; AltName: Full=Protein NONHOST RESISTANCE TO P. S. PHASEOLICOLA 1;
Bs_60957.4	1.43	1.98	4.04	5	5.94	6.67	5.35	4.07	2.25	6.27	8.65	6.73	45	69	123	146	212	217	167	137	54	193	255	174	1.19723	0.00244091	0.00650796	up	0.703226	0.037567	0.0683617	false	1.45291	0.000213557	0.000553734	up	0.711802	0.149711	0.216156	false	-0.461851	0.173947	0.269501	false	1611	K00875 D-ribulokinase [EC:2.7.1.47] | (RefSeq) FGGY carbohydrate kinase domain-containing protein (A)	ko00040: Pentose and glucuronate interconversions; ko01100: Metabolic pathways	D-ribulokinase [Dendrobium catenatum]	--
Bs_60957.5	0.45	1.26	0.79	1.37	1.08	1.62	0	0	0	1.86	2.18	3.7	21	68	37	61	58	80	0	0	0	87	98	146	0.640798	0.147709	0.235951	false	9.10846	3.42352e-13	2.8897e-12	up	1.53013	0.000937183	0.00221201	up	-7.61196	1.39168e-08	5.81152e-08	down	-8.23496	3.33563e-11	2.89331e-10	down	2299	K00875 D-ribulokinase [EC:2.7.1.47] | (RefSeq) FGGY carbohydrate kinase domain-containing protein (A)	ko00040: Pentose and glucuronate interconversions; ko01100: Metabolic pathways	FGGY carbohydrate kinase domain-containing protein [Dendrobium catenatum]	--
Bs_61247.0	0.33	0.42	0.29	0.49	0.71	0.18	0	0	0	0.3	0.08	0.44	26	38	23	37	65	14	0	0	0	24	5	29	0.338856	0.548517	0.660974	false	6.59796	4.09034e-05	0.000130141	up	-0.465422	0.481248	0.572697	false	-7.09603	3.18777e-08	1.27105e-07	down	-7.41481	2.08883e-07	1.10281e-06	down	3654	K01177 beta-amylase [EC:3.2.1.2] | (RefSeq) uncharacterized protein LOC123180980 (A)	ko00500: Starch and sucrose metabolism; ko01100: Metabolic pathways; ko01110: Biosynthesis of secondary metabolites	ketohexokinase isoform X1 [Dendrobium catenatum]	--
Bs_61468.0	1.63	2.88	1.74	0	0.18	0.45	0.11	0.1	0.11	3.18	2.98	1.74	75	149	78	0	9	21	4	4	3	143	128	66	-3.38264	0.000106321	0.000362577	down	4.78168	2.02589e-17	2.55197e-16	up	0.238844	0.495962	0.586744	false	-4.57702	5.39843e-16	5.03808e-15	down	NA	NA	NA	NA	2210	K14153 hydroxymethylpyrimidine kinase / phosphomethylpyrimidine kinase / thiamine-phosphate diphosphorylase [EC:2.7.1.49 2.7.4.7 2.5.1.3] | (RefSeq) probable thiamine biosynthetic bifunctional enzyme, chloroplastic (A)	ko00730: Thiamine metabolism; ko01100: Metabolic pathways; ko01240: Biosynthesis of cofactors	probable thiamine biosynthetic bifunctional enzyme, chloroplastic [Dendrobium catenatum]	TPS1_ORYSJ RecName: Full=Probable thiamine biosynthetic bifunctional enzyme, chloroplastic; Includes: RecName: Full=Thiamine-phosphate synthase; Short=TP synthase; Short=TPS; EC=2.5.1.3 {ECO:0000250|UniProtKB:Q5M731}; AltName: Full=Thiamine-phosphate pyrophosphorylase; Short=TMP pyrophosphorylase; Short=TMP-PPase; Includes: RecName: Full=Hydroxymethylpyrimidine kinase; Short=HMP kinase; EC=2.7.1.…
Bs_61468.1	3.21	2.72	4.65	9.78	7.81	8.67	11.02	9.72	9.43	5.51	7.6	6.88	127	120	178	358	349	351	429	411	287	212	281	223	1.25127	2.75269e-08	1.50554e-07	up	-0.780552	8.03738e-07	3.19707e-06	false	0.820875	0.00114031	0.00265712	false	1.56654	7.48234e-13	5.17932e-12	up	0.336817	0.0100488	0.0240017	false	1937	K14153 hydroxymethylpyrimidine kinase / phosphomethylpyrimidine kinase / thiamine-phosphate diphosphorylase [EC:2.7.1.49 2.7.4.7 2.5.1.3] | (RefSeq) probable thiamine biosynthetic bifunctional enzyme, chloroplastic (A)	ko00730: Thiamine metabolism; ko01100: Metabolic pathways; ko01240: Biosynthesis of cofactors	probable thiamine biosynthetic bifunctional enzyme, chloroplastic [Dendrobium catenatum]	TPS1L_ARATH RecName: Full=Thiamine biosynthetic bifunctional enzyme TH1, chloroplastic; Includes: RecName: Full=Thiamine-phosphate synthase; Short=TP synthase; Short=TPS; EC=2.5.1.3 {ECO:0000269|PubMed:16666289}; AltName: Full=Thiamine-phosphate pyrophosphorylase; Short=TMP pyrophosphorylase; Short=TMP-PPase; Includes: RecName: Full=Hydroxymethylpyrimidine kinase; Short=HMP kinase; EC=2.7.1.49 {E…
Bs_61468.2	0	0	0.44	0	0	0	0	0	0	2.25	1.37	2.94	0	0	16	0	0	0	0	0	0	87	50	95	NA	NA	NA	NA	8.58445	1.20112e-11	8.61009e-11	up	3.87727	0.0538142	0.0886338	false	NA	NA	NA	NA	NA	NA	NA	NA	1937	K14153 hydroxymethylpyrimidine kinase / phosphomethylpyrimidine kinase / thiamine-phosphate diphosphorylase [EC:2.7.1.49 2.7.4.7 2.5.1.3] | (RefSeq) probable thiamine biosynthetic bifunctional enzyme, chloroplastic (A)	ko00730: Thiamine metabolism; ko01100: Metabolic pathways; ko01240: Biosynthesis of cofactors	probable thiamine biosynthetic bifunctional enzyme, chloroplastic [Dendrobium catenatum]	TPS1L_ARATH RecName: Full=Thiamine biosynthetic bifunctional enzyme TH1, chloroplastic; Includes: RecName: Full=Thiamine-phosphate synthase; Short=TP synthase; Short=TPS; EC=2.5.1.3 {ECO:0000269|PubMed:16666289}; AltName: Full=Thiamine-phosphate pyrophosphorylase; Short=TMP pyrophosphorylase; Short=TMP-PPase; Includes: RecName: Full=Hydroxymethylpyrimidine kinase; Short=HMP kinase; EC=2.7.1.49 {E…
Bs_61468.3	2.09	1.11	0	0	0	0	0	0	0	0.99	1.01	1.53	91	54	0	0	0	0	0	0	0	42	41	55	-8.08341	0.0386307	0.0758557	false	7.83567	5.27481e-10	3.1212e-09	up	0.0368587	0.975042	0.982845	false	-7.83501	0.0450118	0.0755627	false	NA	NA	NA	NA	2119	K14153 hydroxymethylpyrimidine kinase / phosphomethylpyrimidine kinase / thiamine-phosphate diphosphorylase [EC:2.7.1.49 2.7.4.7 2.5.1.3] | (RefSeq) probable thiamine biosynthetic bifunctional enzyme, chloroplastic (A)	ko00730: Thiamine metabolism; ko01100: Metabolic pathways; ko01240: Biosynthesis of cofactors	hypothetical protein IEQ34_026803 [Dendrobium chrysotoxum]	TPS1_ORYSJ RecName: Full=Probable thiamine biosynthetic bifunctional enzyme, chloroplastic; Includes: RecName: Full=Thiamine-phosphate synthase; Short=TP synthase; Short=TPS; EC=2.5.1.3 {ECO:0000250|UniProtKB:Q5M731}; AltName: Full=Thiamine-phosphate pyrophosphorylase; Short=TMP pyrophosphorylase; Short=TMP-PPase; Includes: RecName: Full=Hydroxymethylpyrimidine kinase; Short=HMP kinase; EC=2.7.1.…
Bs_61468.5	0	0	0	1.93	1.21	0.79	2.96	2.04	3.11	0	0	0	0	0	0	78	60	35	127	96	105	0	0	0	8.24782	1.90789e-10	1.40006e-09	up	-9.3711	1.7708e-14	1.72239e-13	down	NA	NA	NA	NA	9.41598	1.26978e-14	1.04577e-13	up	1.18873	0.00193048	0.00549119	up	2119	K14153 hydroxymethylpyrimidine kinase / phosphomethylpyrimidine kinase / thiamine-phosphate diphosphorylase [EC:2.7.1.49 2.7.4.7 2.5.1.3] | (RefSeq) probable thiamine biosynthetic bifunctional enzyme, chloroplastic (A)	ko00730: Thiamine metabolism; ko01100: Metabolic pathways; ko01240: Biosynthesis of cofactors	hypothetical protein IEQ34_026803 [Dendrobium chrysotoxum]	TPS1_ORYSJ RecName: Full=Probable thiamine biosynthetic bifunctional enzyme, chloroplastic; Includes: RecName: Full=Thiamine-phosphate synthase; Short=TP synthase; Short=TPS; EC=2.5.1.3 {ECO:0000250|UniProtKB:Q5M731}; AltName: Full=Thiamine-phosphate pyrophosphorylase; Short=TMP pyrophosphorylase; Short=TMP-PPase; Includes: RecName: Full=Hydroxymethylpyrimidine kinase; Short=HMP kinase; EC=2.7.1.…
Bs_61468.7	1.26	1.61	2.51	1.98	3.87	3.72	1.74	3.56	2.2	6.82	6.53	7.02	53	75	102	77	184	160	71	160	71	280	257	242	0.779677	0.041915	0.0814406	false	1.26167	6.79601e-06	2.39912e-05	up	1.83242	9.48222e-13	7.04594e-12	up	0.531182	0.182554	0.256387	false	-0.227745	0.560625	0.672641	false	2043	K14153 hydroxymethylpyrimidine kinase / phosphomethylpyrimidine kinase / thiamine-phosphate diphosphorylase [EC:2.7.1.49 2.7.4.7 2.5.1.3] | (RefSeq) probable thiamine biosynthetic bifunctional enzyme, chloroplastic (A)	ko00730: Thiamine metabolism; ko01100: Metabolic pathways; ko01240: Biosynthesis of cofactors	probable thiamine biosynthetic bifunctional enzyme, chloroplastic [Dendrobium catenatum]	TPS1_ORYSJ RecName: Full=Probable thiamine biosynthetic bifunctional enzyme, chloroplastic; Includes: RecName: Full=Thiamine-phosphate synthase; Short=TP synthase; Short=TPS; EC=2.5.1.3 {ECO:0000250|UniProtKB:Q5M731}; AltName: Full=Thiamine-phosphate pyrophosphorylase; Short=TMP pyrophosphorylase; Short=TMP-PPase; Includes: RecName: Full=Hydroxymethylpyrimidine kinase; Short=HMP kinase; EC=2.7.1.…
Bs_61985.0	0	0	0.02	0.07	0.07	0.16	0	0	0	0.71	1.28	0.76	0	0	2	6	8	17	0	0	0	74	129	66	NA	NA	NA	NA	8.77608	2.53599e-12	1.95038e-11	up	7.13891	8.55755e-11	5.03757e-10	up	NA	NA	NA	NA	NA	NA	NA	NA	4716	K00847 fructokinase [EC:2.7.1.4] | (RefSeq) probable fructokinase-7 isoform X1 (A)	ko00051: Fructose and mannose metabolism; ko00500: Starch and sucrose metabolism; ko00520: Amino sugar and nucleotide sugar metabolism; ko01100: Metabolic pathways; ko01110: Biosynthesis of secondary metabolites; ko01250: Biosynthesis of nucleotide sugars	LEAF RUST 10 DISEASE-RESISTANCE LOCUS RECEPTOR-LIKE PROTEIN KINASE-like 1.2 isoform X2 [Phalaenopsis equestris]	LRL21_ARATH RecName: Full=LEAF RUST 10 DISEASE-RESISTANCE LOCUS RECEPTOR-LIKE PROTEIN KINASE-like 2.1 {ECO:0000303|PubMed:12805585}; EC=2.7.11.1; AltName: Full=Probable receptor-like serine/threonine-protein kinase LRK10L-2.1 {ECO:0000305}; Flags: Precursor;
Bs_61985.1	0.4	0.76	0.06	0.09	0.27	0.71	1.3	0.84	1.01	0	0	0	43	91	6	9	33	77	135	96	83	0	0	0	-0.242616	0.80266	0.863854	false	-9.2884	3.03976e-14	2.87246e-13	down	-7.8447	6.30991e-07	2.22781e-06	down	1.40822	0.0556491	0.091102	false	1.67362	0.011147	0.026313	up	4718	K00847 fructokinase [EC:2.7.1.4] | (RefSeq) probable fructokinase-7 isoform X1 (A)	ko00051: Fructose and mannose metabolism; ko00500: Starch and sucrose metabolism; ko00520: Amino sugar and nucleotide sugar metabolism; ko01100: Metabolic pathways; ko01110: Biosynthesis of secondary metabolites; ko01250: Biosynthesis of nucleotide sugars	LEAF RUST 10 DISEASE-RESISTANCE LOCUS RECEPTOR-LIKE PROTEIN KINASE-like 1.2 isoform X2 [Phalaenopsis equestris]	LRL21_ARATH RecName: Full=LEAF RUST 10 DISEASE-RESISTANCE LOCUS RECEPTOR-LIKE PROTEIN KINASE-like 2.1 {ECO:0000303|PubMed:12805585}; EC=2.7.11.1; AltName: Full=Probable receptor-like serine/threonine-protein kinase LRK10L-2.1 {ECO:0000305}; Flags: Precursor;
Bs_61985.4	0.61	0.57	0.75	1.1	0.35	0	0	0.01	0.01	0	0	0	66	70	79	111	42	0	0	1	0	0	0	0	-0.497886	0.762203	0.834022	false	NA	NA	NA	NA	-8.53062	2.78064e-12	1.95819e-11	down	-7.45903	1.00491e-09	4.90405e-09	down	-6.94643	0.0166492	0.0374267	down	4783	K00847 fructokinase [EC:2.7.1.4] | (RefSeq) probable fructokinase-7 isoform X1 (A)	ko00051: Fructose and mannose metabolism; ko00500: Starch and sucrose metabolism; ko00520: Amino sugar and nucleotide sugar metabolism; ko01100: Metabolic pathways; ko01110: Biosynthesis of secondary metabolites; ko01250: Biosynthesis of nucleotide sugars	LEAF RUST 10 DISEASE-RESISTANCE LOCUS RECEPTOR-LIKE PROTEIN KINASE-like 1.2 isoform X2 [Phalaenopsis equestris]	LRL21_ARATH RecName: Full=LEAF RUST 10 DISEASE-RESISTANCE LOCUS RECEPTOR-LIKE PROTEIN KINASE-like 2.1 {ECO:0000303|PubMed:12805585}; EC=2.7.11.1; AltName: Full=Probable receptor-like serine/threonine-protein kinase LRK10L-2.1 {ECO:0000305}; Flags: Precursor;
Bs_62556.2	7.39	7.12	7.07	12.89	8.31	6.77	3.81	4.3	3.88	5.25	6.17	5.25	673	724	626	1086	851	622	336	417	271	466	525	391	0.297216	0.167062	0.261341	false	0.301289	0.010746	0.0223924	false	-0.473254	7.66238e-07	2.67799e-06	false	-0.808101	2.39367e-20	3.12637e-19	false	-1.08959	2.09271e-06	9.63007e-06	down	4035	K00876 uridine kinase [EC:2.7.1.48] | (RefSeq) Phosphoribulokinase / Uridine kinase family (A)	ko00240: Pyrimidine metabolism; ko01100: Metabolic pathways; ko01232: Nucleotide metabolism	uncharacterized protein LOC110106183 isoform X2 [Dendrobium catenatum]	TTM2_ARATH RecName: Full=Inorganic pyrophosphatase TTM2 {ECO:0000305}; EC=3.6.1.1 {ECO:0000269|PubMed:28733390}; AltName: Full=Triphosphate tunnel metalloenzyme 2 {ECO:0000303|PubMed:25185123}; Short=AtTTM2 {ECO:0000303|PubMed:25185123};
Bs_62556.4	0.83	0.6	1.05	2.15	1.67	1.45	0.42	0.54	0.5	1.53	0.9	3.33	63	51	78	152	144	112	31	44	29	114	64	209	1.02078	0.000499827	0.00151988	up	1.80803	0.000399803	0.00109759	up	1.11594	0.0282898	0.0500491	false	-0.725144	0.0320698	0.0557899	false	-1.72558	5.16804e-10	3.89048e-09	down	3452	K00876 uridine kinase [EC:2.7.1.48] | (RefSeq) hypothetical protein (A)	ko00240: Pyrimidine metabolism; ko01100: Metabolic pathways; ko01232: Nucleotide metabolism	uncharacterized protein LOC110106183 isoform X2 [Dendrobium catenatum]	TTM2_ARATH RecName: Full=Inorganic pyrophosphatase TTM2 {ECO:0000305}; EC=3.6.1.1 {ECO:0000269|PubMed:28733390}; AltName: Full=Triphosphate tunnel metalloenzyme 2 {ECO:0000303|PubMed:25185123}; Short=AtTTM2 {ECO:0000303|PubMed:25185123};
Bs_62556.8	0	0	0	0.38	0	0	0	0.49	0	0.53	0.81	1.86	0	0	0	28	0	0	0	42	0	41	61	123	NA	NA	NA	NA	2.52715	0.273698	0.372161	false	8.79929	5.22152e-11	3.15969e-10	up	NA	NA	NA	NA	0.51543	0.872562	0.914985	false	3632	K00876 uridine kinase [EC:2.7.1.48] | (RefSeq) inorganic pyrophosphatase TTM2 isoform X1 (A)	ko00240: Pyrimidine metabolism; ko01100: Metabolic pathways; ko01232: Nucleotide metabolism	uridine-cytidine kinase D isoform X5 [Dendrobium catenatum]	TTM2_ARATH RecName: Full=Inorganic pyrophosphatase TTM2 {ECO:0000305}; EC=3.6.1.1 {ECO:0000269|PubMed:28733390}; AltName: Full=Triphosphate tunnel metalloenzyme 2 {ECO:0000303|PubMed:25185123}; Short=AtTTM2 {ECO:0000303|PubMed:25185123};
Bs_65889.0	4.64	4.2	4.4	2.82	3.72	3.6	5.34	4.02	5.1	12.81	11.14	12.64	152	153	139	85	137	121	172	140	128	408	340	339	-0.442367	0.0172292	0.0375044	false	1.16155	4.10748e-13	3.43261e-12	up	1.36917	1.37284e-25	2.79271e-24	up	0.173443	0.3475	0.440763	false	0.637257	0.00334329	0.00899977	false	1656	K00873 pyruvate kinase [EC:2.7.1.40] | (RefSeq) pyruvate kinase, cytosolic isozyme (A)	ko00010: Glycolysis / Gluconeogenesis; ko00620: Pyruvate metabolism; ko01100: Metabolic pathways; ko01110: Biosynthesis of secondary metabolites; ko01200: Carbon metabolism; ko01230: Biosynthesis of amino acids	hypothetical protein IEQ34_014545 [Dendrobium chrysotoxum]	KPYC_SOLTU RecName: Full=Pyruvate kinase, cytosolic isozyme; Short=PK; EC=2.7.1.40;
Bs_65889.2	13.46	13.99	13.15	4.74	3.74	4.05	0	1.08	0.72	12.9	9.68	9.84	699	811	663	227	219	213	0	59	28	653	470	418	-1.77398	2.25066e-65	1.85788e-63	down	4.02082	0.00598061	0.013175	up	-0.423365	0.00107364	0.00251188	false	-4.48201	0.00205602	0.0045732	down	-2.69376	0.0649803	0.11943	false	2440	K00873 pyruvate kinase [EC:2.7.1.40] | (RefSeq) pyruvate kinase, cytosolic isozyme (A)	ko00010: Glycolysis / Gluconeogenesis; ko00620: Pyruvate metabolism; ko01100: Metabolic pathways; ko01110: Biosynthesis of secondary metabolites; ko01200: Carbon metabolism; ko01230: Biosynthesis of amino acids	hypothetical protein IEQ34_014545 [Dendrobium chrysotoxum]	KPYC_SOLTU RecName: Full=Pyruvate kinase, cytosolic isozyme; Short=PK; EC=2.7.1.40;
Bs_65889.4	9.9	9.42	11.19	19.89	17.46	13.86	19.11	20.42	19.67	5.28	8.36	5.22	492	523	540	915	979	701	928	1084	751	256	388	212	0.677335	1.76957e-06	7.70098e-06	false	-1.82855	2.04687e-22	3.73545e-21	down	-0.793935	0.000148122	0.000392126	false	1.0022	6.60235e-32	1.5334e-30	up	0.342392	0.00682053	0.0170193	false	2349	K00873 pyruvate kinase [EC:2.7.1.40] | (RefSeq) pyruvate kinase, cytosolic isozyme (A)	ko00010: Glycolysis / Gluconeogenesis; ko00620: Pyruvate metabolism; ko01100: Metabolic pathways; ko01110: Biosynthesis of secondary metabolites; ko01200: Carbon metabolism; ko01230: Biosynthesis of amino acids	hypothetical protein IEQ34_014545 [Dendrobium chrysotoxum]	KPYC_SOLTU RecName: Full=Pyruvate kinase, cytosolic isozyme; Short=PK; EC=2.7.1.40;
Bs_65892.0	0.47	0.58	0.49	0.25	0.33	0.49	0.62	0.49	0.45	1.45	0.87	1.4	16	22	16	8	13	17	21	18	12	49	27	39	NA	NA	NA	NA	1.0467	0.0126043	0.0258599	up	1.17642	0.00323494	0.00696246	up	NA	NA	NA	NA	NA	NA	NA	NA	1752	K14288 exportin-T | (RefSeq) exportin-T-like (A)	ko03013: Nucleocytoplasmic transport	Integrase catalytic domain-containing protein [Citrus sinensis]	POLX_TOBAC RecName: Full=Retrovirus-related Pol polyprotein from transposon TNT 1-94; Includes: RecName: Full=Protease; EC=3.4.23.-; Includes: RecName: Full=Reverse transcriptase; EC=2.7.7.49; Includes: RecName: Full=Endonuclease;
Bs_65893.0	1.8	3.16	2.39	2	1.59	1.21	1.92	1.65	3.65	14.35	14.31	11.79	9	17	11	9	9	7	11	9	14	69	65	48	NA	NA	NA	NA	2.25285	2.12645e-08	1.03209e-07	up	2.37811	8.20794e-11	4.8405e-10	up	NA	NA	NA	NA	NA	NA	NA	NA	523	K26553 MFS transporter, POT/PTR family, nitrite transporter | (RefSeq) protein NRT1/ PTR FAMILY 3.1 (A)	--	hypothetical protein KFK09_007464 [Dendrobium nobile]	PTR18_ARATH RecName: Full=Protein NRT1/ PTR FAMILY 3.1; Short=AtNPF3.1;
Bs_65893.2	4.65	3.05	4.69	2.3	2.37	2.07	2.79	1.7	2.1	11.09	16.28	13.91	92	72	93	46	60	48	58	33	34	235	323	234	-0.81436	0.00236572	0.00632915	false	2.52173	4.09199e-18	5.47252e-17	up	1.6921	9.39791e-13	6.98557e-12	up	-0.864486	0.0138448	0.0262625	false	-0.029413	0.931458	0.954799	false	1281	K26553 MFS transporter, POT/PTR family, nitrite transporter | (RefSeq) LOW QUALITY PROTEIN: protein NRT1/ PTR FAMILY 3.1-like (A)	--	hypothetical protein IEQ34_005245 [Dendrobium chrysotoxum]	PTR18_ARATH RecName: Full=Protein NRT1/ PTR FAMILY 3.1; Short=AtNPF3.1;
Bs_65893.5	3.19	1.9	3.19	1.02	3.15	2.41	2.12	1.66	0.33	7.77	13.06	8.12	14	9	13	4	16	13	11	8	1	34	54	30	NA	NA	NA	NA	2.46936	0.000109708	0.000328869	up	1.7756	0.000104744	0.000283605	up	NA	NA	NA	NA	NA	NA	NA	NA	506	K26553 MFS transporter, POT/PTR family, nitrite transporter | (RefSeq) protein NRT1/ PTR FAMILY 3.1 (A)	--	protein NRT1/ PTR FAMILY 3.1 [Dendrobium catenatum]	PTR18_ARATH RecName: Full=Protein NRT1/ PTR FAMILY 3.1; Short=AtNPF3.1;
Bs_67338.0	0.25	0.59	0.76	0.57	0.31	0.93	0	0.1	0	1.53	1.63	1.08	10	26	29	21	14	38	0	4	0	59	61	35	0.13659	0.829104	0.883323	false	5.15824	2.89185e-09	1.56274e-08	up	1.32202	0.00398966	0.00844051	up	NA	NA	NA	NA	NA	NA	NA	NA	1960	K00873 pyruvate kinase [EC:2.7.1.40] | (RefSeq) pyruvate kinase 2, cytosolic-like (A)	ko00010: Glycolysis / Gluconeogenesis; ko00620: Pyruvate metabolism; ko01100: Metabolic pathways; ko01110: Biosynthesis of secondary metabolites; ko01200: Carbon metabolism; ko01230: Biosynthesis of amino acids	hypothetical protein IEQ34_026806 [Dendrobium chrysotoxum]	KPYC2_ORYSI RecName: Full=Pyruvate kinase 2, cytosolic {ECO:0000305}; Short=OsPK2 {ECO:0000305}; EC=2.7.1.40 {ECO:0000305};
Bs_67338.1	4.06	3.62	4.41	0	0	0	0	0.14	0.31	0.02	0.15	0	143	142	150	0	0	0	0	5	8	0	4	0	-9.68418	6.99835e-16	9.09847e-15	down	NA	NA	NA	NA	-6.6942	1.60799e-18	2.06977e-17	down	-4.86295	3.55015e-20	4.58364e-19	down	NA	NA	NA	NA	1759	K00873 pyruvate kinase [EC:2.7.1.40] | (RefSeq) pyruvate kinase 1, cytosolic (A)	ko00010: Glycolysis / Gluconeogenesis; ko00620: Pyruvate metabolism; ko01100: Metabolic pathways; ko01110: Biosynthesis of secondary metabolites; ko01200: Carbon metabolism; ko01230: Biosynthesis of amino acids	hypothetical protein IEQ34_026806 [Dendrobium chrysotoxum]	KPYC2_ORYSI RecName: Full=Pyruvate kinase 2, cytosolic {ECO:0000305}; Short=OsPK2 {ECO:0000305}; EC=2.7.1.40 {ECO:0000305};
Bs_67338.3	0.3	1.39	0.19	2.3	2.09	0.61	0.85	0.33	0.45	0.35	0	0	11	59	6	81	90	23	31	13	13	13	0	0	1.36729	0.111717	0.186844	false	NA	NA	NA	NA	NA	NA	NA	NA	-0.154739	0.861285	0.899074	false	-1.50398	0.0191473	0.0422561	down	1876	K00873 pyruvate kinase [EC:2.7.1.40] | (RefSeq) pyruvate kinase 1, cytosolic-like (A)	ko00010: Glycolysis / Gluconeogenesis; ko00620: Pyruvate metabolism; ko01100: Metabolic pathways; ko01110: Biosynthesis of secondary metabolites; ko01200: Carbon metabolism; ko01230: Biosynthesis of amino acids	hypothetical protein IEQ34_020051 [Dendrobium chrysotoxum]	KPYC2_ORYSI RecName: Full=Pyruvate kinase 2, cytosolic {ECO:0000305}; Short=OsPK2 {ECO:0000305}; EC=2.7.1.40 {ECO:0000305};
Bs_67338.4	15.67	16.03	16.75	6.39	7.57	7.38	9.08	12.56	13	8.28	6.56	7.1	341	388	352	128	186	167	198	293	217	175	133	126	-1.23261	1.74595e-23	3.81403e-22	down	-0.850811	2.03643e-05	6.74994e-05	false	-1.24133	2.56037e-20	3.74414e-19	down	-0.427439	0.00520011	0.0107648	false	0.827509	1.26331e-05	5.20757e-05	false	1209	K00873 pyruvate kinase [EC:2.7.1.40] | (RefSeq) pyruvate kinase 2, cytosolic-like (A)	ko00010: Glycolysis / Gluconeogenesis; ko00620: Pyruvate metabolism; ko01100: Metabolic pathways; ko01110: Biosynthesis of secondary metabolites; ko01200: Carbon metabolism; ko01230: Biosynthesis of amino acids	pyruvate kinase 2, cytosolic-like [Dendrobium catenatum]	KPYC2_ORYSI RecName: Full=Pyruvate kinase 2, cytosolic {ECO:0000305}; Short=OsPK2 {ECO:0000305}; EC=2.7.1.40 {ECO:0000305};
Bs_67338.5	0.28	0	0	0.92	1.3	1.08	1.32	0.98	0.62	0.24	1.06	1.21	2	0	0	32	56	42	19	24	7	1	27	37	5.94333	7.55311e-08	3.89098e-07	up	0.364987	0.727139	0.797595	false	5.13759	0.00236734	0.00521963	up	NA	NA	NA	NA	-1.14431	0.00971352	0.0232894	down	1886	K00873 pyruvate kinase [EC:2.7.1.40] | (RefSeq) pyruvate kinase 2, cytosolic-like (A)	ko00010: Glycolysis / Gluconeogenesis; ko00620: Pyruvate metabolism; ko01100: Metabolic pathways; ko01110: Biosynthesis of secondary metabolites; ko01200: Carbon metabolism; ko01230: Biosynthesis of amino acids	pyruvate kinase 2, cytosolic-like [Dendrobium catenatum]	KPYC2_ORYSI RecName: Full=Pyruvate kinase 2, cytosolic {ECO:0000305}; Short=OsPK2 {ECO:0000305}; EC=2.7.1.40 {ECO:0000305};
Bs_70627.3	0.04	0.76	1.23	0	0	0	1.32	0	0	1.75	0.49	0	1	31	44	0	0	0	48	0	0	63	17	0	-7.15882	0.000157789	0.000523616	down	0.579811	0.874707	0.910938	false	0.0732196	0.961633	0.972773	false	-0.536218	0.789726	0.844181	false	NA	NA	NA	NA	1846	K00873 pyruvate kinase [EC:2.7.1.40] | (RefSeq) pyruvate kinase, cytosolic isozyme (A)	ko00010: Glycolysis / Gluconeogenesis; ko00620: Pyruvate metabolism; ko01100: Metabolic pathways; ko01110: Biosynthesis of secondary metabolites; ko01200: Carbon metabolism; ko01230: Biosynthesis of amino acids	pyruvate kinase, cytosolic isozyme [Dendrobium catenatum]	KPYC_TOBAC RecName: Full=Pyruvate kinase, cytosolic isozyme; Short=PK; EC=2.7.1.40;
Bs_70627.6	0	0	0	0.4	1.18	1.63	0	0.8	0	0	0.86	0.79	0	0	0	13	50	62	0	32	0	0	30	24	7.7346	5.19314e-08	2.73359e-07	up	0.854328	0.804886	0.859073	false	6.73381	0.00261119	0.00571479	up	NA	NA	NA	NA	-1.86051	0.253439	0.364695	false	1858	K00873 pyruvate kinase [EC:2.7.1.40] | (RefSeq) pyruvate kinase, cytosolic isozyme (A)	ko00010: Glycolysis / Gluconeogenesis; ko00620: Pyruvate metabolism; ko01100: Metabolic pathways; ko01110: Biosynthesis of secondary metabolites; ko01200: Carbon metabolism; ko01230: Biosynthesis of amino acids	pyruvate kinase, cytosolic isozyme [Dendrobium catenatum]	KPYC_TOBAC RecName: Full=Pyruvate kinase, cytosolic isozyme; Short=PK; EC=2.7.1.40;
Bs_70627.7	2.32	1.66	1.52	0.69	0.8	1.1	1.52	1.89	1.11	1.05	1.06	1.05	53	42	33	14	20	26	34	46	19	23	22	19	-1.1577	0.0041503	0.0105091	down	-0.736133	0.0570579	0.0983773	false	-0.925638	0.0101132	0.0197876	false	-0.224731	0.54708	0.637016	false	0.950637	0.0279853	0.0585284	false	1261	K00873 pyruvate kinase [EC:2.7.1.40] | (RefSeq) pyruvate kinase, cytosolic isozyme (A)	ko00010: Glycolysis / Gluconeogenesis; ko00620: Pyruvate metabolism; ko01100: Metabolic pathways; ko01110: Biosynthesis of secondary metabolites; ko01200: Carbon metabolism; ko01230: Biosynthesis of amino acids	hypothetical protein KFK09_016734 [Dendrobium nobile]	KPYC_TOBAC RecName: Full=Pyruvate kinase, cytosolic isozyme; Short=PK; EC=2.7.1.40;
[truncated: 7 more columns]
