# Supplementary material for: Transcriptome Analysis of Wild Bletilla striata Tubers Across Multiple Years Revealed the Molecular Mechanisms Regulating Polysaccharide Metabolism and Tuber Enlargement
Source: Plants (Basel). 2025 Feb 24;14(5):689. doi: 10.3390/plants14050689 (PMC11901577; doi:10.3390/plants14050689)
Supplement: Supplementary file 1 [file plants-14-00689-s001.zip › Table S9 Expression levels of root enlargement protein encode genes.xlsx]

## Sheet: Sheet1
Table S9 Root enlargement proteins
ID	1Year-1_fpkm	1Year-2_fpkm	1Year-3_fpkm	3Years-1_fpkm	3Years-2_fpkm	3Years-3_fpkm	5Years-1_fpkm	5Years-2_fpkm	5Years-3_fpkm	7Years-1_fpkm	7Years-2_fpkm	7Years-3_fpkm	3Years_vs_1Year_log2FoldChange		3Years_vs_1Year_padj	3Years_vs_1Year_regulated	5Years_vs_3Years_log2FoldChange	5Years_vs_3Years_pvalue	5Years_vs_3Years_padj	5Years_vs_3Years_regulated	7Years_vs_5Years_log2FoldChange	7Years_vs_5Years_pvalue	7Years_vs_5Years_padj	7Years_vs_5Years_regulated	Length	KEGG	KEGG pathway	NR	Swissprot	TrEMBL	KOG	GO	Pfam	TF-Family	TF-Category	TF-Classification
Bs_19279.0	7.33	5.41	5.89	10.96	9.96	9.01	24.65	16.58	20.37	3.81	3.98	4.82	0.630136	0.000409328	0.00126451	false	1.17948	2.15732e-10	1.69771e-09	up	-2.48853	1.04686e-30	2.93731e-29	down	1188	K20628 expansin | (RefSeq) expansin-A8-like (A)	--	expansin-A8 [Dendrobium catenatum]	EXPA8_ARATH RecName: Full=Expansin-A8; Short=AtEXPA8; AltName: Full=Alpha-expansin-8; Short=At-EXP8; Short=AtEx8; AltName: Full=Ath-ExpAlpha-1.11; Flags: Precursor;	A0A2I0WGS3_9ASPA RecName: Full=Expansin {ECO:0000256|RuleBase:RU365023};	--	GO:0005576,extracellular region; GO:0016020,membrane; GO:0009664,plant-type cell wall organization; GO:0009635,response to herbicide; GO:0006949,syncytium formation; GO:0008150,biological_process; GO:0009987,cellular process; GO:0016043,cellular component organization; GO:0045229,external encapsulating structure organization; GO:0071554,cell wall organization or biogenesis; GO:0071555,cell wall o…	Expansin C-terminal domain	--	--	--
Bs_29006.1	13.43	12.1	14.06	16.38	16.92	14.36	3.52	2.94	3.29	3.99	4.59	4.99	-0.00581109	0.968152	0.979697	false	-1.93072	1.94851e-31	7.55042e-30	down	0.334419	0.138216	0.210236	false	1307	K20628 expansin | (RefSeq) expansin-A15 (A)	--	expansin-A1 [Cucurbita moschata]	EXP15_ARATH RecName: Full=Expansin-A15; Short=AtEXPA15; AltName: Full=Alpha-expansin-15; Short=At-EXP15; Short=AtEx15; AltName: Full=Ath-ExpAlpha-1.3; Flags: Precursor;	A0A6J1JAD1_CUCMA RecName: Full=Expansin {ECO:0000256|RuleBase:RU365023};	--	GO:0005576,extracellular region; GO:0016020,membrane; GO:0009664,plant-type cell wall organization; GO:0006949,syncytium formation; GO:0008150,biological_process; GO:0009987,cellular process; GO:0016043,cellular component organization; GO:0045229,external encapsulating structure organization; GO:0071554,cell wall organization or biogenesis; GO:0071555,cell wall organization; GO:0071669,plant-type…	Lytic transglycolase	--	--	--
Bs_39477.0	2.49	2.14	1.58	1.45	2.89	2.02	1.5	2.09	2.37	1.31	0.52	0.52	-0.00234641	0.99537	0.997099	false	0.0238129	0.953567	0.969486	false	-1.52233	0.00478884	0.0107685	down	991	K20628 expansin | (RefSeq) expansin-B3 (A)	--	hypothetical protein IEQ34_009270 [Dendrobium chrysotoxum]	EXLB1_ORYSJ RecName: Full=Expansin-like B1; AltName: Full=Expansin-related 1; AltName: Full=OsEXLB1; AltName: Full=OsEXPR1; AltName: Full=OsaEXPb3.1; Flags: Precursor;	A0A2I0X491_9ASPA SubName: Full=Expansin-like B1 {ECO:0000313|EMBL:PKU82720.1};	--	GO:0005576,extracellular region; GO:0009653,anatomical structure morphogenesis; GO:0008150,biological_process; GO:0032502,developmental process; GO:0048856,anatomical structure development; GO:0005575,cellular_component; GO:0110165,cellular anatomical entity	Lytic transglycolase	--	--	--
Bs_51063.0	1.34	0.55	0.53	1.7	1.07	1.07	0.09	0	0	2.21	2.28	2.21	0.633898	0.236541	0.34627	false	-5.47821	1.89031e-06	8.7617e-06	down	6.22484	7.29499e-09	3.74576e-08	up	1432	K20628 expansin | (RefSeq) expansin-A15-like (A)	--	hypothetical protein IEQ34_018061 [Dendrobium chrysotoxum]	EXPA1_ARATH RecName: Full=Expansin-A1; Short=AtEXPA1; AltName: Full=Alpha-expansin-1; Short=At-EXP1; Short=AtEx1; AltName: Full=Ath-ExpAlpha-1.2; Flags: Precursor;	A0A6A6LHY1_HEVBR RecName: Full=Expansin {ECO:0000256|RuleBase:RU365023};	--	GO:0005576,extracellular region; GO:0016020,membrane; GO:0009653,anatomical structure morphogenesis; GO:0009664,plant-type cell wall organization; GO:0008150,biological_process; GO:0032502,developmental process; GO:0048856,anatomical structure development; GO:0009987,cellular process; GO:0016043,cellular component organization; GO:0045229,external encapsulating structure organization; GO:0071554,…	Expansin C-terminal domain	--	--	--
Bs_52632.0	0.98	2.09	0.73	0.86	1.11	1.65	16.58	12.94	12.49	1.23	1.06	0.69	NA	NA	NA	NA	3.21652	1.12391e-18	2.10513e-17	up	-3.73354	6.27273e-25	1.33046e-23	down	904	K20628 expansin | (RefSeq) expansin-A8 (A)	--	Expansin protein [Dioscorea alata]	EXPA8_ARATH RecName: Full=Expansin-A8; Short=AtEXPA8; AltName: Full=Alpha-expansin-8; Short=At-EXP8; Short=AtEx8; AltName: Full=Ath-ExpAlpha-1.11; Flags: Precursor;	A0A443NKI9_9MAGN RecName: Full=Expansin {ECO:0000256|RuleBase:RU365023};	--	GO:0005576,extracellular region; GO:0016020,membrane; GO:0009664,plant-type cell wall organization; GO:0009635,response to herbicide; GO:0006949,syncytium formation; GO:0008150,biological_process; GO:0009987,cellular process; GO:0016043,cellular component organization; GO:0045229,external encapsulating structure organization; GO:0071554,cell wall organization or biogenesis; GO:0071555,cell wall o…	Expansin C-terminal domain	--	--	--
Bs_54594.0	21.33	20.56	22.35	8.62	6.08	8.26	2.38	0.84	1.73	2.33	4.08	4.35	-1.53802	5.15583e-21	9.63703e-20	down	-2.11899	4.52621e-07	2.28956e-06	down	0.951131	0.0568573	0.098074	false	1083	--	--	hypothetical protein IEQ34_015151 [Dendrobium chrysotoxum]	EXLA1_ORYSJ RecName: Full=Expansin-like A1; AltName: Full=OsEXLA1; AltName: Full=OsEXPL1; AltName: Full=OsaEXPb2.1; Flags: Precursor;	A0A843V9C5_COLES SubName: Full=Uncharacterized protein {ECO:0000313|EMBL:MQL95022.1};	--	GO:0005576,extracellular region; GO:0009653,anatomical structure morphogenesis; GO:0008150,biological_process; GO:0032502,developmental process; GO:0048856,anatomical structure development; GO:0005575,cellular_component; GO:0110165,cellular anatomical entity	Expansin C-terminal domain	--	--	--
Bs_54594.1	0.49	0.54	0.42	1.78	1.59	1.18	3.96	4.18	5.75	0.32	1.02	1.1	NA	NA	NA	NA	1.7478	5.49735e-06	2.38585e-05	up	-2.90108	1.90019e-07	8.17309e-07	down	703	K20628 expansin | (RefSeq) hypothetical protein (A)	--	hypothetical protein IEQ34_015151 [Dendrobium chrysotoxum]	EXLA1_ORYSJ RecName: Full=Expansin-like A1; AltName: Full=OsEXLA1; AltName: Full=OsEXPL1; AltName: Full=OsaEXPb2.1; Flags: Precursor;	A0A835QJJ3_VANPL SubName: Full=Uncharacterized protein {ECO:0000313|EMBL:KAG0472693.1};	--	GO:0005576,extracellular region; GO:0009653,anatomical structure morphogenesis; GO:0008150,biological_process; GO:0032502,developmental process; GO:0048856,anatomical structure development; GO:0005575,cellular_component; GO:0110165,cellular anatomical entity	--	--	--	--
Bs_54594.2	6.76	9.36	7.48	1.7	2.93	0.84	1.6	1.61	1.03	2.61	2.52	1.57	-2.16766	1.09288e-06	4.87407e-06	down	NA	NA	NA	NA	0.412447	0.363433	0.468466	false	838	K20628 expansin | (RefSeq) expansin-B3-like (A)	--	expansin-like A1, partial [Phalaenopsis equestris]	EXLA2_ORYSJ RecName: Full=Expansin-like A2; AltName: Full=OsEXLA2; AltName: Full=OsEXPL2; AltName: Full=OsaEXPb2.2; Flags: Precursor;	A0A453J3C3_AEGTS RecName: Full=Expansin-like CBD domain-containing protein {ECO:0000259|PROSITE:PS50843};	--	GO:0005576,extracellular region; GO:0009653,anatomical structure morphogenesis; GO:0008150,biological_process; GO:0032502,developmental process; GO:0048856,anatomical structure development; GO:0005575,cellular_component; GO:0110165,cellular anatomical entity	--	--	--	--
Bs_54594.3	4.7	3.33	3.49	3.21	3.24	2.62	4.97	5.61	7.22	0.32	0.76	0.38	-0.414119	0.0856077	0.149676	false	1.10656	6.73249e-07	3.32795e-06	up	-3.80575	6.44989e-23	1.21557e-21	down	1378	K20628 expansin | (RefSeq) putative expansin-B14 (A)	--	hypothetical protein IEQ34_015151 [Dendrobium chrysotoxum]	EXLA1_ORYSJ RecName: Full=Expansin-like A1; AltName: Full=OsEXLA1; AltName: Full=OsEXPL1; AltName: Full=OsaEXPb2.1; Flags: Precursor;	A0A843V9C5_COLES SubName: Full=Uncharacterized protein {ECO:0000313|EMBL:MQL95022.1};	--	GO:0005576,extracellular region; GO:0009653,anatomical structure morphogenesis; GO:0008150,biological_process; GO:0032502,developmental process; GO:0048856,anatomical structure development; GO:0005575,cellular_component; GO:0110165,cellular anatomical entity	Expansin C-terminal domain	--	--	--
Bs_54594.4	108.9	104.71	105.85	53.16	48.21	51.53	36.08	36.33	35.7	28.19	32.46	26.7	-1.18588	5.89991e-93	7.48631e-91	down	-0.393742	1.64867e-08	1.01158e-07	false	-0.5	2.68086e-06	9.9863e-06	false	1077	K20628 expansin | (RefSeq) hypothetical protein (A)	--	hypothetical protein IEQ34_015151 [Dendrobium chrysotoxum]	EXLA1_ORYSJ RecName: Full=Expansin-like A1; AltName: Full=OsEXLA1; AltName: Full=OsEXPL1; AltName: Full=OsaEXPb2.1; Flags: Precursor;	A0A835QJJ3_VANPL SubName: Full=Uncharacterized protein {ECO:0000313|EMBL:KAG0472693.1};	--	GO:0005576,extracellular region; GO:0009653,anatomical structure morphogenesis; GO:0008150,biological_process; GO:0032502,developmental process; GO:0048856,anatomical structure development; GO:0005575,cellular_component; GO:0110165,cellular anatomical entity	Expansin C-terminal domain	--	--	--
Bs_54594.5	2.38	1.31	3.11	0.77	0.87	0.62	2.82	2.31	2.9	0.88	0.86	0.67	-1.69189	0.00129326	0.0036462	down	2.00823	1.30851e-06	6.19887e-06	up	-1.97429	2.37068e-06	8.88832e-06	down	923	--	--	hypothetical protein IEQ34_015151 [Dendrobium chrysotoxum]	EXLA1_ARATH RecName: Full=Expansin-like A1; Short=At-EXPL1; Short=AtEXLA1; Short=AtEXPL1; AltName: Full=Ath-ExpBeta-2.1; Flags: Precursor;	A0A835QJJ3_VANPL SubName: Full=Uncharacterized protein {ECO:0000313|EMBL:KAG0472693.1};	--	GO:0005576,extracellular region; GO:0005794,Golgi apparatus; GO:0016021,integral component of membrane; GO:0009505,plant-type cell wall; GO:0009506,plasmodesma; GO:0099503,secretory vesicle; GO:0009653,anatomical structure morphogenesis; GO:0008150,biological_process; GO:0032502,developmental process; GO:0048856,anatomical structure development; GO:0005575,cellular_component; GO:0110165,cellular …	--	--	--	--
Bs_54594.7	3.24	2.9	3.14	1.77	1.73	2.2	0.27	0.98	2.01	3.84	1.02	3.22	-0.755798	0.00314925	0.00819916	false	-0.717079	0.282537	0.397324	false	1.15908	0.134586	0.205427	false	1238	K20628 expansin | (RefSeq) putative expansin-B14 (A)	--	hypothetical protein IEQ34_015151 [Dendrobium chrysotoxum]	EXLA1_ORYSJ RecName: Full=Expansin-like A1; AltName: Full=OsEXLA1; AltName: Full=OsEXPL1; AltName: Full=OsaEXPb2.1; Flags: Precursor;	A0A843V9C5_COLES SubName: Full=Uncharacterized protein {ECO:0000313|EMBL:MQL95022.1};	--	GO:0005576,extracellular region; GO:0009653,anatomical structure morphogenesis; GO:0008150,biological_process; GO:0032502,developmental process; GO:0048856,anatomical structure development; GO:0005575,cellular_component; GO:0110165,cellular anatomical entity	Expansin C-terminal domain	--	--	--
Bs_54594.8	3.94	2.24	3.75	2.56	1.91	1.76	0.42	0.5	2.05	0.54	0.34	0	-0.723899	0.0371305	0.0733347	false	-0.971089	0.153802	0.243511	false	NA	NA	NA	NA	1152	K20628 expansin | (RefSeq) hypothetical protein (A)	--	hypothetical protein IEQ34_015151 [Dendrobium chrysotoxum]	EXLA1_ORYSJ RecName: Full=Expansin-like A1; AltName: Full=OsEXLA1; AltName: Full=OsEXPL1; AltName: Full=OsaEXPb2.1; Flags: Precursor;	A0A835QJJ3_VANPL SubName: Full=Uncharacterized protein {ECO:0000313|EMBL:KAG0472693.1};	--	GO:0005576,extracellular region; GO:0009653,anatomical structure morphogenesis; GO:0008150,biological_process; GO:0032502,developmental process; GO:0048856,anatomical structure development; GO:0005575,cellular_component; GO:0110165,cellular anatomical entity	Expansin C-terminal domain	--	--	--
Bs_54594.9	5.04	6.92	4	1.71	2.52	1.2	0.6	0.41	0.99	1.01	0.87	1.63	-1.61934	0.000174067	0.000573606	down	NA	NA	NA	NA	NA	NA	NA	NA	724	--	--	hypothetical protein IEQ34_015151 [Dendrobium chrysotoxum]	EXLA3_ORYSJ RecName: Full=Expansin-like A3; AltName: Full=OsEXLA3; AltName: Full=OsEXPL3; AltName: Full=OsaEXPb2.3; Flags: Precursor;	A0A843V9C5_COLES SubName: Full=Uncharacterized protein {ECO:0000313|EMBL:MQL95022.1};	--	GO:0005576,extracellular region; GO:0048856,anatomical structure development; GO:0008150,biological_process; GO:0032502,developmental process; GO:0005575,cellular_component; GO:0110165,cellular anatomical entity	--	--	--	--
Bs_57879.0	15.82	18.33	19.19	97.94	94.1	85.3	17.04	13.52	11.98	9.56	5.74	6.21	2.32199	4.34354e-155	1.11504e-152	up	-2.53116	7.42843e-76	1.06305e-73	down	-1.21685	3.57097e-05	0.000114566	down	1278	K20628 expansin | (RefSeq) expansin-A10-like (A)	--	EG45-like domain containing protein [Phalaenopsis equestris]	EGC_CITJA RecName: Full=EG45-like domain containing protein; AltName: Full=Blight-associated protein p12; AltName: Full=Plant natriuretic peptide; Short=PNP; Flags: Precursor;	A0A6I9RI32_ELAGV SubName: Full=EG45-like domain containing protein {ECO:0000313|RefSeq:XP_010926571.1};	--	GO:0048046,apoplast; GO:0009627,systemic acquired resistance; GO:0006950,response to stress; GO:0006952,defense response; GO:0008150,biological_process; GO:0009605,response to external stimulus; GO:0009607,response to biotic stimulus; GO:0043207,response to external biotic stimulus; GO:0044419,biological process involved in interspecies interaction between organisms; GO:0050896,response to stimul…	Lytic transglycolase	--	--	--
Bs_59232.0	0.35	0.32	0.05	1.26	1.6	1.11	0.45	0.8	0	0.67	0.43	0.8	2.39064	0.000251823	0.000807429	up	-1.49896	0.103162	0.175612	false	NA	NA	NA	NA	1129	K20628 expansin | (RefSeq) expansin-A4-like (A)	--	expansin-A11 [Morus notabilis]	EXP11_ARATH RecName: Full=Expansin-A11; Short=AtEXPA11; AltName: Full=Alpha-expansin-11; Short=At-EXP11; Short=AtEx11; AltName: Full=Ath-ExpAlpha-1.14; Flags: Precursor;	W9RC36_9ROSA RecName: Full=Expansin {ECO:0000256|RuleBase:RU365023};	--	GO:0005576,extracellular region; GO:0016020,membrane; GO:0009653,anatomical structure morphogenesis; GO:0009664,plant-type cell wall organization; GO:0008150,biological_process; GO:0032502,developmental process; GO:0048856,anatomical structure development; GO:0009987,cellular process; GO:0016043,cellular component organization; GO:0045229,external encapsulating structure organization; GO:0071554,…	Expansin C-terminal domain	--	--	--
Bs_61297.1	0.81	1.09	0.85	0	0	0	1.35	1.8	1.65	1.23	0.43	0.89	NA	NA	NA	NA	7.39025	1.03744e-08	6.56227e-08	up	-1.06081	0.0375366	0.0683148	false	1067	K20628 expansin | (RefSeq) expansin-A8-like (A)	--	hypothetical protein RHSIM_Rhsim09G0185400 [Rhododendron simsii]	EXPA8_ARATH RecName: Full=Expansin-A8; Short=AtEXPA8; AltName: Full=Alpha-expansin-8; Short=At-EXP8; Short=AtEx8; AltName: Full=Ath-ExpAlpha-1.11; Flags: Precursor;	A0A834GDX0_RHOSS RecName: Full=Expansin {ECO:0000256|RuleBase:RU365023};	--	GO:0005576,extracellular region; GO:0016020,membrane; GO:0009664,plant-type cell wall organization; GO:0009635,response to herbicide; GO:0006949,syncytium formation; GO:0008150,biological_process; GO:0009987,cellular process; GO:0016043,cellular component organization; GO:0045229,external encapsulating structure organization; GO:0071554,cell wall organization or biogenesis; GO:0071555,cell wall o…	Expansin C-terminal domain	--	--	--
Bs_62183.0	5.82	4.92	4.97	6.79	9.03	6.79	10.02	13.25	12.93	2.71	2.84	2.62	0.484523	0.0238943	0.0500056	false	0.807148	4.66718e-05	0.000176792	false	-2.34684	6.86853e-26	1.53111e-24	down	985	K20628 expansin | (RefSeq) expansin-A8-like (A)	--	hypothetical protein KFK09_001030 [Dendrobium nobile]	EXPA6_ARATH RecName: Full=Expansin-A6; Short=AtEXPA6; AltName: Full=Alpha-expansin-6; Short=At-EXP6; Short=AtEx6; AltName: Full=Ath-ExpAlpha-1.8; Flags: Precursor;	A0A2I0X4P6_9ASPA RecName: Full=Expansin {ECO:0000256|RuleBase:RU365023};	--	GO:0005576,extracellular region; GO:0016020,membrane; GO:0009505,plant-type cell wall; GO:0009664,plant-type cell wall organization; GO:0006949,syncytium formation; GO:0008150,biological_process; GO:0009987,cellular process; GO:0016043,cellular component organization; GO:0045229,external encapsulating structure organization; GO:0071554,cell wall organization or biogenesis; GO:0071555,cell wall or…	Expansin C-terminal domain	--	--	--
Bs_62283.0	3.41	5.09	2.85	11.14	11.49	10.99	27.74	20.77	22.52	1.4	1.49	2.12	1.51832	1.28281e-10	9.61209e-10	up	1.18083	3.02418e-14	3.72216e-13	up	-4.08552	9.69062e-66	8.35511e-64	down	1386	K20628 expansin | (RefSeq) expansin-A1-like (A)	--	hypothetical protein IEQ34_016639 [Dendrobium chrysotoxum]	EXP10_ARATH RecName: Full=Expansin-A10; Short=AtEXPA10; AltName: Full=Alpha-expansin-10; Short=At-EXP10; Short=AtEx10; AltName: Full=Ath-ExpAlpha-1.1; Flags: Precursor;	A0A2I0VJJ6_9ASPA RecName: Full=Expansin {ECO:0000256|RuleBase:RU365023};	--	GO:0005576,extracellular region; GO:0016020,membrane; GO:0009653,anatomical structure morphogenesis; GO:0009664,plant-type cell wall organization; GO:0008150,biological_process; GO:0032502,developmental process; GO:0048856,anatomical structure development; GO:0009987,cellular process; GO:0016043,cellular component organization; GO:0045229,external encapsulating structure organization; GO:0071554,…	Expansin C-terminal domain	--	--	--
Bs_64612.0	0.58	1.04	0.94	0.94	1.65	2.17	7.38	5.56	5.64	0.33	0.26	0.41	0.846372	0.0695949	0.125667	false	2.09784	8.7495e-10	6.38162e-09	up	-4.53344	1.02727e-31	3.04009e-30	down	1452	K20628 expansin | (RefSeq) expansin-A15-like (A)	--	expansin-A10 [Dendrobium catenatum]	EXP10_ARATH RecName: Full=Expansin-A10; Short=AtEXPA10; AltName: Full=Alpha-expansin-10; Short=At-EXP10; Short=AtEx10; AltName: Full=Ath-ExpAlpha-1.1; Flags: Precursor;	A0A2I0WGG6_9ASPA RecName: Full=Expansin {ECO:0000256|RuleBase:RU365023};	--	GO:0005576,extracellular region; GO:0016020,membrane; GO:0009653,anatomical structure morphogenesis; GO:0009664,plant-type cell wall organization; GO:0008150,biological_process; GO:0032502,developmental process; GO:0048856,anatomical structure development; GO:0009987,cellular process; GO:0016043,cellular component organization; GO:0045229,external encapsulating structure organization; GO:0071554,…	Expansin C-terminal domain	--	--	--
Bs_64612.1	24.95	23.33	24.93	17.72	17.05	17.05	402.99	310.86	324.78	16.13	14.48	17.09	-0.540631	1.11078e-16	1.544e-15	false	4.43873	0	0	up	-4.6282	0	0	down	2024	K20628 expansin | (RefSeq) expansin-A1-like (A)	--	expansin-A10 [Dendrobium catenatum]	EXP10_ARATH RecName: Full=Expansin-A10; Short=AtEXPA10; AltName: Full=Alpha-expansin-10; Short=At-EXP10; Short=AtEx10; AltName: Full=Ath-ExpAlpha-1.1; Flags: Precursor;	A0A2I0WGG6_9ASPA RecName: Full=Expansin {ECO:0000256|RuleBase:RU365023};	--	GO:0005576,extracellular region; GO:0016020,membrane; GO:0009653,anatomical structure morphogenesis; GO:0009664,plant-type cell wall organization; GO:0008150,biological_process; GO:0032502,developmental process; GO:0048856,anatomical structure development; GO:0009987,cellular process; GO:0016043,cellular component organization; GO:0045229,external encapsulating structure organization; GO:0071554,…	--	--	--	--
